# Supplementary material for: Transcriptomic changes with increasing algal symbiont reveal the detailed process underlying establishment of coral-algal symbiosis
Source: Sci Rep. 2018 Nov 14;8:16802. doi: 10.1038/s41598-018-34575-5 (PMC6235891; doi:10.1038/s41598-018-34575-5)
Supplement: Supplementary file 2 — Supplementary Table. S2 [file 41598_2018_34575_MOESM2_ESM.xlsx]

## Sheet: Table S2
Table S2 List of top 100 positive slope genes in the group with highly correlation coefficient (R>0.90) on relationship between algal density (cells/polyp) and gene expression (FPKM) of clade D symbiosis polyp (apo, 10 days, 20 days).
gene name contig name	R vs zoox density	slope	intercept
Peroxidasin comp339770_c0_seq1	0.912164	31.2154	22578.9
Glutamine synthetase comp321799_c2_seq2	0.965829	27.7144	6973.24
Solute carrier family 26 member 6 comp339178_c0_seq1	0.993156	26.917	151.977
Putative ammonium transporter 1 comp347816_c0_seq1	0.924669	25.4176	7193.56
Epididymal secretory protein E1 comp349947_c0_seq2	0.961685	25.329	-372.577
ADP,ATP carrier protein 3, mitochondrial comp312480_c0_seq1	0.923419	24.5979	10481.2
Sodium-dependent phosphate transport protein 2B comp346391_c5_seq2	0.903588	20.257	3382.19
Cytochrome P450 1A1 comp330158_c0_seq1	0.977351	18.4112	832.836
Zinc transporter ZIP12 comp335062_c1_seq1	0.958765	17.5317	13462
Lactoperoxidase comp339770_c0_seq3	0.931417	15.9753	10581.5
Prosaposin comp344274_c0_seq1	0.93937	15.5857	1134.37
ZP domain-containing protein comp348878_c3_seq1	0.983558	10.8048	3786.22
Phosphate carrier protein, mitochondrial comp323243_c0_seq1	0.9014	10.207	9314.16
Bile salt export pump comp345762_c0_seq1	0.944127	8.60337	5259.22
CUB and zona pellucida-like domain-containing protein 1 comp346339_c0_seq1	0.958092	8.17986	4030.7
Sodium- and chloride-dependent GABA transporter 2 comp347373_c1_seq5	0.93803	8.031	3403.03
Collagen alpha-1(V) chain comp340176_c2_seq4	0.937235	8.01229	3121.93
Collagen alpha-1(V) chain comp340176_c2_seq3	0.93877	7.98351	3071.88
Krueppel-like factor 10 comp337341_c0_seq1	0.96223	6.63701	2846.06
Sodium- and chloride-dependent glycine transporter 2 comp340073_c0_seq2	0.957957	5.79063	3707.46
Sodium- and chloride-dependent glycine transporter 2 comp340073_c0_seq1	0.929307	5.5455	3754.22
Neutral and basic amino acid transport protein rBAT comp328844_c0_seq1	0.923034	5.5324	2509.23
Selenium-binding protein 1 comp346570_c3_seq1	0.992001	5.50211	4336.95
Sodium-coupled monocarboxylate transporter 1 comp342995_c1_seq6	0.959766	5.30827	2852.67
Glutamyl-tRNA(Gln) amidotransferase subunit A comp257602_c0_seq1	0.957289	4.69767	-128.003
Krueppel-like factor 10 comp337341_c0_seq2	0.957136	4.61403	2029.75
Prestin comp344832_c0_seq1	0.993697	4.49386	94.0026
Cytochrome b-c1 complex subunit 2, mitochondrial comp339352_c1_seq1	0.900462	4.31499	3985.55
Probable cystathionine gamma-synthase (Fragment) comp333024_c1_seq9	0.938895	3.80077	899.19
Interferon-related developmental regulator 1 comp333944_c0_seq1	0.975999	3.69368	889.888
NAD(P) transhydrogenase, mitochondrial comp338540_c0_seq1	0.905286	3.63343	4784.95
Ribonucleoside-diphosphate reductase large subunit comp346816_c3_seq1	0.974524	3.5189	7521.95
Calcium-transporting ATPase sarcoplasmic/endoplasmic reticulum type comp342971_c1_seq4	0.918162	3.50899	2396.95
ZP domain-containing protein comp348878_c3_seq3	0.980551	3.44558	1124.23
Serine/threonine-protein kinase NLK comp346901_c0_seq3	0.955646	3.39546	882.087
Calcium-transporting ATPase sarcoplasmic/endoplasmic reticulum type comp342971_c1_seq1	0.90136	3.28618	2393.42
b(0,+)-type amino acid transporter 1 comp338827_c0_seq5	0.963923	3.28159	1295.16
Calumenin comp312393_c0_seq1	0.921743	3.19059	1961.33
ZP domain-containing protein comp348878_c3_seq2	0.989638	3.16259	1138.01
von Willebrand factor D and EGF domain-containing protein comp342473_c2_seq3	0.97377	3.10468	91.7027
Membrane glycoprotein UL144 comp345674_c4_seq2	0.984615	3.02441	1881.99
Low-density lipoprotein receptor-related protein 8 comp349880_c3_seq2	0.965181	2.98876	490.91
Monocarboxylate transporter 10 comp345493_c0_seq2	0.989404	2.83409	520.139
Membrane glycoprotein UL144 comp345674_c4_seq1	0.985271	2.8288	2033.22
Monocarboxylate transporter 10 comp345493_c0_seq1	0.991297	2.74626	456.85
Saccharopine dehydrogenase-like oxidoreductase comp339867_c0_seq1	0.940362	2.74522	2118.4
PC3-like endoprotease variant B comp343375_c0_seq1	0.952842	2.72525	1524.73
Sterol regulatory element-binding protein cleavage-activating protein comp348311_c0_seq1	0.949672	2.70431	685.974
Prestin comp344832_c0_seq4	0.991331	2.70102	82.5702
PC3-like endoprotease variant B comp343375_c0_seq2	0.947229	2.69101	1504.12
Prestin comp344832_c0_seq6	0.994359	2.64981	89.8368
Solute carrier family 26 member 6 comp344832_c0_seq2	0.990668	2.64442	69.7196
Kelch-like protein 17 comp346050_c0_seq2	0.918797	2.59265	215.918
Solute carrier family 26 member 6 comp344832_c0_seq3	0.995333	2.57235	80.1179
Solute carrier family 28 member 3 comp345450_c0_seq2	0.962034	2.56607	2462.95
Phospholipid scramblase 2 comp321618_c0_seq1	0.94356	2.52639	2272.43
Solute carrier family 28 member 3 comp345450_c0_seq1	0.969725	2.45237	2539.06
Inositol oxygenase comp339966_c0_seq18	0.93876	2.35479	1147.87
Sodium- and chloride-dependent glycine transporter 2 comp341034_c3_seq2	0.973041	2.04453	1961.99
Probable ATP-dependent RNA helicase DDX5 comp339406_c0_seq2	0.922004	1.95654	1479.51
DnaJ homolog subfamily B member 11 comp332488_c0_seq1	0.92773	1.93275	762.963
Sodium- and chloride-dependent glycine transporter 2 comp341034_c3_seq1	0.949126	1.82844	2001.99
Histamine N-methyltransferase B comp331659_c0_seq1	0.977279	1.74185	885.502
DnaJ homolog subfamily A member 1 comp335628_c0_seq1	0.906895	1.70804	1358.15
Methionine synthase comp349864_c1_seq2	0.92292	1.64879	1040.35
Transmembrane 9 superfamily member 2 comp348616_c0_seq1	0.915672	1.62782	3203.91
Citron Rho-interacting kinase comp347846_c0_seq1	0.942699	1.53904	977.751
Glypican-5 comp348471_c4_seq10	0.935571	1.53021	1947.32
FERM domain-containing protein 5 comp345422_c0_seq5	0.970134	1.52293	916.323
14-3-3-like protein B comp345674_c3_seq2	0.921818	1.50941	1403.49
FERM domain-containing protein 5 comp345422_c0_seq6	0.981406	1.50732	935.644
Probable ATP-dependent RNA helicase DDX5 comp339406_c0_seq7	0.901254	1.50291	922.925
DDB1- and CUL4-associated factor 12 comp350491_c0_seq1	0.953273	1.4876	335.699
Mitochondrial substrate carrier family protein ucpB comp337777_c0_seq1	0.977346	1.47382	637.218
Probable aminopeptidase NPEPL1 comp325374_c0_seq1	0.966612	1.47189	1505.85
Delta(8)-fatty-acid desaturase 2 comp348143_c2_seq70	0.930515	1.4691	360.029
Calumenin-B comp313206_c0_seq1	0.927602	1.44371	1933.23
Facilitated trehalose transporter Tret1 comp337752_c0_seq1	0.982538	1.44369	117.674
Deoxyribonuclease-1 comp336856_c0_seq1	0.985029	1.42217	309.076
Probable ATP-dependent RNA helicase DDX5 comp339406_c0_seq1	0.901757	1.4201	1064.33
Axin-1 comp307326_c0_seq1	0.925982	1.41909	3322.14
b(0,+)-type amino acid transporter 1 comp338827_c0_seq4	0.962654	1.41726	528.934
[3-methyl-2-oxobutanoate dehydrogenase [lipoamide]] kinase, mitochondrial comp345107_c1_seq4	0.901095	1.40626	1237.53
Aryl hydrocarbon receptor comp350787_c3_seq4	0.942326	1.40136	961.823
CUB and sushi domain-containing protein 1 comp344337_c0_seq1	0.912671	1.39924	759.501
Fibropellin-1 comp341021_c0_seq1	0.93857	1.38596	430.859
Protein jagged-1b comp342473_c2_seq1	0.90824	1.35813	221.313
Unconventional myosin-Ic comp338900_c0_seq1	0.932367	1.35306	1820.8
b(0,+)-type amino acid transporter 1 comp338827_c0_seq1	0.965698	1.35225	521.749
Cystathionine gamma-lyase comp333024_c1_seq2	0.924521	1.33239	375.565
Uncharacterized protein y4nG comp343943_c0_seq1	0.992228	1.32699	107.54
Bromodomain adjacent to zinc finger domain protein 1A comp349809_c0_seq1	0.962096	1.32167	1085.15
CUB and peptidase domain-containing protein 1 (Fragment) comp344250_c0_seq6	0.926584	1.32081	937.091
Cystathionine gamma-lyase comp333024_c1_seq1	0.939446	1.31644	378.402
Endothelin-converting enzyme 1 comp335922_c0_seq3	0.936077	1.31019	1703.7
Cyclin-dependent kinase 1 comp346573_c1_seq2	0.939095	1.29283	1187.93
Fibropellin-1 comp341021_c0_seq2	0.916727	1.27995	399.861
Cystathionine gamma-lyase comp333024_c1_seq6	0.937177	1.27023	361.282
ATP synthase subunit beta, mitochondrial comp323820_c0_seq1	0.974667	1.26409	-24.422
Bromodomain adjacent to zinc finger domain protein 1A comp349809_c0_seq2	0.947263	1.24875	993.921
