# Supplementary material for: Transcriptomic changes with increasing algal symbiont reveal the detailed process underlying establishment of coral-algal symbiosis
Source: Sci Rep. 2018 Nov 14;8:16802. doi: 10.1038/s41598-018-34575-5 (PMC6235891; doi:10.1038/s41598-018-34575-5)
Supplement: Supplementary file 3 — Supplementary Table. S3 [file 41598_2018_34575_MOESM3_ESM.xlsx]

## Sheet: Table S3
Table S3 List of top 100 negative slope genes in the group with highly correlation coefficient (R<-0.90) on relationship between algal density (cells/polyp) and gene expression (FPKM) of clade D symbiosis polyp (apo, 10 days, 20 days).
gene name contig name	R vs zoox density	slope	intercept
Protein NDRG1 comp334596_c0_seq1	-0.936026	-52.5193	32389.8
Zinc finger protein 395 comp321754_c0_seq1	-0.960653	-19.9094	11934.9
Aldehyde dehydrogenase, dimeric NADP-preferring comp336012_c1_seq2	-0.953879	-17.5863	11278.6
Aldehyde dehydrogenase, dimeric NADP-preferring comp336012_c1_seq1	-0.955763	-17.5102	11226
Alpha-glucosidase 2 comp342638_c0_seq1	-0.91322	-7.64765	8113.97
CSC1-like protein ERD4 comp345550_c0_seq1	-0.917756	-7.31259	9204.62
Alpha-glucosidase 2 comp342638_c0_seq2	-0.906839	-7.31067	8025.32
Sushi, von Willebrand factor type A, EGF and pentraxin domain-containing protein 1 comp345219_c2_seq2	-0.91576	-7.22641	8070.69
Follistatin-related protein 4 comp349187_c0_seq1	-0.91133	-6.62308	5525.7
Adenosylhomocysteinase B comp307540_c0_seq1	-0.935087	-6.48759	11834.1
Low affinity immunoglobulin epsilon Fc receptor comp347212_c2_seq1	-0.92521	-6.40298	6054.98
Programmed cell death protein 4 comp323241_c0_seq2	-0.931859	-6.26921	6448.75
Programmed cell death protein 4 comp323241_c0_seq1	-0.936369	-5.60877	5776.19
Arachidonate 5-lipoxygenase comp345227_c0_seq1	-0.962215	-5.39731	4429.84
Patatin-like phospholipase domain-containing protein 2 comp344519_c0_seq1	-0.961919	-5.34608	3720.72
Nuclear factor of activated T-cells 5 comp350603_c0_seq4	-0.933983	-4.92095	8311.68
Alpha-aminoadipic semialdehyde dehydrogenase comp340014_c0_seq4	-0.934199	-4.5261	4644.25
Alpha-aminoadipic semialdehyde dehydrogenase comp340014_c0_seq3	-0.934797	-4.28254	4575.67
Lipase member K comp340895_c0_seq1	-0.910881	-4.20901	2831.91
Carnitine O-acetyltransferase comp336326_c0_seq1	-0.900932	-3.99495	4230.17
mRNA cap guanine-N7 methyltransferase comp344865_c1_seq1	-0.978724	-3.95939	4986.54
Choline transporter-like protein 4 comp344629_c0_seq1	-0.953853	-3.90904	8397.7
CUB domain-containing protein comp259363_c0_seq1	-0.943432	-3.63594	4566.53
Acid ceramidase comp345635_c5_seq12	-0.942183	-3.30924	3168.57
ZP domain-containing protein comp347494_c5_seq5	-0.907339	-3.16354	6311.05
Very-long-chain enoyl-CoA reductase comp345319_c1_seq1	-0.95198	-3.03952	2184.82
Very-long-chain enoyl-CoA reductase comp345319_c1_seq11	-0.918133	-2.98113	2174.06
Glucose-6-phosphate isomerase comp334641_c0_seq1	-0.974768	-2.9192	5737.73
Long-chain-fatty-acid--CoA ligase ACSBG2 comp341643_c2_seq2	-0.928916	-2.75448	3559.37
Very-long-chain enoyl-CoA reductase comp345319_c1_seq4	-0.939831	-2.73921	2103.42
Melanotransferrin comp334665_c0_seq2	-0.984481	-2.61759	1788.07
Cytochrome P450 10 comp343954_c0_seq2	-0.917229	-2.47485	3625.46
Beta-enolase comp344838_c1_seq2	-0.928494	-2.30583	4884.61
Equistatin comp348998_c0_seq1	-0.918077	-2.25265	2467.95
Thymosin beta-10 comp344836_c0_seq2	-0.952025	-2.19415	3528.7
Thymosin beta-10 comp344836_c0_seq1	-0.925274	-2.16079	3620.75
Alpha-enolase comp344838_c1_seq1	-0.9159	-1.98092	4370.48
Serotransferrin comp334665_c0_seq6	-0.967255	-1.97787	1359.87
Aconitate hydratase, mitochondrial comp338665_c0_seq1	-0.908243	-1.9653	6832.72
Coagulation factor VIII comp349850_c0_seq2	-0.905842	-1.86182	2988.89
Alcohol dehydrogenase class-3 comp344638_c1_seq1	-0.974746	-1.7565	2227.98
PiggyBac transposable element-derived protein 4 comp349972_c1_seq24	-0.958057	-1.69278	1994.23
Melanotransferrin comp334665_c0_seq3	-0.97176	-1.62952	1117.13
PiggyBac transposable element-derived protein 4 comp349972_c1_seq26	-0.941808	-1.56194	1956.91
PiggyBac transposable element-derived protein 4 comp349972_c1_seq18	-0.935137	-1.55208	1966.71
Polycystic kidney disease 1-related protein (Fragment) comp347698_c0_seq1	-0.948433	-1.52077	1778.34
PiggyBac transposable element-derived protein 4 comp349972_c1_seq28	-0.944954	-1.51768	1885.39
Fibroblast growth factor receptor 2 comp349845_c0_seq1	-0.941215	-1.44665	2309.93
Transcription factor Sox-17-beta.3 comp329468_c0_seq1	-0.946271	-1.43359	1438.44
Serotransferrin comp334665_c0_seq1	-0.973015	-1.40406	964.087
Lysosome membrane protein 2 comp346578_c4_seq2	-0.941737	-1.39752	1719.54
E3 ubiquitin-protein ligase TRIM71 comp331109_c0_seq1	-0.90513	-1.38609	1255.03
Very-long-chain enoyl-CoA reductase comp345319_c1_seq6	-0.946733	-1.37462	1000.47
Very-long-chain enoyl-CoA reductase comp345319_c1_seq5	-0.963749	-1.36915	1005.6
Very-long-chain enoyl-CoA reductase comp345319_c1_seq8	-0.970904	-1.3665	983.702
Putative RNA polymerase II subunit B1 CTD phosphatase RPAP2 comp339796_c0_seq3	-0.903254	-1.35073	1797.73
Collagen alpha-6(VI) chain comp349986_c0_seq1	-0.905116	-1.34451	1897.32
Very-long-chain enoyl-CoA reductase comp345319_c1_seq2	-0.947528	-1.32893	974.639
Poly(ADP-ribose) polymerase pme-5 comp350170_c0_seq2	-0.935646	-1.32503	979.509
Poly(ADP-ribose) polymerase pme-5 comp350170_c0_seq5	-0.936906	-1.32132	980.016
Ras GTPase-activating-like protein IQGAP1 comp346738_c0_seq6	-0.951469	-1.30863	1554.04
Poly(ADP-ribose) polymerase pme-5 comp350170_c0_seq3	-0.912095	-1.30059	982.442
Very-long-chain enoyl-CoA reductase comp345319_c1_seq10	-0.934573	-1.28065	962.703
Very-long-chain enoyl-CoA reductase comp345319_c1_seq9	-0.9514	-1.27624	962.641
Protein FAM46C comp332954_c0_seq1	-0.974337	-1.26514	1526.74
Poly(ADP-ribose) polymerase pme-5 comp350170_c0_seq1	-0.931627	-1.25576	972.268
Ras GTPase-activating-like protein IQGAP1 comp346738_c0_seq3	-0.967693	-1.25082	1551.08
Poly(ADP-ribose) polymerase pme-5 comp350170_c0_seq4	-0.933071	-1.21942	966.626
Neuroplastin comp349741_c0_seq3	-0.943493	-1.18625	3135.28
Alpha-aminoadipic semialdehyde synthase, mitochondrial comp345575_c0_seq2	-0.916697	-1.18397	1016.32
Integrase/recombinase xerD homolog comp342994_c0_seq1	-0.946559	-1.16053	1233.11
Acid ceramidase comp345635_c5_seq25	-0.971834	-1.16034	1197.07
Anoctamin-10 comp336768_c0_seq1	-0.940162	-1.09337	2707.55
Persulfide dioxygenase ETHE1 homolog, mitochondrial comp301900_c0_seq1	-0.935758	-1.00934	1065.1
Transposon Ty3-G Gag-Pol polyprotein comp348497_c0_seq10	-0.915036	-0.995114	1809.08
FACT complex subunit SSRP1 comp318242_c0_seq1	-0.912786	-0.986621	2314.47
Counting factor 60 comp312956_c0_seq1	-0.900121	-0.966009	1618.07
Neuronal acetylcholine receptor subunit non-alpha-2 comp344486_c2_seq5	-0.944489	-0.959183	981.358
Insulin-like growth factor 2 mRNA-binding protein 2 comp343351_c0_seq1	-0.909065	-0.956633	1727.86
Ras GTPase-activating-like protein IQGAP1 comp346738_c0_seq2	-0.94052	-0.955584	1063.11
BSD domain-containing protein 1-B comp345806_c0_seq5	-0.901032	-0.944217	2055.24
Tolloid-like protein 1 comp326090_c0_seq1	-0.904229	-0.940771	686.911
Alpha-aminoadipic semialdehyde synthase, mitochondrial comp345575_c0_seq1	-0.912174	-0.922657	757.216
Peroxidasin comp349741_c0_seq2	-0.910767	-0.913125	2337.37
Ras GTPase-activating-like protein IQGAP1 comp346738_c0_seq5	-0.942668	-0.912081	1069.6
Ras GTPase-activating-like protein IQGAP1 comp346738_c0_seq4	-0.909096	-0.907558	1055.7
Ras GTPase-activating-like protein IQGAP1 comp346738_c0_seq1	-0.939409	-0.907353	1064.51
Insulin-like growth factor 2 mRNA-binding protein 2 comp343351_c0_seq2	-0.918409	-0.895033	1739.75
Syntaxin-binding protein 1 comp341583_c3_seq2	-0.919791	-0.850083	1987.21
Acetyl-CoA acetyltransferase, mitochondrial comp345329_c2_seq4	-0.962368	-0.842099	1262.98
Sushi, von Willebrand factor type A, EGF and pentraxin domain-containing protein 1 comp348333_c0_seq2	-0.986048	-0.828476	958.403
Serum paraoxonase/arylesterase 1 comp350646_c0_seq1	-0.921174	-0.815309	901.732
Fibropellin-1 comp341904_c0_seq16	-0.91031	-0.803452	518.549
Neuroligin-4, X-linked comp350088_c0_seq1	-0.971863	-0.799364	1240.62
Fibropellin-1 comp341904_c0_seq1	-0.933083	-0.797035	516.841
PiggyBac transposable element-derived protein 4 comp349972_c1_seq7	-0.923238	-0.788532	948.176
Oxidation resistance protein 1 comp346862_c0_seq1	-0.905087	-0.768685	1541.75
Fibrillin-1 comp346641_c2_seq8	-0.953851	-0.768545	642.338
Catalase comp348779_c3_seq1	-0.942916	-0.768229	895.11
Amine oxidase [flavin-containing] A comp335287_c0_seq1	-0.933898	-0.735704	1068.48
