# Supplementary material for: Transcriptomic changes with increasing algal symbiont reveal the detailed process underlying establishment of coral-algal symbiosis
Source: Sci Rep. 2018 Nov 14;8:16802. doi: 10.1038/s41598-018-34575-5 (PMC6235891; doi:10.1038/s41598-018-34575-5)
Supplement: Supplementary file 4 — Supplementary_csv [file 41598_2018_34575_MOESM4_ESM.csv]

Archive with 1 entries (1 files):
- supprementary_csv.csv
