# Supplementary material for: Transcriptomic changes with increasing algal symbiont reveal the detailed process underlying establishment of coral-algal symbiosis
Source: Sci Rep. 2018 Nov 14;8:16802. doi: 10.1038/s41598-018-34575-5 (PMC6235891; doi:10.1038/s41598-018-34575-5)
Supplement: Supplementary file 4 — Supplementary_csv [file 41598_2018_34575_MOESM4_ESM.csv › supprementary_csv.csv]

contig_name	apo_10d_1	apo_10d_2	apo_20d_1	apo_20d_2	c_10d_1	c_10d_2	c_20d_1	c_20d_2	d_10d_1	d_10d_2	d_20d_1	d_20d_2	annotation_information_blastx_against_UniProtKB	evalue_of_annotation_information
comp100000_c0_seq1	0	1.36850283520055	0	2.36371134745012	0	0	0	1.08965435388148	0	0	2.26218872199139	0	sp|Q9P896|TCSA_EMENI_Two-component_system_protein_A_OS=Emericella_nidulans_(strain_FGSC_A4_/_ATCC_38163_/_CBS_112.46_/_NRRL_194_/_M139)_GN=tcsA_PE=3_SV=2	8e-10
comp1000018_c0_seq1	5.81202125033009	7.27702473332006	0	2.33059671461463	2.68097394233426	3.46949868974134	0	12.6892156485105	7.48518881043625	21.7453799224593	0	0	sp|Q962R1|RS18_SPOFR_40S_ribosomal_protein_S18_OS=Spodoptera_frugiperda_GN=RpS18_PE=2_SV=1	8e-64
comp10005199_c0_seq1	6.35427270475878	0	0	0	0	0	0	0	0	0	0	0	sp|O12977|PSN2_XENLA_Presenilin-2_OS=Xenopus_laevis_GN=psen2_PE=2_SV=1	2e-30
comp10005323_c0_seq1	2.71797002827224	0	4.70095556905424	0	0	0	0	0	0	0	0	0	sp|Q9I4V0|2NPD_PSEAE_Nitronate_monooxygenase_OS=Pseudomonas_aeruginosa_(strain_ATCC_15692_/_PAO1_/_1C_/_PRS_101_/_LMG_12228)_GN=PA1024_PE=1_SV=1	3e-19
comp100095_c0_seq1	1.81944989256172	1.53325800398518	0	0	0	4.18461987403172	3.23508324901883	1.28586740841304	1.77337579459952	11.2582937421967	0	0	sp|Q9AXQ5|IF5A2_SOLLC_Eukaryotic_translation_initiation_factor_5A-2_OS=Solanum_lycopersicum_PE=2_SV=1	6e-47
comp1001298_c0_seq1	8.38460086652892	21.1209619745345	7.89578558570059	16.4495298799182	3.92056774410872	0	2.01983371606889	17.68510987196	8.34798025957831	2.29521781360957	5.58383719685893	2.74713087388372	sp|Q6C0Y0|COFI_YARLI_Cofilin_OS=Yarrowia_lipolytica_(strain_CLIB_122_/_E_150)_GN=COF1_PE=3_SV=1	1e-20
comp10015030_c0_seq1	2.76880979543191	2.25106948967804	0	0	0	0	0	2.42611187866349	0	0	0	0	sp|P45335|Y1706_HAEIN_Uncharacterized_transporter_HI_1706_OS=Haemophilus_influenzae_(strain_ATCC_51907_/_DSM_11121_/_KW20_/_Rd)_GN=HI_1706_PE=3_SV=1	3e-18
comp10017612_c0_seq1	0	0	6.47412967543527	0	0	0	0	3.45505266049227	0	0	0	0	sp|P59228|VATL2_ARATH_V-type_proton_ATPase_subunit_c2_OS=Arabidopsis_thaliana_GN=VHA-c2_PE=2_SV=1	7e-37
comp10018244_c0_seq1	8.07489640644812	0	0	0	0	0	0	0	0	0	0	0	sp|Q9ESQ5|TRPM4_RAT_Transient_receptor_potential_cation_channel_subfamily_M_member_4_OS=Rattus_norvegicus_GN=Trpm4_PE=1_SV=2	2e-07
comp1001951_c0_seq1	12.1115073773277	2.21721213112887	0	2.15837515107556	3.73203957642487	9.45485599084325	0	9.94863913436839	4.00470509762699	18.1896475312274	0	0	sp|P52481|CAP2_RAT_Adenylyl_cyclase-associated_protein_2_OS=Rattus_norvegicus_GN=Cap2_PE=2_SV=1	4e-26
comp100241_c0_seq1	6.05691518715364	2.45785209535294	0	2.24882426815647	1.315357414845	1.1715071998035	1.31588569215258	3.21048077208263	0	1.52615923941122	0	0	sp|Q98930|SORL_CHICK_Sortilin-related_receptor_(Fragment)_OS=Gallus_gallus_GN=SORL1_PE=2_SV=1	1e-25
comp100249_c0_seq1	5.2093728675896	0	0	0	0	0	0	0	0	0	0	0	sp|Q61879|MYH10_MOUSE_Myosin-10_OS=Mus_musculus_GN=Myh10_PE=1_SV=2	2e-17
comp100358_c0_seq1	2.02791478739628	1.73238202668969	0	0	0	0	0	1.8742421414655	2.01983956203898	2.25323862924862	0	0	sp|Q9XSB8|TPP1_CANFA_Tripeptidyl-peptidase_1_OS=Canis_familiaris_GN=TPP1_PE=3_SV=1	7e-50
comp10053_c1_seq1	4.41444310253393	0	5.26103626658662	9.15289725212836	1.33190015164095	0	0	5.60404852083861	10.3204066750594	3.13839147646461	3.84298232135439	5.78299451369524	sp|P24821|TENA_HUMAN_Tenascin_OS=Homo_sapiens_GN=TNC_PE=1_SV=3	2e-16
comp100649_c0_seq1	0	1.80450460490999	0	3.4313812397548	3.85933609748482	1.75686409101831	0	1.80867215471099	4.09089903040048	0	0	0	sp|O60290|ZN862_HUMAN_Zinc_finger_protein_862_OS=Homo_sapiens_GN=ZNF862_PE=2_SV=2	3e-05
comp100836_c0_seq1	1.68130158992625	2.956249376495	0	0	0	0	0	1.48919931660604	0	0	2.15539949137682	0	sp|P35978|KINH_STRPU_Kinesin_heavy_chain_OS=Strongylocentrotus_purpuratus_PE=2_SV=1	3e-66
comp100840_c0_seq1	0	0	6.0365073884805	0	2.73415328384366	2.25272526560734	5.93622693978389	0	0	0	0	0	sp|P11442|CLH1_RAT_Clathrin_heavy_chain_1_OS=Rattus_norvegicus_GN=Cltc_PE=1_SV=3	9e-58
comp10099309_c0_seq1	0	4.05099833143237	4.51005754762356	0	0	0	0	0	2.25074593900471	0	0	0	sp|Q38997|KIN10_ARATH_SNF1-related_protein_kinase_catalytic_subunit_alpha_KIN10_OS=Arabidopsis_thaliana_GN=KIN10_PE=1_SV=2	5e-08
comp101023_c0_seq1	0	0	1.29185509482132	0	2.53245364799999	1.15376726889804	1.27649041775682	4.28746722533462	0	5.76230133720973	0	0	sp|Q6XKE6|POLG_PVCV2_Genome_polyprotein_OS=Petunia_vein_clearing_virus_(isolate_Hohn)_PE=3_SV=1	2e-09
comp101049_c0_seq1	0	2.56458932222289	0	0	0	2.30011608535016	0	4.36858029556313	0	0	0	0	sp|P0CT40|TF29_SCHPO_Transposon_Tf2-9_polyprotein_OS=Schizosaccharomyces_pombe_(strain_972_/_ATCC_24843)_GN=Tf2-9_PE=3_SV=1	2e-16
comp10108_c0_seq1	0	6.05455858656923	3.22565478200214	7.82893761422315	1.541181683022	0	0	7.34987967590176	3.60114945555219	0	0	0	sp|P08519|APOA_HUMAN_Apolipoprotein(a)_OS=Homo_sapiens_GN=LPA_PE=1_SV=1	3e-10
comp101199_c1_seq1	5.90017694973219	2.49340145635517	0	0	0	0	0	0	0	0	0	0	sp|Q54K32|RGAA_DICDI_Ras_GTPase-activating-like_protein_rgaA_OS=Dictyostelium_discoideum_GN=rgaA_PE=1_SV=1	5e-05
comp10131762_c0_seq1	7.67331984906111	0	0	0	0	0	0	0	0	0	0	0	sp|Q6EE31|TCPQ_CHICK_T-complex_protein_1_subunit_theta_OS=Gallus_gallus_GN=CCT8_PE=1_SV=3	3e-39
comp101409_c0_seq1	2.72681112237764	0	0	4.46370922175587	0	0	0	0	0	0	0	0	sp|P62282|RS11_RAT_40S_ribosomal_protein_S11_OS=Rattus_norvegicus_GN=Rps11_PE=1_SV=3	6e-52
comp101598_c0_seq1	1.23363852042208	3.26621816757443	2.34116845490636	3.87727932318269	2.30723261092778	1.0752744880985	2.32674669462391	2.88152837864757	3.88577447166244	1.30937281332563	3.12897373253486	0	sp|Q8Q0U0|Y045_METMA_Putative_ankyrin_repeat_protein_MM_0045_OS=Methanosarcina_mazei_(strain_ATCC_BAA-159_/_DSM_3647_/_Goe1_/_Go1_/_JCM_11833_/_OCM_88)_GN=MM_0045_PE=3_SV=1	3e-10
comp10162_c0_seq1	0	2.6225008107863	0	2.3986425089426	1.41766688601354	1.24732087460386	0	3.73594580147929	1.55894685223556	9.88572153179505	0	0	sp|P32826|SCP49_ARATH_Serine_carboxypeptidase-like_49_OS=Arabidopsis_thaliana_GN=SCPL49_PE=2_SV=2	6e-45
comp1018372_c0_seq1	5.63309685235814	12.4728899112763	3.48013682221019	19.4894945675077	0	2.92058786638389	1.73032672734509	14.7531056173288	1.84007384822144	7.7173366828249	9.46577318485865	9.45806077683626	sp|P61255|RL26_MOUSE_60S_ribosomal_protein_L26_OS=Mus_musculus_GN=Rpl26_PE=1_SV=1	8e-47
comp10192_c0_seq1	0	0	1.34487286229568	4.2147460886702	1.26860423710797	1.09125215085904	1.30642640006281	6.31224863595054	0	0	0	3.62947311485327	sp|Q62417|SRBS1_MOUSE_Sorbin_and_SH3_domain-containing_protein_1_OS=Mus_musculus_GN=Sorbs1_PE=1_SV=2	7e-07
comp1019752_c0_seq1	0	12.0954123860059	7.71533127697164	25.5021582526902	1.88373947132295	0	1.94740498740074	18.4018276862907	2.05164900717707	0	5.48696497574215	2.74524015351379	sp|Q7XYA7|RL14_GRIJA_60S_ribosomal_protein_L14_OS=Griffithsia_japonica_GN=RPL14_PE=2_SV=1	6e-15
comp102070_c0_seq1	4.50439741139737	0	0	0	0	0	0	0	0	0	0	0	sp|Q7Z6J6|FRMD5_HUMAN_FERM_domain-containing_protein_5_OS=Homo_sapiens_GN=FRMD5_PE=1_SV=1	3e-17
comp102074_c0_seq1	22.2136879157287	0	0	0	0	0	0	0	0	0	0	0	sp|P29413|CALR_DROME_Calreticulin_OS=Drosophila_melanogaster_GN=Crc_PE=1_SV=2	5e-57
comp10232_c0_seq1	5.75769847743827	11.1016478495981	2.55832757981428	10.7669219690767	1.29326845689743	2.41965411005108	2.51609048874956	10.9492123508663	1.45792003801087	1.49187434737963	0	0	sp|P21448|MDR1_CRIGR_Multidrug_resistance_protein_1_OS=Cricetulus_griseus_GN=ABCB1_PE=1_SV=2	5e-101
comp10232_c1_seq1	0	3.163509724039	0	0	1.65394808237876	0	1.81431096292554	0	0	0	0	0	sp|P08183|MDR1_HUMAN_Multidrug_resistance_protein_1_OS=Homo_sapiens_GN=ABCB1_PE=1_SV=3	2e-09
comp102331_c0_seq1	2.11257655632626	1.9398102762674	0	0	0	3.71203227574365	0	0	2.211427945815	0	0	5.70165062597804	sp|Q9BX84|TRPM6_HUMAN_Transient_receptor_potential_cation_channel_subfamily_M_member_6_OS=Homo_sapiens_GN=TRPM6_PE=1_SV=2	2e-07
comp102600_c0_seq1	0	0	6.05149403962086	0	0	0	0	0	2.90220098784628	6.56357806862589	0	0	sp|P19515|LIP_RHIMI_Lipase_OS=Rhizomucor_miehei_PE=1_SV=2	1e-05
comp10263064_c0_seq1	6.38088338499468	0	0	0	0	0	0	0	0	0	0	0	sp|C3ZWH9|CID2A_BRAFL_CDGSH_iron-sulfur_domain-containing_protein_2_homolog_A_OS=Branchiostoma_floridae_GN=BRAFLDRAFT_285975_PE=3_SV=1	1e-29
comp102685_c0_seq1	0	10.5875794234854	2.61096872129353	6.82381776083548	0	0	0	7.99469315372127	0	0	1.8409448628741	1.85807748585145	sp|P93099|RL13A_CYAPA_60S_ribosomal_protein_L13a_OS=Cyanophora_paradoxa_PE=2_SV=1	1e-80
comp102717_c0_seq1	0	4.88558741251585	8.51290620009051	0	0	1.44300933570162	1.73346614145564	4.32568023478219	1.99136553414805	0	10.4869540239205	2.58370319481075	sp|Q56K03|RL27A_BOVIN_60S_ribosomal_protein_L27a_OS=Bos_taurus_GN=RPL27A_PE=2_SV=3	4e-68
comp10281662_c0_seq1	2.47988319760443	2.072229590499	0	0	0	0	0	6.40916043247334	0	0	0	0	sp|P54145|AMT1_CAEEL_Putative_ammonium_transporter_1_OS=Caenorhabditis_elegans_GN=amt-1_PE=3_SV=1	2e-10
comp10284_c0_seq1	1.96769563439844	3.30424624725981	0	0	0	6.04638255762771	0	0	0	2.06716377837807	0	0	sp|Q2EN81|ATPO_PIG_ATP_synthase_subunit_O,_mitochondrial_OS=Sus_scrofa_GN=ATP5O_PE=1_SV=1	3e-09
comp102928_c0_seq1	0	4.09337888187807	1.44081698302134	2.42318395438295	0	1.30103170451719	0	4.99810713161275	3.10593210167452	0	0	4.05563940566226	sp|Q6DFT3|PP4R3_XENTR_Serine/threonine-protein_phosphatase_4_regulatory_subunit_3_OS=Xenopus_tropicalis_GN=smek2_PE=2_SV=1	2e-44
comp103039_c0_seq1	1.98819938499448	0	0	0	5.44655980964782	1.57249593269633	1.89281594818229	6.43493961424876	0	2.11691950799043	0	0	sp|P27166|CALM_STYLE_Calmodulin_OS=Stylonychia_lemnae_PE=3_SV=2	5e-30
comp103040_c0_seq1	0	1.73188005153738	0	0	0	1.64548592322048	1.95232738883161	0	2.02142030899722	0	0	0	sp|P12894|POL_IPMAI_Probable_Pol_polyprotein_OS=Mouse_intracisternal_a-particle_IL3_PE=3_SV=1	8e-09
comp10307150_c0_seq1	7.8330325952273	0	0	0	0	0	0	0	0	0	0	0	sp|Q14135|VGLL4_HUMAN_Transcription_cofactor_vestigial-like_protein_4_OS=Homo_sapiens_GN=VGLL4_PE=1_SV=4	5e-17
comp103171_c0_seq1	5.74333443070198	4.47420319665541	0	0	3.16940942999205	4.00174598509725	0	2.41675295478921	0	0	0	4.70013838667175	sp|Q2R2W2|14334_ORYSJ_14-3-3-like_protein_GF14-D_OS=Oryza_sativa_subsp._japonica_GN=GF14D_PE=1_SV=1	5e-42
comp10327562_c0_seq1	7.17705857040625	3.0085361469293	0	0	0	0	0	0	0	0	0	0	sp|Q02357|ANK1_MOUSE_Ankyrin-1_OS=Mus_musculus_GN=Ank1_PE=1_SV=2	8e-07
comp103287_c0_seq1	1.64250585199778	0	1.42973985387328	2.34236992181744	0	0	0	2.33209284042909	0	1.67875819217981	0	0	sp|Q9MAY3|PCNA_POPNI_Proliferating_cell_nuclear_antigen_OS=Populus_nigra_GN=PCNA_PE=2_SV=1	6e-75
comp1032916_c0_seq1	6.21958655153371	3.86275245646825	0	7.08250354116761	7.16728391505866	4.96793351845876	2.84875772859806	26.8340894767203	9.36634149692913	9.91484114855655	0	6.03884643005359	sp|Q8ISP0|RS18_BRABE_40S_ribosomal_protein_S18_OS=Branchiostoma_belcheri_GN=RPS18_PE=2_SV=1	3e-61
comp10330_c0_seq1	0	3.57006286179563	1.94109794210999	6.42888277893149	0	0	0	3.00031041844671	2.0605633497241	2.19987834753285	0	0	sp|Q98TY9|AKT1_XENLA_RAC-alpha_serine/threonine-protein_kinase_OS=Xenopus_laevis_GN=akt1_PE=2_SV=1	3e-50
comp10334924_c0_seq1	0	0	0	0	5.02166282028535	0	0	0	0	0	3.13077018456748	0	sp|Q9CPW0|CNTP2_MOUSE_Contactin-associated_protein-like_2_OS=Mus_musculus_GN=Cntnap2_PE=1_SV=2	4e-20
comp103515_c0_seq1	12.5364718166612	0	0	0	0	0	0	0	0	0	0	0	sp|O35598|ADA10_MOUSE_Disintegrin_and_metalloproteinase_domain-containing_protein_10_OS=Mus_musculus_GN=Adam10_PE=1_SV=2	3e-20
comp103537_c0_seq1	3.36334904164458	1.4002493016868	1.44383089200135	10.1459047917366	0	0	4.32033979900414	6.20119819369773	1.64611331487593	0	0	0	sp|P24821|TENA_HUMAN_Tenascin_OS=Homo_sapiens_GN=TNC_PE=1_SV=3	4e-18
comp103661_c0_seq1	0	1.22171318402236	0	0	1.33222482648635	0	1.32960701999903	2.271462352293	1.45575371486823	4.64315246202563	0	0	sp|Q43298|CH62_MAIZE_Chaperonin_CPN60-2,_mitochondrial_OS=Zea_mays_GN=CPN60II_PE=2_SV=1	6e-105
comp103891_c1_seq1	0	3.17846771810356	0	2.89402308771472	0	0	0	0	0	0	2.41315507281824	0	sp|Q5REL1|KAP0_PONAB_cAMP-dependent_protein_kinase_type_I-alpha_regulatory_subunit_OS=Pongo_abelii_GN=PRKAR1A_PE=2_SV=2	1e-11
comp103948_c0_seq1	9.27219228964274	0	0	0	0	0	0	0	0	0	0	0	sp|P00920|CAH2_MOUSE_Carbonic_anhydrase_2_OS=Mus_musculus_GN=Ca2_PE=1_SV=4	5e-24
comp10395424_c0_seq1	0	1.75529113407202	0	3.2221349694262	0	0	0	0	2.08141047936797	0	0	0	sp|P46940|IQGA1_HUMAN_Ras_GTPase-activating-like_protein_IQGAP1_OS=Homo_sapiens_GN=IQGAP1_PE=1_SV=1	6e-07
comp10404700_c0_seq1	5.1504110528458	0	0	0	0	0	0	0	0	0	0	0	sp|P31230|AIMP1_MOUSE_Aminoacyl_tRNA_synthase_complex-interacting_multifunctional_protein_1_OS=Mus_musculus_GN=Aimp1_PE=1_SV=2	1e-19
comp10440_c0_seq1	2.25528444815942	0	0	0	2.12569602088057	1.75066221187902	0	1.87549878570402	2.21655714037219	7.22799530832121	0	0	sp|Q9U1M8|MYOI_DICDI_Myosin-I_heavy_chain_OS=Dictyostelium_discoideum_GN=myoI_PE=1_SV=1	9e-07
comp10452691_c0_seq1	7.38615412068419	0	0	0	0	0	0	0	0	0	0	0	sp|Q0WKV8|ULP2A_ARATH_Probable_ubiquitin-like-specific_protease_2A_OS=Arabidopsis_thaliana_GN=ULP2A_PE=2_SV=2	2e-06
comp104639_c0_seq1	11.6893446372158	0	0	0	1.39998686488697	0	0	2.64345061675727	0	4.79161482163799	0	0	sp|O81117|C94A1_VICSA_Cytochrome_P450_94A1_OS=Vicia_sativa_GN=CYP94A1_PE=2_SV=2	3e-26
comp104732_c0_seq1	6.10615398332949	0	0	0	0	0	0	0	2.99551857325317	3.48093429096924	0	0	sp|Q27179|CATR2_PARTE_Caltractin_ICL1b_OS=Paramecium_tetraurelia_GN=Icl1b_PE=3_SV=2	4e-07
comp104736_c0_seq1	29.28579846825	0	0	0	0	0	0	0	0	0	0	0	sp|Q24319|OST48_DROME_Dolichyl-diphosphooligosaccharide--protein_glycosyltransferase_48_kDa_subunit_OS=Drosophila_melanogaster_GN=Ost48_PE=2_SV=2	4e-56
comp104739_c0_seq1	0	5.1770402442701	2.9000426878276	4.64305043135457	2.79135416605171	0	0	0	0	0	0	0	sp|A7MB10|RRP5_BOVIN_Protein_RRP5_homolog_OS=Bos_taurus_GN=PDCD11_PE=2_SV=1	4e-12
comp104820_c0_seq1	6.40089254281781	0	0	0	0	0	0	0	0	0	0	0	sp|P74897|YQA3_THEAQ_Universal_stress_protein_in_QAH/OAS_sulfhydrylase_3'region_OS=Thermus_aquaticus_PE=3_SV=1	4e-10
comp10505186_c0_seq1	2.8427275791864	0	0	0	0	0	0	0	0	0	0	0	sp|Q8UVX0|PIWL1_DANRE_Piwi-like_protein_1_OS=Danio_rerio_GN=piwil1_PE=1_SV=1	2e-23
comp105068_c0_seq1	0	2.27780399391075	2.73588421103062	0	2.54336069358751	0	0	0	0	0	0	0	sp|Q4PBY6|CCPR_USTMA_Cytochrome_c_peroxidase,_mitochondrial_OS=Ustilago_maydis_(strain_521_/_FGSC_9021)_GN=CCP1_PE=3_SV=1	1e-31
comp105361_c0_seq1	4.7403817262012	3.6827597453877	1.31867212709995	0	2.66298215956638	2.24200002586198	6.47199588943239	7.58595863049087	0	8.08007415145947	2.00421276256113	1.9928725845768	sp|Q6X4A2|CIPKV_ORYSJ_CBL-interacting_protein_kinase_31_OS=Oryza_sativa_subsp._japonica_GN=CIPK31_PE=1_SV=1	3e-82
comp105456_c0_seq1	3.30984264477553	9.2928574154566	4.95520244327014	13.673601851553	0	0.908274236091108	0	10.0298089253477	2.23189120917278	3.46392875962751	0	1.43713603303858	sp|Q9HAR2|LPHN3_HUMAN_Latrophilin-3_OS=Homo_sapiens_GN=LPHN3_PE=1_SV=2	7e-06
comp10545_c1_seq1	1.86212589949375	4.65594243507625	1.65871944870909	8.52441495395341	0	0	0	6.80811342229216	0	1.98168008648128	0	2.38060159655864	sp|P10041|DL_DROME_Neurogenic_locus_protein_delta_OS=Drosophila_melanogaster_GN=Dl_PE=1_SV=2	1e-05
comp1054625_c0_seq1	28.9368354585296	33.5867774980609	4.56295097445838	31.4545628584099	22.9234839072133	39.1553369403713	6.59006659481973	43.9534945416014	15.5768523915216	33.6443447981056	13.2685699513717	21.8448292016795	sp|Q9I676|HYDA_PSEAE_D-hydantoinase/dihydropyrimidinase_OS=Pseudomonas_aeruginosa_(strain_ATCC_15692_/_PAO1_/_1C_/_PRS_101_/_LMG_12228)_GN=dht_PE=3_SV=1	0.0
comp105511_c0_seq1	1.89805935555165	1.54366879554929	1.72008425737651	8.06424414536349	0	0	0	2.61695563508502	7.39774756951603	1.9775195462718	0	0	sp|P13284|GILT_HUMAN_Gamma-interferon-inducible_lysosomal_thiol_reductase_OS=Homo_sapiens_GN=IFI30_PE=1_SV=3	2e-13
comp1055210_c0_seq1	5.76001054967792	12.2242339231544	18.2365865857966	2.22334351341935	19.4873504022415	16.6023414168144	17.6313012449475	17.6787731255519	7.2326737460473	10.7569788410641	5.48609708265127	15.0380837280682	sp|P86982|IMSP1_VENPH_Insoluble_matrix_shell_protein_1_(Fragment)_OS=Venerupis_philippinarum_PE=1_SV=1	1e-24
comp10552480_c0_seq1	0	1.9321291909626	0	3.69523640531852	0	0	0	1.92575337087135	0	0	0	0	sp|P0C186|PNTAA_RHORU_NAD(P)_transhydrogenase_subunit_alpha_part_1_OS=Rhodospirillum_rubrum_GN=pntAA_PE=3_SV=1	2e-19
comp10584209_c0_seq1	7.59316900457807	0	0	0	0	0	0	0	0	0	0	0	sp|Q5R7L8|BL1S1_PONAB_Biogenesis_of_lysosome-related_organelles_complex_1_subunit_1_OS=Pongo_abelii_GN=BLOC1S1_PE=2_SV=2	3e-45
comp105964_c0_seq1	0	5.07140476631205	2.89830912702714	0	2.5825015375204	0	0	0	0	18.3377996203236	0	0	sp|Q8L9Y0|SCP25_ARATH_Serine_carboxypeptidase-like_25_OS=Arabidopsis_thaliana_GN=SCPL25_PE=2_SV=2	2e-08
comp106000_c0_seq1	4.86360882036223	9.92105941266623	2.95507062897442	5.21268739016098	0	2.79251619703929	0	2.81069854086548	6.67816397338591	3.54296757066925	2.13175961879868	0	sp|Q8IVL8|CBPO_HUMAN_Carboxypeptidase_O_OS=Homo_sapiens_GN=CPO_PE=2_SV=1	3e-53
comp106017_c0_seq1	25.0331517577409	0	0	0	0	0	0	0	0	0	0	0	sp|Q8WR63|TPM_TRIPS_Tropomyosin_OS=Trichinella_pseudospiralis_PE=2_SV=1	6e-26
comp10607757_c0_seq1	2.39623643633292	2.09146302810223	2.29676082621017	3.77225180740588	0	0	0	0	0	0	0	0	sp|Q65WT0|BD31B_ORYSJ_Protein_BUD31_homolog_2_OS=Oryza_sativa_subsp._japonica_GN=Os05g0446300_PE=2_SV=1	5e-64
comp106099_c0_seq1	0	3.36603938850965	0	2.9859384825284	0	0	0	0	0	0	0	0	sp|P16378|GNAO_DROME_G_protein_alpha_o_subunit_OS=Drosophila_melanogaster_GN=Galphao_PE=1_SV=1	6e-43
comp1060_c1_seq1	0	5.62117747334463	0	0	0	0	0	0	0	0	6.0511462460367	0	sp|Q94KK6|SYP72_ARATH_Syntaxin-72_OS=Arabidopsis_thaliana_GN=SYP72_PE=2_SV=1	2e-09
comp106156_c0_seq1	0	6.36319541254623	2.73581483255783	0	5.41292552488258	1.23807050959909	2.67387505035117	9.44766388827228	2.95479581470018	11.1123583172912	0	0	sp|Q9LTW0|ALIS1_ARATH_ALA-interacting_subunit_1_OS=Arabidopsis_thaliana_GN=ALIS1_PE=1_SV=1	5e-44
comp1061_c1_seq1	0	5.33366341558724	5.91941724986191	5.0345274814067	0	0	0	0	0	0	0	8.03380999011515	sp|Q14643|ITPR1_HUMAN_Inositol_1,4,5-trisphosphate_receptor_type_1_OS=Homo_sapiens_GN=ITPR1_PE=1_SV=3	3e-06
comp10628655_c0_seq1	0	0	0	0	3.30781960790478	1.48890059660777	0	0	0	0	0	0	sp|Q09575|YRD6_CAEEL_Uncharacterized_protein_K02A2.6_OS=Caenorhabditis_elegans_GN=K02A2.6_PE=3_SV=1	4e-18
comp106290_c0_seq1	7.85297421829429	0	0	0	0	0	0	0	0	0	0	0	sp|Q6U7I1|UBP7_CHICK_Ubiquitin_carboxyl-terminal_hydrolase_7_OS=Gallus_gallus_GN=USP7_PE=2_SV=1	2e-33
comp106345_c0_seq2	1.89336767631621	0	3.93747250664587	0	0	0	0	0	2.08286875960223	0	0	2.52840677595876	sp|O48649|ARF1_SALBA_ADP-ribosylation_factor_1_OS=Salix_bakko_GN=ARF1_PE=2_SV=3	9e-67
comp106350_c0_seq1	0	0	0	0	0	0	0	0	0	0	0	0	sp|Q9YHT2|SDHB_CHICK_Succinate_dehydrogenase_[ubiquinone]_iron-sulfur_subunit,_mitochondrial_OS=Gallus_gallus_GN=SDHB_PE=1_SV=1	8e-56
comp106386_c0_seq1	2.77341606306399	2.26664283604137	2.72542968609936	0	0	3.91572808129373	0	0	0	0	0	0	sp|Q5Z627|EF1G3_ORYSJ_Elongation_factor_1-gamma_3_OS=Oryza_sativa_subsp._japonica_GN=Os06g0571400_PE=2_SV=1	5e-08
comp106481_c0_seq1	1.67458784063929	2.91613550350431	0	0	4.58059296518659	2.7494671334814	0	9.07969960157623	3.28016623027038	12.199432717577	0	0	sp|P46595|UBC4_SCHPO_Ubiquitin-conjugating_enzyme_E2_4_OS=Schizosaccharomyces_pombe_(strain_972_/_ATCC_24843)_GN=ubc4_PE=1_SV=1	7e-80
comp106514_c1_seq1	3.44150463134692	2.70785995448848	0	5.02483189900439	0	2.28419043550634	6.1463436962931	2.37376262013735	0	3.57818223307298	0	0	sp|P09527|RAB7A_RAT_Ras-related_protein_Rab-7a_OS=Rattus_norvegicus_GN=Rab7a_PE=1_SV=2	2e-68
comp106699_c0_seq1	1.60730931930836	2.7624263844938	2.96473045503561	12.5519423713292	2.96127163954365	1.32262764385979	2.93110443578373	1.33397299612226	4.85171892201859	5.12008093353195	4.17616660275131	0	sp|P59231|R10A3_ARATH_60S_ribosomal_protein_L10a-3_OS=Arabidopsis_thaliana_GN=RPL10AC_PE=2_SV=1	3e-87
comp106765_c0_seq1	0	1.60696872773047	1.85394596602616	3.02596897906762	0	0	0	0	0	0	2.39209659409814	2.38494479190634	sp|P80513|MANF_BOVIN_Mesencephalic_astrocyte-derived_neurotrophic_factor_OS=Bos_taurus_GN=MANF_PE=1_SV=2	3e-06
comp106817_c0_seq1	0	5.12299915722591	0	0	0	0	0	0	2.84244957613067	0	0	0	sp|Q9FMT4|SNF12_ARATH_SWI/SNF_complex_component_SNF12_homolog_OS=Arabidopsis_thaliana_GN=At5g14170_PE=1_SV=1	2e-09
comp106830_c0_seq1	1.44722215250886	6.13199085023685	0	0	2.6184445187005	2.34654510692084	0	5.53269781081016	7.08661313875916	29.7172529578901	0	0	sp|Q9AT35|RL23A_DAUCA_60S_ribosomal_protein_L23a_OS=Daucus_carota_GN=RPL23A_PE=2_SV=1	3e-42
comp106951_c0_seq1	2.65130527869565	2.27365664058336	0	4.43463361889651	0	0	0	0	0	0	0	0	sp|P54679|PMA1_DICDI_Probable_plasma_membrane_ATPase_OS=Dictyostelium_discoideum_GN=patB_PE=2_SV=2	2e-13
comp10704205_c0_seq1	0	4.81260455274141	0	4.55123374361954	0	0	0	0	0	0	0	0	sp|Q54K95|ATTY_DICDI_Tyrosine_aminotransferase_OS=Dictyostelium_discoideum_GN=tat_PE=3_SV=1	4e-08
comp10708008_c0_seq1	6.0808155387203	0	0	0	0	0	0	0	0	0	0	0	sp|Q8BP47|SYNC_MOUSE_Asparagine--tRNA_ligase,_cytoplasmic_OS=Mus_musculus_GN=Nars_PE=1_SV=2	2e-56
comp107116_c0_seq1	11.1596486884803	3.93316139537548	1.37129975329229	0	1.3898666023765	0	2.78802193429335	9.68886848140834	4.66029211198765	6.6972328199151	0	0	sp|Q5RC94|NBR1_PONAB_Next_to_BRCA1_gene_1_protein_OS=Pongo_abelii_GN=NBR1_PE=2_SV=1	8e-12
comp10719_c0_seq1	5.92473874464576	9.38504255575585	0	0	0	4.01196960874734	0	9.27905226949456	0	0	0	0	sp|P31009|RS2_DROME_40S_ribosomal_protein_S2_OS=Drosophila_melanogaster_GN=RpS2_PE=1_SV=2	4e-23
comp10725922_c0_seq1	4.70062560431409	0	0	0	0	0	0	0	0	0	0	0	sp|Q5R957|CLIC4_PONAB_Chloride_intracellular_channel_protein_4_OS=Pongo_abelii_GN=CLIC4_PE=2_SV=3	3e-12
comp107272_c0_seq1	17.7200404484559	0	0	0	0	0	0	0	0	0	0	0	sp|Q9VW26|OAT_DROME_Ornithine_aminotransferase,_mitochondrial_OS=Drosophila_melanogaster_GN=Oat_PE=2_SV=1	3e-81
comp107354_c0_seq1	6.17004285579705	0	0	0	0	0	0	0	0	0	0	0	sp|Q9QYF9|NDRG3_MOUSE_Protein_NDRG3_OS=Mus_musculus_GN=Ndrg3_PE=1_SV=1	2e-08
comp1074327_c0_seq1	15.2672069070023	44.103234831733	19.7939053419466	72.2364288246146	7.69252664619806	2.34016779438444	0	34.0213683356566	23.9832523658338	11.8036722624999	10.6998787796546	9.07336810052414	sp|P22105|TENX_HUMAN_Tenascin-X_OS=Homo_sapiens_GN=TNXB_PE=1_SV=3	3e-05
comp107570_c0_seq1	0	4.77781161636526	2.63836961396649	8.30720843534705	0	0	0	0	0	0	0	0	sp|P21837|CRYS_DICDI_Crystal_protein_OS=Dictyostelium_discoideum_GN=cryS_PE=1_SV=1	3e-16
comp107622_c0_seq1	4.11903515443327	2.29846892617248	0	0	0	4.41884902485391	2.44105063851022	1.09766156634344	2.73958679017845	4.25855862200028	0	0	sp|P21775|THIKA_RAT_3-ketoacyl-CoA_thiolase_A,_peroxisomal_OS=Rattus_norvegicus_GN=Acaa1a_PE=1_SV=2	4e-46
comp10775930_c0_seq1	0	5.84916160540959	0	0	0	0	0	2.86302782729627	0	0	0	0	sp|Q9LFH0|AB37G_ARATH_ABC_transporter_G_family_member_37_OS=Arabidopsis_thaliana_GN=ABCG37_PE=2_SV=1	2e-06
comp1077631_c0_seq1	10.7955132012662	9.51837494548002	3.37530234575785	5.78169867345276	4.46699181942333	12.5781205622392	2.2145710914578	6.04914424083706	8.71791003829804	12.8299117769249	3.05358341301561	3.14465418148199	sp|Q8BGV8|MID51_MOUSE_Mitochondrial_dynamics_protein_MID51_OS=Mus_musculus_GN=Mief1_PE=1_SV=1	1e-13
comp1078063_c0_seq1	9.09098164154378	1.97124171007185	12.789670974317	3.52354817841406	0	1.81570568661617	0	18.5296618785797	6.7779023141785	7.32303803917277	6.05803986762018	2.987386297727	sp|Q945U1|RS15_ELAOL_40S_ribosomal_protein_S15_OS=Elaeis_oleifera_GN=RPS15_PE=2_SV=1	5e-75
comp10780_c0_seq1	0	9.26398172755694	0	9.50620809578793	1.42424339637624	0	0	3.49179013153644	4.77502387884439	0	0	2.15224314703754	sp|P22105|TENX_HUMAN_Tenascin-X_OS=Homo_sapiens_GN=TNXB_PE=1_SV=3	4e-07
comp10788_c0_seq1	0	1.27939185997203	8.18176094745671	11.4627002061918	2.7536374640543	0	5.40129326347464	3.61208845281346	2.99752538091499	3.20706121344572	0	0	sp|P20654|PP1_EMENI_Serine/threonine-protein_phosphatase_PP1_OS=Emericella_nidulans_(strain_FGSC_A4_/_ATCC_38163_/_CBS_112.46_/_NRRL_194_/_M139)_GN=bimG_PE=2_SV=1	1e-161
comp107968_c0_seq1	0	2.1286792927999	2.39316266465238	0	0	0	0	0	0	0	0	0	sp|P10978|POLX_TOBAC_Retrovirus-related_Pol_polyprotein_from_transposon_TNT_1-94_OS=Nicotiana_tabacum_PE=2_SV=1	2e-18
comp107968_c0_seq2	0	0	0	4.30573331853469	0	0	0	2.22942268937912	0	0	0	0	sp|P10978|POLX_TOBAC_Retrovirus-related_Pol_polyprotein_from_transposon_TNT_1-94_OS=Nicotiana_tabacum_PE=2_SV=1	8e-18
comp1080977_c0_seq1	7.05572840836625	11.8112156916258	9.48041693464906	36.7857178475399	1.55276298233675	0	4.67715322049086	10.4009224120362	6.94780997128189	9.03945765789352	0	4.48860136679672	sp|Q90Z10|RL13_DANRE_60S_ribosomal_protein_L13_OS=Danio_rerio_GN=rpl13_PE=2_SV=3	1e-59
comp108106_c0_seq1	1.76247340101683	0	1.75891728073359	2.81969506544594	1.68698743738469	0	0	3.08503604127953	1.77921303206509	0	2.26404583987488	0	sp|P67985|RL22_PIG_60S_ribosomal_protein_L22_OS=Sus_scrofa_GN=RPL22_PE=1_SV=2	3e-26
comp108114_c0_seq1	0	0	3.43524714828103	10.5624916489561	0	0	0	0	0	0	0	0	sp|B1AJZ9|FHAD1_HUMAN_Forkhead-associated_domain-containing_protein_1_OS=Homo_sapiens_GN=FHAD1_PE=2_SV=2	1e-05
comp108138_c0_seq1	0	4.33979242582815	1.13551115691331	13.2338968412852	1.1166591765778	2.08264038316522	9.86104964209135	3.73458849788028	3.72810834129617	7.72720911582449	9.26845440973868	4.83407394883279	sp|O35536|TFPI2_MOUSE_Tissue_factor_pathway_inhibitor_2_OS=Mus_musculus_GN=Tfpi2_PE=2_SV=1	1e-11
comp108253_c0_seq1	1.36511875904681	0	2.64594898686331	0	2.60322630769428	2.31770879325402	0	1.16116723732405	0	1.44521819939982	0	0	sp|P10394|POL4_DROME_Retrovirus-related_Pol_polyprotein_from_transposon_412_OS=Drosophila_melanogaster_GN=POL_PE=3_SV=1	1e-08
comp1082715_c0_seq1	2.04226195044352	15.106817580573	1.86631335456416	5.99606497547362	3.66645341291143	3.21268182785919	1.81708896068737	12.4274997134647	0	4.22698287051552	0	0	sp|Q98TR7|RS16_HETFO_40S_ribosomal_protein_S16_OS=Heteropneustes_fossilis_GN=rps16_PE=2_SV=1	1e-72
comp1082847_c0_seq1	0	16.5259896145532	8.02505479985963	6.69564821126555	0	0	4.0466325052284	8.71338500995491	0	4.7272524307146	17.4943005542759	14.2479420628272	sp|O77302|RS10_LUMRU_40S_ribosomal_protein_S10_OS=Lumbricus_rubellus_GN=RPS10_PE=2_SV=1	4e-42
comp108370_c0_seq1	11.7464552051148	0	0	0	0	0	0	0	0	0	0	0	sp|Q26537|14332_SCHMA_14-3-3_protein_homolog_2_(Fragment)_OS=Schistosoma_mansoni_PE=2_SV=1	2e-55
comp108955_c0_seq1	0	1.10815428792735	0	4.04997690956877	0	0	1.20420447085607	2.01357786401644	0	0	0	1.676083296846	sp|P90648|MHCKB_DICDI_Myosin_heavy_chain_kinase_B_OS=Dictyostelium_discoideum_GN=mhkB_PE=2_SV=1	2e-06
comp10898328_c0_seq1	6.27464922726855	0	0	0	0	0	0	0	0	0	0	0	sp|O97592|DMD_CANFA_Dystrophin_OS=Canis_familiaris_GN=DMD_PE=2_SV=1	1e-13
comp109001_c0_seq1	4.09061593315423	2.39543581253471	1.26955126735012	2.12382926559972	6.31332542801848	1.1826511876073	0	1.13609506772351	2.76729205636508	0	1.72133285231338	0	sp|P11442|CLH1_RAT_Clathrin_heavy_chain_1_OS=Rattus_norvegicus_GN=Cltc_PE=1_SV=3	3e-101
comp10901_c0_seq1	0	1.62262342868746	1.75329492138075	2.95554147845494	3.52607950560709	1.54749094337056	0	1.63363511342189	7.51991172864645	2.02294085924449	0	0	sp|Q61LA8|ARF12_CAEBR_ADP-ribosylation_factor_1-like_2_OS=Caenorhabditis_briggsae_GN=arf-1.2_PE=3_SV=3	1e-80
comp10904_c0_seq1	2.4123732704179	3.94544420806796	3.23138886772673	9.08563633828057	5.48903871683495	1.89164366347177	1.07391521572408	3.61190151400112	7.25885692580734	1.25646752562176	0	0	sp|Q7ZVY5|CISY_DANRE_Citrate_synthase,_mitochondrial_OS=Danio_rerio_GN=cs_PE=2_SV=1	1e-129
comp109185_c1_seq1	1.78043367351762	1.50840157920163	0	0	3.11774646759013	0	0	5.43306901043789	0	0	0	0	sp|P42894|ENO_NEOFR_Enolase_OS=Neocallimastix_frontalis_PE=3_SV=1	2e-74
comp10926_c0_seq1	0	7.16909488272617	0	4.40053987552285	0	0	0	2.15915526580167	0	3.20426773762439	0	0	sp|O42820|EF1A_SCHCO_Elongation_factor_1-alpha_OS=Schizophyllum_commune_GN=TEF1_PE=3_SV=1	3e-38
comp109316_c0_seq1	0	0	8.75507581392732	0	0	0	0	0	0	0	0	0	sp|Q7QH73|PERC_ANOGA_Chorion_peroxidase_OS=Anopheles_gambiae_GN=pxt_PE=2_SV=3	2e-05
comp109566_c0_seq1	16.3698428978835	0	0	0	0	0	0	0	0	0	0	0	sp|Q4R979|RBM4_MACFA_RNA-binding_protein_4_OS=Macaca_fascicularis_GN=RBM4_PE=2_SV=1	1e-14
comp109881_c0_seq1	0	0	0	5.02728524752359	0	0	0	0	0	3.54054267123284	0	0	sp|P41116|RL8_XENLA_60S_ribosomal_protein_L8_OS=Xenopus_laevis_GN=rpl8_PE=2_SV=3	1e-44
comp109881_c0_seq2	1.89480378304238	3.19038876249661	0	0	1.68250932268469	0	1.68941439667077	2.98299301402309	3.72806100121799	2.00087833496045	0	0	sp|P29766|RL8_SOLLC_60S_ribosomal_protein_L8_OS=Solanum_lycopersicum_GN=RPL8_PE=2_SV=1	7e-74
comp109918_c0_seq1	0	1.30804339000194	0	0	0	2.58336256153166	2.82760014782859	2.44143686685642	0	3.22122641603583	0	0	sp|P14381|YTX2_XENLA_Transposon_TX1_uncharacterized_149_kDa_protein_OS=Xenopus_laevis_PE=3_SV=1	4e-16
comp109926_c0_seq1	7.63813523426983	2.13624267358623	0	0	0	5.17047269779268	0	8.87534592098586	11.3561787698578	11.6679070469953	0	0	sp|Q9LQ04|RMLCD_ARATH_Bifunctional_dTDP-4-dehydrorhamnose_3,5-epimerase/dTDP-4-dehydrorhamnose_reductase_OS=Arabidopsis_thaliana_GN=NRS/ER_PE=1_SV=1	6e-96
comp11000_c1_seq1	0	2.1582534185408	2.32110996709979	2.02557273700797	2.29516245460149	3.28473470430728	2.32954521726481	3.11703772907772	1.24582516732742	2.56506674500954	1.50398196562359	3.12256500202947	sp|Q86Y13|DZIP3_HUMAN_E3_ubiquitin-protein_ligase_DZIP3_OS=Homo_sapiens_GN=DZIP3_PE=1_SV=2	5e-08
comp110107_c0_seq1	7.12481447758213	1.59398055340155	6.74603652454151	5.72545633527105	5.0155253588613	3.2318093575941	0	6.1008695711049	0	9.67744359784959	4.70078507173475	9.51858593475804	sp|P41968|MC3R_HUMAN_Melanocortin_receptor_3_OS=Homo_sapiens_GN=MC3R_PE=1_SV=3	1e-11
comp11010_c0_seq1	8.68057988058223	1.49647880385978	1.63930158550185	5.64803336847187	0	1.45277982987372	1.6773689698191	4.59484815803957	3.51334904751711	0	0	0	sp|Q710D6|COX5B_VULVU_Cytochrome_c_oxidase_subunit_5B,_mitochondrial_OS=Vulpes_vulpes_GN=COX5B_PE=1_SV=1	1e-09
comp11019932_c0_seq1	5.0613575384503	0	0	0	0	0	0	0	0	0	0	0	sp|O75122|CLAP2_HUMAN_CLIP-associating_protein_2_OS=Homo_sapiens_GN=CLASP2_PE=1_SV=2	1e-46
comp110265_c0_seq1	1.93719177410264	1.69615846112944	3.81589979787016	0	0	0	0	1.65680354289503	0	0	0	0	sp|Q94561|PSA5_ENTHI_Proteasome_subunit_alpha_type-5_OS=Entamoeba_histolytica_PE=3_SV=2	1e-33
comp11026_c0_seq1	3.87909409744611	4.42007123479915	2.33942318085725	5.83677085513764	2.27794361933487	4.37037827590774	1.13175075537863	0	3.95922466121729	2.67581978397446	1.61668425957917	1.69512053633413	sp|Q9P215|POGK_HUMAN_Pogo_transposable_element_with_KRAB_domain_OS=Homo_sapiens_GN=POGK_PE=1_SV=2	9e-09
comp110325_c0_seq1	2.66456493353739	0	0	0	0	0	0	0	0	0	0	0	sp|P70318|TIAR_MOUSE_Nucleolysin_TIAR_OS=Mus_musculus_GN=Tial1_PE=1_SV=1	1e-06
comp110327_c0_seq1	0	0	0	3.10179193596297	3.70428633374555	0	0	0	0	2.17086180721799	0	0	sp|O18806|FA8_CANFA_Coagulation_factor_VIII_OS=Canis_familiaris_GN=F8_PE=2_SV=1	3e-05
comp11034777_c0_seq1	8.38883172036951	0	0	0	0	0	0	0	0	0	0	0	sp|Q6GNV7|DIRC2_XENLA_Disrupted_in_renal_carcinoma_protein_2_homolog_OS=Xenopus_laevis_GN=dirc2_PE=2_SV=1	2e-14
comp110353_c0_seq1	3.2346536185525	0	0	8.74123938064244	0	2.1631607861425	2.63976270134893	4.24341117967566	2.93972417459383	3.26397398845348	0	0	sp|B2RZ37|REEP5_RAT_Receptor_expression-enhancing_protein_5_OS=Rattus_norvegicus_GN=Reep5_PE=1_SV=1	2e-27
comp11063149_c0_seq1	3.04510242807013	2.44353022497279	0	0	0	2.16009819507926	0	0	0	0	0	0	sp|Q5R7K4|PCMD2_PONAB_Protein-L-isoaspartate_O-methyltransferase_domain-containing_protein_2_OS=Pongo_abelii_GN=PCMTD2_PE=2_SV=1	3e-21
comp110653_c0_seq1	5.54167763518134	6.01255884485977	1.27134970152773	0	1.26248522311832	0	0	4.31025778276402	2.91824001215885	2.94530846839934	7.21309166835209	1.8736986851664	sp|Q02836|POL_SIVG1_Gag-Pol_polyprotein_OS=Simian_immunodeficiency_virus_agm.grivet_(isolate_AGM_gr-1)_GN=gag-pol_PE=3_SV=2	2e-09
comp110810_c0_seq1	2.58653448176555	11.3939332677256	2.35330338050958	2.10957882913287	2.47134283207138	2.27498238609485	4.82031514433935	1.15456925590897	4.00112474693188	1.42213428123552	0	1.74094904939971	sp|P35556|FBN2_HUMAN_Fibrillin-2_OS=Homo_sapiens_GN=FBN2_PE=1_SV=3	5e-05
comp110810_c1_seq1	0	0	0	2.89552916668888	0	1.46720944718031	0	1.48907628849877	1.81003965601496	0	0	2.35048920893387	sp|Q5RGJ8|GNPTA_DANRE_N-acetylglucosamine-1-phosphotransferase_subunits_alpha/beta_OS=Danio_rerio_GN=gnptab_PE=1_SV=1	2e-07
comp1108202_c0_seq1	1.76730114292273	13.4409212973329	1.59607339084298	2.49739416497723	6.23596611187256	2.74061700346302	0	24.850179760883	0	12.642464655785	0	0	sp|P31674|RS15_ORYSJ_40S_ribosomal_protein_S15_OS=Oryza_sativa_subsp._japonica_GN=RPS15_PE=2_SV=2	3e-60
comp11086_c0_seq1	11.0917186553842	0	0	0	0	0	0	0	0	0	0	0	sp|A1E295|CATB_PIG_Cathepsin_B_OS=Sus_scrofa_GN=CTSB_PE=1_SV=1	8e-38
comp11089_c0_seq1	0	3.19059128350634	0	8.72892965270571	0	4.58674407534409	1.70027830439727	1.52712872229985	1.88940323881331	4.10814509813552	0	0	sp|Q91W90|TXND5_MOUSE_Thioredoxin_domain-containing_protein_5_OS=Mus_musculus_GN=Txndc5_PE=1_SV=2	7e-24
comp110962_c0_seq1	2.25646134060099	1.93160125157827	0	0	0	0	0	2.00558023816024	0	2.50816334058784	0	0	sp|Q86JP3|RAB5A_DICDI_Ras-related_protein_Rab-5A_OS=Dictyostelium_discoideum_GN=rab5A_PE=3_SV=1	1e-44
comp11100387_c0_seq1	4.87443821714107	0	0	0	0	0	0	0	0	0	0	0	sp|Q6NRB5|TAD2B_XENLA_Transcriptional_adapter_2-beta_OS=Xenopus_laevis_GN=tada2b_PE=2_SV=1	9e-20
comp111125_c0_seq1	4.97490113269169	3.14125924267549	0	0	1.06048673883741	0	3.16573503698219	7.737004391979	7.26358578796431	11.2067909188728	0	0	sp|Q6ZCX3|FH6_ORYSJ_Formin-like_protein_6_OS=Oryza_sativa_subsp._japonica_GN=FH6_PE=2_SV=2	6e-46
comp1111559_c0_seq1	44.0697614208436	0	0	0	0	0	0	0	0	0	0	0	sp|P46222|RL11_DROME_60S_ribosomal_protein_L11_OS=Drosophila_melanogaster_GN=RpL11_PE=1_SV=2	1e-73
comp111227_c0_seq1	0	2.55676543364199	1.37906743918666	0	0	0	1.43822289522683	0	1.44051947188466	0	0	1.85876537517448	sp|P62494|RB11A_RAT_Ras-related_protein_Rab-11A_OS=Rattus_norvegicus_GN=Rab11a_PE=1_SV=3	1e-98
comp111359_c0_seq1	0	9.44489616887407	0	0	0	0	0	1.98717235733129	0	0	0	0	sp|P42791|RL182_ARATH_60S_ribosomal_protein_L18-2_OS=Arabidopsis_thaliana_GN=RPL18B_PE=1_SV=2	1e-26
comp111427_c0_seq1	0	1.71675848281112	0	6.14763924702982	0	0	0	0	2.00703612915655	0	2.67074475172873	2.61256463814675	sp|P51105|DFRA_GERHY_Dihydroflavonol-4-reductase_OS=Gerbera_hybrida_GN=DFR_PE=2_SV=1	1e-14
comp11145_c0_seq1	0	0	0	0	0	0	0	2.58927031653077	0	0	0	3.97959967777239	sp|Q9Y796|G3P_CRYCU_Glyceraldehyde-3-phosphate_dehydrogenase_OS=Cryptococcus_curvatus_GN=GPD_PE=3_SV=1	5e-34
comp111498_c0_seq1	10.5878696482453	0	0	0	0	0	0	0	0	0	0	0	sp|Q32NW2|LENG8_XENLA_Leukocyte_receptor_cluster_member_8_homolog_OS=Xenopus_laevis_GN=leng8_PE=2_SV=1	4e-16
comp111527_c0_seq1	0	0	2.30806230912086	4.00170118786345	0	0	0	0	0	5.20858403649167	0	0	sp|P54144|AMT11_ARATH_Ammonium_transporter_1_member_1_OS=Arabidopsis_thaliana_GN=AMT1-1_PE=1_SV=1	7e-12
comp111565_c0_seq1	1.39097364590884	10.4866971309351	4.49013871778168	8.01371089724659	7.97014300881777	4.85886772151842	7.70851455140759	20.0540024963707	1.33584952990466	5.5221561224355	1.7267841123407	1.70850642043869	sp|Q7PPA5|ATC1_ANOGA_Calcium-transporting_ATPase_sarcoplasmic/endoplasmic_reticulum_type_OS=Anopheles_gambiae_GN=Ca-P60A_PE=3_SV=5	0.0
comp111618_c0_seq1	4.5109641732739	5.59967908923519	0	7.03629111581588	0	3.39619309541735	0	0	0	0	0	0	sp|P51909|APOD_CAVPO_Apolipoprotein_D_OS=Cavia_porcellus_GN=APOD_PE=2_SV=1	2e-08
comp11173_c0_seq1	0	6.41573836340308	4.95379775445105	3.96658853271023	4.56798045428901	5.67566886857303	0	1.82166599993635	0	0	0	3.48416332224123	sp|Q3YZ89|TAL2_SHISS_Transaldolase_2_OS=Shigella_sonnei_(strain_Ss046)_GN=tal2_PE=3_SV=1	2e-38
comp11173_c1_seq1	0	0	0	8.20664343475475	1.54484534349335	0	3.17821237868023	4.84740089574532	1.79308367497076	3.8075294091804	0	0	sp|Q9EQS0|TALDO_RAT_Transaldolase_OS=Rattus_norvegicus_GN=Taldo1_PE=1_SV=2	2e-93
comp111857_c0_seq1	5.78640174195637	0	0	0	0	0	0	0	0	0	0	0	sp|Q8BXG3|IFT57_MOUSE_Intraflagellar_transport_protein_57_homolog_OS=Mus_musculus_GN=Ift57_PE=1_SV=1	1e-29
comp111954_c0_seq1	1.35375007737701	3.4563196196533	4.80063351304243	14.1187914728842	1.19079480356275	1.09302235317769	2.31772110215259	3.03377885692635	2.65933712461249	1.39578315206587	0	1.74276304865421	sp|O69853|Y6023_STRCO_Exopolysaccharide_phosphotransferase_SCO6023_OS=Streptomyces_coelicolor_(strain_ATCC_BAA-471_/_A3(2)_/_M145)_GN=SCO6023_PE=3_SV=1	2e-44
comp112048_c0_seq1	0	2.19709244773948	0	7.8363501974194	0	0	0	0	0	0	0	0	sp|O95573|ACSL3_HUMAN_Long-chain-fatty-acid--CoA_ligase_3_OS=Homo_sapiens_GN=ACSL3_PE=1_SV=3	6e-15
comp11205194_c0_seq1	0	0	4.48378382987854	3.55829943829546	0	0	0	0	0	0	0	0	sp|P60039|RL73_ARATH_60S_ribosomal_protein_L7-3_OS=Arabidopsis_thaliana_GN=RPL7C_PE=2_SV=1	4e-22
comp112284_c0_seq1	3.54156531783523	4.79286308166507	5.00746335467776	2.87824905972751	6.88277835806321	9.72936253386385	6.48844702619418	3.29461522089351	3.75431313283104	1.99939361765846	11.9730494681689	7.33435788473624	sp|B0V1P1|MC4R_DANRE_Melanocortin_receptor_4_OS=Danio_rerio_GN=mc4r_PE=1_SV=1	1e-11
comp112484_c0_seq1	4.10801109865143	0	0	6.31419311379513	0	0	0	4.79181775554245	0	0	0	0	sp|Q54FB7|XDH_DICDI_Xanthine_dehydrogenase_OS=Dictyostelium_discoideum_GN=xdh_PE=3_SV=1	1e-17
comp112521_c0_seq1	7.65423532150221	0	0	0	0	0	0	0	0	0	0	0	sp|Q03001|DYST_HUMAN_Dystonin_OS=Homo_sapiens_GN=DST_PE=1_SV=4	8e-14
comp112710_c0_seq1	0	2.64499968330277	0	4.67533083017056	0	0	0	0	1.51413226431672	0	0	0	sp|O77033|CYC8_DICDI_General_transcriptional_corepressor_trfA_OS=Dictyostelium_discoideum_GN=trfA_PE=2_SV=1	3e-54
comp112759_c1_seq1	0	2.23956041109964	2.62061683410607	4.44362233125176	0	0	2.82158903542135	0	0	2.96245976441308	0	0	sp|Q9SP22|CALR_MAIZE_Calreticulin_OS=Zea_mays_GN=CRT_PE=2_SV=1	4e-11
comp1128312_c0_seq1	9.86313729640727	8.29349325967728	0	7.79974897583825	4.43188727413661	3.71237520836414	2.34535919038961	17.4963176491714	0	0	3.19258868659425	6.30282558321528	sp|P40525|RL34B_YEAST_60S_ribosomal_protein_L34-B_OS=Saccharomyces_cerevisiae_(strain_ATCC_204508_/_S288c)_GN=RPL34B_PE=1_SV=1	4e-43
comp112849_c0_seq1	0	8.00735357526795	0	0	2.04702878163587	6.83621368499387	0	17.6935716493118	0	2.56827565014609	0	0	sp|O04204|RLA01_ARATH_60S_acidic_ribosomal_protein_P0-1_OS=Arabidopsis_thaliana_GN=RPP0A_PE=1_SV=1	2e-42
comp11287969_c0_seq1	3.66136998891299	5.4425020143017	0	0	0	0	0	0	0	0	0	0	sp|Q5DU14|MYO16_MOUSE_Unconventional_myosin-XVI_OS=Mus_musculus_GN=Myo16_PE=1_SV=2	3e-08
comp11293_c0_seq1	6.31068497861884	0	0	0	0	0	2.22404555411036	5.82725426165819	6.53541614243799	9.53395597825747	0	0	sp|A5JSS2|RL21_CAPHI_60S_ribosomal_protein_L21_OS=Capra_hircus_GN=RPL21_PE=2_SV=1	5e-34
comp112984_c0_seq1	6.86440939632607	3.69748146494091	0	2.19544125115613	2.57631242328004	1.25285099369992	0	3.50067931172842	2.79266633826759	2.87276763820029	0	3.60378974619685	sp|O60290|ZN862_HUMAN_Zinc_finger_protein_862_OS=Homo_sapiens_GN=ZNF862_PE=2_SV=2	7e-08
comp112999_c0_seq1	5.07983723267846	0	0	0	0	0	2.32239720503471	0	0	0	0	0	sp|O70492|SNX3_MOUSE_Sorting_nexin-3_OS=Mus_musculus_GN=Snx3_PE=1_SV=3	5e-14
comp11305315_c0_seq1	0	0	2.59227707950271	4.12039326583387	0	0	0	0	0	0	0	0	sp|Q5BLE8|RETST_DANRE_Putative_all-trans-retinol_13,14-reductase_OS=Danio_rerio_GN=retsat_PE=2_SV=1	1e-16
comp113054_c0_seq1	2.4129751242741	2.15808378555829	0	7.9986310029092	0	0	0	0	0	0	0	3.0653050427658	sp|Q8K3H5|MYO3A_MOUSE_Myosin-IIIa_OS=Mus_musculus_GN=Myo3a_PE=2_SV=1	8e-10
comp1131124_c0_seq1	9.71982258492701	11.7210652816422	1.9154279071801	0	5.40601880544416	3.04899188945067	0	3.14434517558822	3.82218130968961	10.1320440451336	2.39691519596648	0	sp|Q9XGL4|RL31_CYAPA_60S_ribosomal_protein_L31_OS=Cyanophora_paradoxa_GN=RPL31_PE=3_SV=1	3e-36
comp1131260_c0_seq1	2.88665595858158	9.87626765054062	0	4.64187868280809	2.70605876362798	2.22431475259784	0	9.53438192733578	2.84509238745147	0	3.6747967735119	0	sp|Q8ISN9|RS25_BRABE_40S_ribosomal_protein_S25_OS=Branchiostoma_belcheri_GN=RPS25_PE=2_SV=1	2e-25
comp113232_c0_seq1	2.3205051457444	3.05373987486956	0	1.82625608038105	0	0.983193112408685	1.09760003377641	3.72912333371263	1.19490679672024	4.83127218300916	1.42369504528489	0	sp|Q6CVH3|NHP6_KLULA_Non-histone_chromosomal_protein_6_OS=Kluyveromyces_lactis_(strain_ATCC_8585_/_CBS_2359_/_DSM_70799_/_NBRC_1267_/_NRRL_Y-1140_/_WM37)_GN=NHP6_PE=3_SV=1	3e-08
comp1133183_c0_seq1	5.60382848083645	8.10492715918497	0	0	3.29977191464887	9.31436557644746	0	30.0626497883846	11.4089526657031	41.9818820485497	0	0	sp|Q5E995|RS6_BOVIN_40S_ribosomal_protein_S6_OS=Bos_taurus_GN=RPS6_PE=2_SV=1	2e-63
comp113333_c0_seq1	0	0	0	10.9959892576169	0	0	0	0	0	0	0	3.26094518745351	sp|B0K189|Y1597_THEPX_UPF0317_protein_Teth514_1597_OS=Thermoanaerobacter_sp._(strain_X514)_GN=Teth514_1597_PE=3_SV=1	4e-40
comp1133527_c0_seq1	8.86985000730007	12.300579150975	8.23339384853278	10.7170828546096	1.58093221466174	0	1.5766060917979	20.8157653745214	1.75115683182067	0	4.5442535576504	4.63457304157402	sp|Q4R8Z2|RL13A_MACFA_60S_ribosomal_protein_L13a_OS=Macaca_fascicularis_GN=RPL13A_PE=2_SV=3	8e-82
comp113377_c0_seq1	0	2.08081769297557	0	3.61801562882559	0	1.82570979812614	0	0	0	0	3.38376287767707	0	sp|P33160|FDH_PSESR_Formate_dehydrogenase_OS=Pseudomonas_sp._(strain_101)_PE=1_SV=3	7e-47
comp11345403_c0_seq1	2.71107353788043	2.20476660924908	0	0	0	0	0	1.75929953727368	0	0	0	0	sp|P28741|KIF3A_MOUSE_Kinesin-like_protein_KIF3A_OS=Mus_musculus_GN=Kif3a_PE=1_SV=2	1e-10
comp113550_c1_seq1	1.76981184679809	8.88806292168187	4.68221076713492	10.7842609818753	0	0	0	2.66202306765178	1.72495101115367	1.8346732912365	2.29982259686086	4.56774895004019	sp|P24821|TENA_HUMAN_Tenascin_OS=Homo_sapiens_GN=TNC_PE=1_SV=3	1e-08
comp113566_c0_seq1	1.73582696708649	1.54852670335952	0	0	1.64140659410362	1.47480333302336	0	0	7.0903231601032	1.86689561315923	4.4883753566936	6.90574692109681	sp|Q96QE2|MYCT_HUMAN_Proton_myo-inositol_cotransporter_OS=Homo_sapiens_GN=SLC2A13_PE=1_SV=3	5e-30
comp113570_c0_seq1	5.11290046160037	0	0	0	0	0	0	0	0	2.68529552883095	0	0	sp|Q9P784|RL4B_SCHPO_60S_ribosomal_protein_L4-B_OS=Schizosaccharomyces_pombe_(strain_972_/_ATCC_24843)_GN=rpl4b_PE=3_SV=1	5e-30
comp113857_c1_seq1	0	2.06175821572686	0	0	0	2.05317021717413	0	0	0	0	0	0	sp|Q9D9G2|PEBP4_MOUSE_Phosphatidylethanolamine-binding_protein_4_OS=Mus_musculus_GN=Pebp4_PE=2_SV=1	3e-14
comp113898_c0_seq1	0	6.51089121542178	2.70094088724505	18.3353716027576	0	0	2.64515449784011	2.30185269143951	3.03779943785744	1.61355557203994	2.00576283695455	2.01677186221015	sp|Q54SW3|GRLF_DICDI_Metabotropic_glutamate_receptor-like_protein_F_OS=Dictyostelium_discoideum_GN=grlF_PE=2_SV=1	1e-12
comp1139009_c0_seq1	0	6.46947220703508	0	3.82057210650156	2.31595179079576	9.3023655794547	0	10.9470745377815	0	2.86007465879742	0	0	sp|P34737|RS15_PODAS_40S_ribosomal_protein_S15_OS=Podospora_anserina_GN=RPS15_PE=3_SV=1	8e-49
comp11420431_c0_seq1	0	4.53339212543402	2.66861412300446	0	0	0	0	0	0	0	0	0	sp|Q570C8|THIK5_ARATH_3-ketoacyl-CoA_thiolase_5,_peroxisomal_OS=Arabidopsis_thaliana_GN=KAT5_PE=2_SV=2	7e-28
comp1142608_c0_seq1	11.8602979476467	8.25826412420325	5.82728624208196	9.34334619217385	8.53135178043026	11.5917996222276	2.78446220635504	16.1752042857938	3.34651232070237	3.43034353802154	4.33934783693711	8.86946938288636	sp|Q3ZM03|RSSA_XENLA_40S_ribosomal_protein_SA_OS=Xenopus_laevis_GN=rpsa_PE=1_SV=1	2e-106
comp114315_c0_seq1	2.12726735210328	0	0	7.53652107783882	2.10007161213072	0	0	0	2.26052886907306	0	0	0	sp|Q95SX7|RTBS_DROME_Probable_RNA-directed_DNA_polymerase_from_transposon_BS_OS=Drosophila_melanogaster_GN=RTase_PE=2_SV=1	3e-07
comp1143292_c0_seq1	2.73381884648544	12.001909993669	3.49394584135148	17.7403334916968	9.18003736358397	7.18912925920233	1.14158217244967	21.1859186028662	3.96299231396084	10.9568471946112	3.35547649615446	1.69896959568419	sp|Q56FG6|RL5_LYSTE_60S_ribosomal_protein_L5_OS=Lysiphlebus_testaceipes_GN=RpL5_PE=2_SV=1	5e-114
comp1143705_c0_seq1	5.62029802291124	9.3801647420344	2.70783007949054	0	10.1116355677729	8.46518859266357	2.67593824688999	4.1631041832149	2.71311648255294	11.9037844804085	0	0	sp|Q9USX4|RL33A_SCHPO_60S_ribosomal_protein_L33-A_OS=Schizosaccharomyces_pombe_(strain_972_/_ATCC_24843)_GN=rpl33a_PE=3_SV=2	2e-38
comp11453_c0_seq1	3.01354681326325	1.22873304688515	0	0	4.13452293299438	4.66080341617327	0	2.41085319782706	1.49280247170188	6.36567857932712	0	3.88028614439355	sp|Q04836|CP31A_ARATH_31_kDa_ribonucleoprotein,_chloroplastic_OS=Arabidopsis_thaliana_GN=CP31A_PE=1_SV=1	2e-14
comp114725_c0_seq1	3.97985694676665	1.80109982861826	0	3.43092591355332	0	0	0	3.82898940257749	0	0	0	0	sp|Q29P71|MYO7A_DROPS_Myosin-VIIa_OS=Drosophila_pseudoobscura_pseudoobscura_GN=ck_PE=3_SV=1	2e-44
comp114758_c0_seq1	1.35664910610018	1.16337847847708	2.43430409901298	4.23403217819756	0	0	0	2.13602518275157	0	0	1.73950165560678	0	sp|O77210|IF4E_APLCA_Eukaryotic_translation_initiation_factor_4E_OS=Aplysia_californica_PE=1_SV=1	1e-55
comp1147716_c0_seq1	5.36616274923634	6.9150270831777	8.09383950103838	21.0037168756487	0	2.14564741997603	0	15.2319533795607	2.65278566944574	0	3.49632031643774	3.43045854144481	sp|P41115|RS11_XENLA_40S_ribosomal_protein_S11_OS=Xenopus_laevis_GN=rps11_PE=2_SV=1	1e-42
comp114792_c0_seq1	11.2326507803941	3.04866732940799	3.16956904440015	8.11585043494824	0	0	1.54994605866752	2.68722865084916	5.37516125381069	0	2.44391761151882	0	sp|Q6R5J2|DISP1_DANRE_Protein_dispatched_homolog_1_OS=Danio_rerio_GN=disp1_PE=2_SV=1	3e-11
comp11487_c0_seq1	3.00578925473064	10.2425260311568	4.15098971224222	14.1284806870879	4.10814033469079	2.53288622977924	1.33992657223735	7.41952876340761	5.93353541763625	4.76526161011589	1.89597869423321	0	sp|O93277|WDR1_CHICK_WD_repeat-containing_protein_1_OS=Gallus_gallus_GN=WDR1_PE=2_SV=1	5e-87
comp11487_c1_seq1	2.97531717549656	2.57258370926069	0	9.87569416394791	0	6.37457348331584	5.49827063988784	2.67229351795718	7.63887940336784	3.25163709132079	0	1.97502647291457	sp|Q6PAX7|WDR1B_XENLA_WD_repeat-containing_protein_1-B_OS=Xenopus_laevis_GN=wdr1-b_PE=2_SV=1	4e-21
comp114932_c0_seq1	0	4.13274152308908	0	0	0	0	0	1.94965277903378	0	0	0	0	sp|P0CP70|ATG1_CRYNJ_Serine/threonine-protein_kinase_ATG1_OS=Cryptococcus_neoformans_var._neoformans_serotype_D_(strain_JEC21_/_ATCC_MYA-565)_GN=ATG1_PE=3_SV=1	5e-07
comp114936_c0_seq1	5.71883222527913	7.18360975389765	5.04232378470364	8.55538350385322	0	1.16855392402289	0	4.34550773214759	2.83435853929106	7.48602584835034	1.83082109425195	1.88393770318071	sp|Q92441|MET17_KLULA_Protein_MET17_OS=Kluyveromyces_lactis_(strain_ATCC_8585_/_CBS_2359_/_DSM_70799_/_NBRC_1267_/_NRRL_Y-1140_/_WM37)_GN=MET17_PE=3_SV=3	5e-108
comp114985_c0_seq1	0	5.64219811558497	0	3.38902635071848	0	0	0	0	0	0	2.94399612478993	0	sp|Q27954|COPA_BOVIN_Coatomer_subunit_alpha_OS=Bos_taurus_GN=COPA_PE=1_SV=1	2e-47
comp114_c1_seq1	0	7.25123792355594	1.89279971282316	0	1.89580501579064	0	1.85043118053173	0	0	0	0	2.77685185378403	sp|P98107|LYAM2_BOVIN_E-selectin_OS=Bos_taurus_GN=SELE_PE=2_SV=1	2e-05
comp115021_c0_seq1	0	8.64471921543051	4.59589944189664	0	0	0	0	1.80873127211319	2.46688426984369	2.70460101846166	0	0	sp|B3DMA2|ACD11_RAT_Acyl-CoA_dehydrogenase_family_member_11_OS=Rattus_norvegicus_GN=Acad11_PE=1_SV=1	3e-49
comp1153700_c0_seq1	7.41139126315917	11.0708681180172	2.05161514619669	16.498921628432	3.88054603518335	4.75480221718333	0	23.962968956394	9.12343338101357	14.3605480741191	12.2650812553465	5.99762508498709	sp|Q9FJX2|RL262_ARATH_60S_ribosomal_protein_L26-2_OS=Arabidopsis_thaliana_GN=RPL26B_PE=2_SV=1	7e-45
comp115426_c0_seq1	3.65424209266558	0	3.21050414538065	0	3.12203180660067	0	4.62741519181957	3.94537479093635	5.21694865428112	13.1570753773568	0	0	sp|Q9GLX9|SPON1_BOVIN_Spondin-1_OS=Bos_taurus_GN=SPON1_PE=1_SV=1	4e-07
comp11543_c0_seq1	0	13.1032720385009	0	7.81333075144977	0	1.36580012789806	0	1.2909171529977	0	0	0	0	sp|Q759R7|RL3_ASHGO_60S_ribosomal_protein_L3_OS=Ashbya_gossypii_(strain_ATCC_10895_/_CBS_109.51_/_FGSC_9923_/_NRRL_Y-1056)_GN=RPL3_PE=3_SV=2	3e-62
comp115481_c1_seq1	1.9545561516963	3.23985841375714	0	0	0	0	0	1.47833210009202	1.90063312866244	0	0	0	sp|Q0GZS3|USP_CUCME_UDP-sugar_pyrophosphorylase_OS=Cucumis_melo_GN=USP_PE=1_SV=1	2e-15
comp115612_c0_seq1	0	4.77687863496147	2.48530178160447	8.00064812982279	2.52140824665448	0	0	5.73984758474752	0	0	0	3.83880212703357	sp|A0R7G6|INO1_MYCS2_Inositol-3-phosphate_synthase_OS=Mycobacterium_smegmatis_(strain_ATCC_700084_/_mc(2)155)_GN=ino1_PE=1_SV=1	5e-19
comp115658_c0_seq1	0	4.76629821041486	0	5.80181103675136	0	0	0	1.52223236340736	0	0	0	4.79869381140157	sp|O60952|LIME_DICDI_LIM_domain-containing_protein_E_OS=Dictyostelium_discoideum_GN=limE_PE=1_SV=1	2e-26
comp115674_c0_seq1	0	0	1.93259142053143	3.24265648948628	0	1.73108507896556	1.89925986782194	1.77903915741961	4.07498041454762	0	0	0	sp|Q2VWQ3|STE20_PENMA_Serine/threonine-protein_kinase_pakA_OS=Penicillium_marneffei_GN=pakA_PE=3_SV=1	4e-64
comp115921_c0_seq1	8.55099160828764	0	0	0	0	0	0	3.01166894850599	0	0	0	0	sp|Q9VIM5|ARPC2_DROME_Actin-related_protein_2/3_complex_subunit_2_OS=Drosophila_melanogaster_GN=Arpc2_PE=2_SV=2	2e-20
comp115953_c0_seq1	0	13.0868436034299	0	2.47979883218406	0	1.25694943522352	0	8.59981968145744	0	0	0	0	sp|P49692|RL7A1_ARATH_60S_ribosomal_protein_L7a-1_OS=Arabidopsis_thaliana_GN=RPL7AA_PE=1_SV=2	1e-67
comp115974_c0_seq1	1.58308321185914	0	1.50112579727185	2.53347319427136	0	0	0	2.64912189294878	0	3.40453590284322	0	0	sp|Q9SRH6|HIR3_ARATH_Hypersensitive-induced_response_protein_3_OS=Arabidopsis_thaliana_GN=HIR3_PE=1_SV=1	8e-54
comp115998_c0_seq1	0	0	0	3.10604430059295	0	0	0	1.53248923268793	2.02507681547027	0	5.45286210100848	2.73255646266904	sp|Q0III3|DC1I2_BOVIN_Cytoplasmic_dynein_1_intermediate_chain_2_OS=Bos_taurus_GN=DYNC1I2_PE=1_SV=1	6e-31
comp116125_c0_seq1	4.43743272805086	0	0	0	0	5.29850557784345	2.25631869547136	0	0	0	0	0	sp|Q54I79|ACTY_DICDI_Centractin_OS=Dictyostelium_discoideum_GN=arpA_PE=1_SV=1	6e-45
comp116152_c0_seq1	2.92969645456514	4.89102518817445	3.82188706996946	4.19430576314256	0	0	4.98894219640235	3.09127692163	0	7.5398515358403	0	1.90222853724081	sp|Q9R1T3|CATZ_RAT_Cathepsin_Z_OS=Rattus_norvegicus_GN=Ctsz_PE=1_SV=2	7e-72
comp116519_c0_seq1	5.66069373866534	0	0	0	0	0	0	0	0	0	0	0	sp|Q86IA3|PDI1_DICDI_Protein_disulfide-isomerase_1_OS=Dictyostelium_discoideum_GN=pdi1_PE=1_SV=2	4e-07
comp11655_c0_seq1	28.8993834636167	0	0	0	0	0	0	0	0	0	0	0	sp|O02649|CH60_DROME_60_kDa_heat_shock_protein,_mitochondrial_OS=Drosophila_melanogaster_GN=Hsp60_PE=1_SV=3	5e-78
comp11712_c1_seq1	22.3806636276546	0	0	0	0	0	0	0	0	0	0	0	sp|P05028|AT1B1_SHEEP_Sodium/potassium-transporting_ATPase_subunit_beta-1_OS=Ovis_aries_GN=ATP1B1_PE=2_SV=1	5e-13
comp1172132_c0_seq1	5.74286963267443	12.4068204610134	0	4.74436528733463	0	0	2.90835840785201	2.51811373526898	0	0	0	0	sp|Q50KB1|SEP2_EMIHU_Protein_disulfide-isomerase-like_protein_EhSep2_OS=Emiliania_huxleyi_GN=SEP2_PE=1_SV=2	9e-23
comp1172590_c0_seq1	7.51291785111901	13.227537718405	1.80805976494247	2.87695153925823	3.46433686505037	1.52394496043791	0	15.064274857077	0	3.99134282528243	2.43103664187899	4.87906893249181	sp|Q3SZQ6|RL32_BOVIN_60S_ribosomal_protein_L32_OS=Bos_taurus_GN=RPL32_PE=2_SV=3	7e-57
comp11725_c1_seq1	10.4685605630986	12.5126056660428	5.26962387988661	0	1.30047402477309	6.12150243301333	2.51914334141363	16.0110839918152	0	0	1.8912467578661	1.93556841314492	sp|P22105|TENX_HUMAN_Tenascin-X_OS=Homo_sapiens_GN=TNXB_PE=1_SV=3	2e-05
comp117324_c0_seq1	0	6.55261313984867	1.75936508723974	5.72790331559164	1.73592479135438	0	0	4.66729972996292	1.94243338856001	0	0	0	sp|Q54NM9|STT3_DICDI_Dolichyl-diphosphooligosaccharide--protein_glycosyltransferase_subunit_STT3_OS=Dictyostelium_discoideum_GN=stt3_PE=3_SV=1	2e-72
comp117379_c0_seq1	0	2.17053276933568	2.33280249231162	15.6794140682363	0	0	0	2.08742748261328	2.42787707455853	0	0	0	sp|A8XKF2|CTL1L_CAEBR_Choline_transporter-like_protein_1_OS=Caenorhabditis_briggsae_GN=chtl-1_PE=3_SV=2	1e-16
comp11751_c0_seq1	0	4.14420040415225	2.32401485276542	3.77210533883757	2.27205058641658	1.98182789006311	0	0	0	5.12606665567017	0	0	sp|Q54MY9|MKCA_DICDI_Probable_serine/threonine-protein_kinase_mkcA_OS=Dictyostelium_discoideum_GN=mkcA_PE=2_SV=1	4e-12
comp11751_c1_seq1	2.42448384124707	4.36482627286381	2.43313187312868	0	9.50643519935272	2.06981435052876	0	0	2.51483976903631	0	0	0	sp|Q76MJ5|ERN2_HUMAN_Serine/threonine-protein_kinase/endoribonuclease_IRE2_OS=Homo_sapiens_GN=ERN2_PE=1_SV=4	8e-07
comp117645_c0_seq1	7.76445105036613	0	0	0	0	0	0	0	0	0	0	0	sp|Q96J94|PIWL1_HUMAN_Piwi-like_protein_1_OS=Homo_sapiens_GN=PIWIL1_PE=1_SV=1	1e-43
comp11764_c0_seq1	0	14.2705892909749	4.69599365672153	11.8606186891503	1.17304837167236	2.05302563889711	1.12686672654775	13.118703575446	6.6874343956514	1.39636204604897	5.30205051000525	3.50636693318794	sp|Q75JD5|PCKA_DICDI_Phosphoenolpyruvate_carboxykinase_[ATP]_OS=Dictyostelium_discoideum_GN=pckA_PE=1_SV=1	0.0
comp11764_c1_seq1	0	2.57217001249723	0	0	0	0	0	8.38537050611681	0	0	0	0	sp|Q75JD5|PCKA_DICDI_Phosphoenolpyruvate_carboxykinase_[ATP]_OS=Dictyostelium_discoideum_GN=pckA_PE=1_SV=1	9e-38
comp117734_c0_seq1	15.056479597837	17.811997160843	14.119455370311	35.331493522718	4.41138018368863	0	9.27889892769134	16.3823229032624	8.14758867952576	6.97342459689971	10.3957583931342	12.5840470204705	sp|P61359|RL27_HIPCM_60S_ribosomal_protein_L27_OS=Hippocampus_comes_GN=rpl27_PE=2_SV=2	1e-52
comp117823_c0_seq1	19.0464717238157	4.30585111626213	1.57605454787801	0	3.19773546550941	1.35148335217353	0	10.029126678571	5.08211279118145	18.278569187031	0	0	sp|P08053|MLR_PHYPO_Myosin_regulatory_light_chain_OS=Physarum_polycephalum_PE=1_SV=1	2e-26
comp1178348_c0_seq1	11.1997067304536	17.9611936963291	11.2744550399363	42.7911138260447	3.63639700804758	5.81028446810256	1.16867322804037	30.8608353773569	0	7.27112811594344	10.8139714358656	10.9315990286064	sp|P06646|MYC_ONCMY_Transcriptional_regulator_Myc_(Fragment)_OS=Oncorhynchus_mykiss_GN=myc_PE=3_SV=1	2e-05
comp1182447_c0_seq1	1.36238558773945	11.064705074811	2.35811121857156	24.5451819808864	0	0	0	8.23213819963134	5.38311953260498	2.7797114715929	5.2272458016586	0	sp|Q10270|MET16_SCHPO_Probable_phosphoadenosine_phosphosulfate_reductase_OS=Schizosaccharomyces_pombe_(strain_972_/_ATCC_24843)_GN=met16_PE=3_SV=1	8e-35
comp1182_c0_seq1	6.27331938846748	0	0	0	2.9614966982433	1.24571200048457	0	2.5737352218949	6.24080545722893	3.27443260366977	0	0	sp|Q8TE73|DYH5_HUMAN_Dynein_heavy_chain_5,_axonemal_OS=Homo_sapiens_GN=DNAH5_PE=1_SV=3	4e-29
comp118330_c0_seq1	30.2894354587358	13.7127148780788	4.40529785575876	0	21.1550436679899	5.33360195459032	9.01173460840638	40.1896613039631	6.72528999207831	9.8167665125273	0	0	sp|P40525|RL34B_YEAST_60S_ribosomal_protein_L34-B_OS=Saccharomyces_cerevisiae_(strain_ATCC_204508_/_S288c)_GN=RPL34B_PE=1_SV=1	4e-38
comp11859_c0_seq2	3.00796625745801	1.30156704506269	1.36285179795699	0	5.44277255136602	1.2506955431675	4.03239002393097	5.96961056390769	7.53379472113773	4.78158621220412	0	0	sp|Q28653|2A5D_RABIT_Serine/threonine-protein_phosphatase_2A_56_kDa_regulatory_subunit_delta_isoform_OS=Oryctolagus_cuniculus_GN=PPP2R5D_PE=2_SV=1	1e-114
comp1186430_c0_seq1	7.39674019370929	1.49496335818443	0	5.20084731687264	1.5555494673025	0	1.55368158665694	8.74452230546697	14.2937345630447	5.61588488888657	0	0	sp|P0C1H8|PPIA2_RHIO9_Peptidyl-prolyl_cis-trans_isomerase_A2_OS=Rhizopus_delemar_(strain_RA_99-880_/_ATCC_MYA-4621_/_FGSC_9543_/_NRRL_43880)_GN=cyp1_PE=3_SV=1	4e-30
comp1188185_c0_seq1	8.67949733816762	11.3253028787115	6.17421464676444	0	0	0	3.07660530345932	21.7709524038109	0	8.82558756642424	12.9712961394483	4.43653503693985	sp|Q8WQI5|RS8_SPOFR_40S_ribosomal_protein_S8_OS=Spodoptera_frugiperda_GN=RpS8_PE=2_SV=1	2e-85
comp118846_c0_seq1	0	4.25045036893469	0	4.70612903075722	0	0	0	0	0	0	0	0	sp|Q54E04|VATM_DICDI_Vacuolar_proton_translocating_ATPase_100_kDa_subunit_OS=Dictyostelium_discoideum_GN=vatM_PE=1_SV=2	3e-36
comp1191323_c0_seq1	15.0839424077901	12.443833339227	4.60796859310359	7.45846606732638	0	1.29430616991113	1.47764583359004	14.6073340867769	1.64516754244454	3.41505802980946	2.07815700628844	4.17109428151146	sp|Q09JW2|RL17_ARGMO_60S_ribosomal_protein_L17_OS=Argas_monolakensis_GN=RpL17_PE=2_SV=1	3e-66
comp1193838_c0_seq1	5.40367135416541	8.49526476857305	5.17624946571132	6.72617735546043	5.16938987494053	1.24910694526999	5.04884807168409	4.62319655015896	8.69704850080429	0	1.71245706690893	9.0953961631559	sp|Q9TST6|ADRB1_FELCA_Beta-1_adrenergic_receptor_OS=Felis_catus_GN=ADRB1_PE=3_SV=1	1e-12
comp119552_c0_seq1	111.68895785649	0	0	0	0	0	0	0	0	0	0	0	sp|Q08013|SSRG_RAT_Translocon-associated_protein_subunit_gamma_OS=Rattus_norvegicus_GN=Ssr3_PE=2_SV=2	5e-77
comp11968_c0_seq1	49.9429363860175	0	0	0	0	0	0	0	0	0	0	0	sp|P38024|PUR6_CHICK_Multifunctional_protein_ADE2_OS=Gallus_gallus_GN=AIRC_PE=2_SV=1	5e-120
comp11968_c1_seq1	21.1761355666038	0	0	0	0	0	0	0	0	0	0	0	sp|P38024|PUR6_CHICK_Multifunctional_protein_ADE2_OS=Gallus_gallus_GN=AIRC_PE=2_SV=1	2e-44
comp11975_c0_seq1	2.65612706165248	0	0	1.94592726888964	3.49979098921893	3.2550820523202	3.48041891322757	0.958413721011973	2.71598261554687	1.38129830837358	3.41250858635619	0	sp|Q5RLY7|CDO_AJECG_Cysteine_dioxygenase_OS=Ajellomyces_capsulatus_(strain_G186AR_/_H82_/_ATCC_MYA-2454_/_RMSCC_2432)_GN=CDO1_PE=2_SV=2	9e-06
comp119779_c0_seq1	24.8070235447009	2.06983482283271	0	0	7.1826607740007	7.2874768689962	2.62972603548727	14.3746392040215	7.40895070192967	8.10990176805642	0	0	sp|Q24F59|RL36_TETTS_60S_ribosomal_protein_L36_OS=Tetrahymena_thermophila_(strain_SB210)_GN=RPL36_PE=1_SV=1	2e-26
comp1197_c0_seq1	1.97376681034388	0	2.01358673292007	3.15944801423881	3.57912602558882	0	3.71390904505899	1.67321421419042	0	4.20650293409895	5.02957541221936	0	sp|P10394|POL4_DROME_Retrovirus-related_Pol_polyprotein_from_transposon_412_OS=Drosophila_melanogaster_GN=POL_PE=3_SV=1	6e-21
comp120006_c0_seq1	13.3257614364209	6.7522278865383	1.486965380671	7.36286348551044	8.77374368943966	6.35222203431832	2.90703053741526	37.6064784820906	24.7507060431894	24.3316064919627	0	0	sp|O75000|RL12_SCHPO_60S_ribosomal_protein_L12_OS=Schizosaccharomyces_pombe_(strain_972_/_ATCC_24843)_GN=rpl1201_PE=1_SV=1	3e-71
comp1200_c0_seq1	6.15028794646763	0	1.87485771894605	0	0	0	0	6.00043549584871	0	2.12317593594809	0	0	sp|Q8MZS4|PHYSA_PHYPO_Physarolisin_OS=Physarum_polycephalum_PE=1_SV=1	4e-17
comp1207063_c0_seq1	5.75306241506082	3.37978658388784	5.36085927465427	3.04213624331976	1.80040687591912	14.461547066442	0	11.1950464757011	0	8.17266803582136	0	2.50846318702233	sp|Q751I7|RL32_ASHGO_60S_ribosomal_protein_L32_OS=Ashbya_gossypii_(strain_ATCC_10895_/_CBS_109.51_/_FGSC_9923_/_NRRL_Y-1056)_GN=RPL32_PE=3_SV=1	8e-45
comp1207239_c0_seq1	1.6606637629761	4.44416258021262	3.37962002941471	2.93724086766436	6.64022411163111	1.45366933890734	1.73175989933529	3.06122770587183	5.13791645203	0	2.08279361060421	4.29836290877798	sp|E7FAM5|LIN41_DANRE_E3_ubiquitin-protein_ligase_TRIM71_OS=Danio_rerio_GN=trim71_PE=2_SV=1	1e-09
comp12076_c0_seq1	4.6415058774199	0	3.01545422781248	0	1.59156992770706	0	1.55143366620655	5.03308865603501	3.28761200126181	1.73217782094062	9.9334548956917	2.06499173343274	sp|P92133|CATB3_GIAIN_Cathepsin_B-like_CP3_OS=Giardia_intestinalis_GN=CP3_PE=2_SV=2	2e-42
comp12097_c0_seq1	1.64573858186894	0	5.51339550573132	6.74264710914712	5.35379227392139	0	1.32981762310594	8.81209988724461	3.11699630125004	1.6389425720219	4.1454746345303	2.08345031366047	sp|P81178|ALDH2_MESAU_Aldehyde_dehydrogenase,_mitochondrial_OS=Mesocricetus_auratus_GN=ALDH2_PE=1_SV=1	1e-109
comp12097_c1_seq1	0	4.38523935207497	0	2.65250756291772	1.54318968625617	0	3.13155040471022	7.56581797067061	1.72947301775165	0	6.58966586141729	2.21657185178328	sp|P05091|ALDH2_HUMAN_Aldehyde_dehydrogenase,_mitochondrial_OS=Homo_sapiens_GN=ALDH2_PE=1_SV=2	2e-67
comp1213157_c0_seq1	6.53164976228855	20.3552412879253	9.96602209419619	24.9328237833183	3.85831226487576	4.92559412266308	27.3985459430199	11.4469137710949	13.8823214971248	18.4245712472152	9.85159685362358	15.685297856349	sp|Q54BM2|PAP1A_DICDI_Polyadenylate-binding_protein_1-A_OS=Dictyostelium_discoideum_GN=pabpc1A_PE=1_SV=1	4e-148
comp1213994_c0_seq1	12.2222623910825	8.81488013732091	0	11.7380881794604	5.35193830676444	8.30145722023664	1.33568952328997	16.4975882565149	2.97248762522038	6.28790479740312	0	5.74585369168295	sp|Q8WQI5|RS8_SPOFR_40S_ribosomal_protein_S8_OS=Spodoptera_frugiperda_GN=RpS8_PE=2_SV=1	7e-86
comp12145174_c0_seq1	4.12185770997669	0	0	0	0	0	0	0	0	0	0	0	sp|Q15075|EEA1_HUMAN_Early_endosome_antigen_1_OS=Homo_sapiens_GN=EEA1_PE=1_SV=2	6e-05
comp1214805_c0_seq1	13.6178423046235	7.52358886981584	1.70002937364645	0	6.25259093975158	2.84821674141138	1.61958518855523	12.6784179348882	6.84758690925406	5.4474329868613	0	4.38080559891099	sp|Q6C0Y0|COFI_YARLI_Cofilin_OS=Yarrowia_lipolytica_(strain_CLIB_122_/_E_150)_GN=COF1_PE=3_SV=1	2e-33
comp12184768_c0_seq1	2.37070730535344	0	2.41499886319663	0	2.31205845976616	0	0	0	0	0	0	0	sp|Q7XMK8|RH6_ORYSJ_DEAD-box_ATP-dependent_RNA_helicase_6_OS=Oryza_sativa_subsp._japonica_GN=Os04g0533000_PE=2_SV=1	4e-53
comp1219580_c0_seq1	46.2280103423266	0	0	0	0	0	2.29953338214489	0	0	0	0	2.80960396792252	sp|O02414|DYL1_HELCR_Dynein_light_chain_LC6,_flagellar_outer_arm_OS=Heliocidaris_crassispina_PE=3_SV=1	1e-58
comp12195_c0_seq1	1.59488093786206	11.323854074565	2.6602409522567	17.0332723986728	3.80566789896389	1.1617322977571	0	4.82081564020216	7.56698217420361	1.55858667305098	5.99790267631727	6.04996579035844	sp|Q9FFY9|TRP4_ARATH_Telomere_repeat-binding_protein_4_OS=Arabidopsis_thaliana_GN=TRP4_PE=1_SV=1	3e-06
comp122037_c0_seq1	152.787523708278	0	0	0	0	0	0	0	0	0	0	0	sp|Q8JGR4|RL24_DANRE_60S_ribosomal_protein_L24_OS=Danio_rerio_GN=rpl24_PE=2_SV=1	5e-44
comp1222664_c0_seq1	6.55732290120392	3.7580750586716	2.25415253271071	0	2.14202937929612	5.11222616522524	2.36184869975139	3.94575985293442	2.12616846501942	14.3561647221967	0	2.7171043098796	sp|Q6PAY8|HSDL2_XENLA_Hydroxysteroid_dehydrogenase-like_protein_2_OS=Xenopus_laevis_GN=hsdl2_PE=2_SV=1	7e-12
comp12248_c0_seq1	3.67919221242696	4.72345376569046	6.68907950144365	13.7990521803113	1.6339289265706	4.62896357695882	0	10.2762406152749	7.31556313553765	11.7840429670621	0	2.45327729859087	sp|Q86IV5|CTNA_DICDI_Countin-1_OS=Dictyostelium_discoideum_GN=ctnA_PE=1_SV=1	2e-44
comp122512_c0_seq1	16.0062983397857	41.2718015768608	14.8091152325821	51.4016395617676	5.89113744439727	3.37646697635257	6.14892358435268	26.9427912005616	15.0248578177964	14.2580276155937	14.6977633036702	25.9562682646966	sp|P46405|RS12_PIG_40S_ribosomal_protein_S12_OS=Sus_scrofa_GN=RPS12_PE=2_SV=2	1e-53
comp12253_c0_seq1	3.35696005508201	2.93692160218211	0	11.3024906573039	0	0	0	5.79764283422977	3.46017687753588	7.40172389147302	4.34424939007092	0	sp|Q6RUV5|RAC1_RAT_Ras-related_C3_botulinum_toxin_substrate_1_OS=Rattus_norvegicus_GN=Rac1_PE=1_SV=1	4e-111
comp12253_c0_seq2	6.59732433316113	5.97606957865855	4.75444186647467	10.9694848149512	1.62328660166668	1.47312481449014	1.60668217871315	3.08592599784768	5.17926595205276	3.69356538272648	0	0	sp|P15153|RAC2_HUMAN_Ras-related_C3_botulinum_toxin_substrate_2_OS=Homo_sapiens_GN=RAC2_PE=1_SV=1	7e-94
comp1225_c0_seq1	0	1.61258652206438	0.866974119342276	3.10703773957802	0.86544754918295	0	1.76368590252433	3.44098831095692	0.954460364869851	1.89658475331777	2.1290370839815	0	sp|Q07078|HSP83_ORYSJ_Heat_shock_protein_81-3_OS=Oryza_sativa_subsp._japonica_GN=HSP81-3_PE=2_SV=2	2e-145
comp122760_c0_seq1	5.10897947311148	10.8618776871465	8.6605183616382	10.3372882649299	7.17962524867059	6.38124876815489	15.1074371813494	13.6101960706768	10.6676759933147	8.14836281794092	4.77175916492707	11.4532935109807	sp|Q90YI8|TAL1_TAKRU_T-cell_acute_lymphocytic_leukemia_protein_1_OS=Takifugu_rubripes_GN=tal1_PE=2_SV=1	5e-16
comp1232936_c0_seq1	0	1.98408881207349	0	0	4.65157131377441	5.74167854935662	2.48701922852234	0	0	0	0	5.73811656224618	sp|E9Q555|RN213_MOUSE_E3_ubiquitin-protein_ligase_RNF213_OS=Mus_musculus_GN=Rnf213_PE=2_SV=1	3e-05
comp123444_c0_seq1	16.4464024823929	20.1758388303859	3.8510251275194	6.29118799627239	14.8288207162124	14.3459629049876	8.59216681537843	42.7744506811844	41.4141202585998	37.9419725169079	0	3.86353883514713	sp|Q58A42|DD3_DICDI_Protein_DD3-3_OS=Dictyostelium_discoideum_GN=DD3-3_PE=2_SV=1	7e-21
comp12382_c0_seq1	1.97771362094541	1.75582253535395	1.97470325249188	0	2.02035286912536	5.22849178404627	0	3.93927131860178	2.11236059917395	0	2.6151067380182	0	sp|Q14DK5|HIPL1_MOUSE_HHIP-like_protein_1_OS=Mus_musculus_GN=Hhipl1_PE=2_SV=1	2e-05
comp124419_c0_seq1	61.8344075825724	94.2025628578555	101.249070862463	104.941935147577	80.2439331613111	78.9299185095713	98.1632485975043	66.1848045417825	90.8814351391059	99.9727356939779	71.662207367459	63.7302267307618	sp|P04274|ADRB2_MESAU_Beta-2_adrenergic_receptor_OS=Mesocricetus_auratus_GN=ADRB2_PE=1_SV=1	1e-22
comp1244496_c0_seq1	9.04207257388321	8.70937621147174	1.59217558209933	17.9539372019327	7.49620904933986	6.66897099990002	0	12.2040598996878	5.23210468322248	3.66543696573461	0	6.76963846090404	sp|P24049|RL17_RAT_60S_ribosomal_protein_L17_OS=Rattus_norvegicus_GN=Rpl17_PE=2_SV=3	2e-64
comp1246144_c0_seq1	1.66681141210129	2.6130584850764	0	7.24853680769555	7.39500181237657	8.54966285888744	10.0617428019526	1.22966033995188	3.26432685759186	8.80606863566667	2.17022548247995	8.57488240574438	sp|P18042|POL_HV2G1_Gag-Pol_polyprotein_OS=Human_immunodeficiency_virus_type_2_subtype_A_(isolate_Ghana-1)_GN=gag-pol_PE=1_SV=4	4e-06
comp1246580_c0_seq1	5.10756620902341	20.461954281512	0	0	1.52588599279131	12.358601369529	1.52449699340185	8.1967476466966	0	12.6511511890602	2.14501077393662	0	sp|Q963B7|RL9_SPOFR_60S_ribosomal_protein_L9_OS=Spodoptera_frugiperda_GN=RpL9_PE=2_SV=1	5e-71
comp124681_c0_seq1	14.900561709071	4.1420479693181	6.2050853640957	2.58068383475712	3.00778592300523	2.61161703579096	9.19474156921793	39.6884400016525	25.8298303291438	29.268691332732	0	0	sp|P45594|CADF_DROME_Cofilin/actin-depolymerizing_factor_homolog_OS=Drosophila_melanogaster_GN=tsr_PE=2_SV=1	1e-20
comp1252725_c0_seq1	3.56668824711968	6.78924076475184	9.37395792071063	3.27117646701585	0	0	3.71106679550182	7.378314347473	3.83607047697369	9.94695935285641	4.50397143267909	2.35784663386719	sp|Q4P6E9|COFI_USTMA_Cofilin_OS=Ustilago_maydis_(strain_521_/_FGSC_9021)_GN=COF1_PE=3_SV=1	5e-36
comp12533_c0_seq1	6.04997499780197	1.66454614317527	0	0	0	1.55857145778445	0	8.13296156749747	0	4.32002029595079	0	0	sp|Q9FM01|UGDH4_ARATH_UDP-glucose_6-dehydrogenase_4_OS=Arabidopsis_thaliana_GN=UGD4_PE=1_SV=1	1e-50
comp125364_c0_seq1	0	2.17276655876347	0	0	0	2.00603858044012	2.65261841473056	8.66469463929426	0	2.76349202830376	0	3.21027024053737	sp|Q9ZCL3|Y714_RICPR_Putative_ankyrin_repeat_protein_RP714_OS=Rickettsia_prowazekii_(strain_Madrid_E)_GN=RP714_PE=3_SV=1	1e-05
comp1258584_c0_seq1	5.28717985877127	13.796546459464	5.1526797063666	4.44260341947221	5.11846942177311	0	0	14.062619153012	2.58110352889757	5.91983858883058	0	23.9626089635972	sp|P08570|RLA1_DROME_60S_acidic_ribosomal_protein_P1_OS=Drosophila_melanogaster_GN=RpLP1_PE=1_SV=2	3e-17
comp125925_c0_seq1	2.40912564317406	2.14341053257152	0	2.08528096728982	0	1.09353895604559	3.767601236301	6.54406155097596	6.25300376041641	3.85014162868833	1.46589123975478	4.70100962645707	sp|Q6GMA4|CHM6A_XENLA_Charged_multivesicular_body_protein_6-A_OS=Xenopus_laevis_GN=chmp6-a_PE=2_SV=3	9e-09
comp12594_c0_seq1	1.19632159502147	5.06851148539104	2.12378317419754	3.774049231467	2.20040720781873	3.04265865565726	5.36226386735782	6.7560957005486	2.43656192063961	1.25428938495153	0	0	sp|F4JP36|HAP2_ARATH_Protein_HAPLESS_2_OS=Arabidopsis_thaliana_GN=HAP2_PE=2_SV=1	3e-35
comp12595991_c0_seq1	4.51513047183289	0	0	0	0	0	0	0	0	0	0	0	sp|Q9Y4L1|HYOU1_HUMAN_Hypoxia_up-regulated_protein_1_OS=Homo_sapiens_GN=HYOU1_PE=1_SV=1	7e-08
comp126329_c0_seq1	20.8414621167562	8.77893785094084	20.9708147236717	13.8594593203919	9.13218379638514	19.3306234248379	24.369113058349	11.0748312383407	14.6215460800374	18.0442118709116	10.6143077398981	9.24430794711917	sp|Q95SX7|RTBS_DROME_Probable_RNA-directed_DNA_polymerase_from_transposon_BS_OS=Drosophila_melanogaster_GN=RTase_PE=2_SV=1	7e-25
comp1265463_c0_seq1	3.53675048698565	7.18073724436225	3.13270474783569	18.9769118922074	3.10458699026267	0	3.16646768592613	16.9509300552355	3.38764673210907	1.80922694420951	2.25186562271641	8.94351436177522	sp|Q9DER5|TEN2_CHICK_Teneurin-2_OS=Gallus_gallus_GN=TENM2_PE=1_SV=1	9e-08
comp1272537_c0_seq1	2.29701894113819	3.9275946640312	4.56351591345104	26.0971072089702	0	0	2.3196468712403	13.6831884869418	0	7.52259508102748	0	0	sp|P42899|RLA2_BOVIN_60S_acidic_ribosomal_protein_P2_OS=Bos_taurus_GN=RPLP2_PE=3_SV=1	2e-14
comp12732_c0_seq1	17.3018185599965	0	0	0	0	0	0	0	0	0	0	0	sp|O04287|FKB12_VICFA_Peptidyl-prolyl_cis-trans_isomerase_FKBP12_OS=Vicia_faba_GN=FKBP12_PE=1_SV=1	7e-38
comp127768_c0_seq1	0	10.8757062371184	2.11205010312499	6.63930557395554	5.94841672820151	8.2731771803064	0	19.6563005586037	2.16318634788905	11.7187018704838	0	8.50251618888962	sp|P08570|RLA1_DROME_60S_acidic_ribosomal_protein_P1_OS=Drosophila_melanogaster_GN=RpLP1_PE=1_SV=2	4e-21
comp12851_c0_seq1	2.94406447393413	2.53863980327146	0	0	2.72927578218896	3.69996439748668	0	1.23194115323921	7.5485545342074	0	0	3.83300903264015	sp|O18806|FA8_CANFA_Coagulation_factor_VIII_OS=Canis_familiaris_GN=F8_PE=2_SV=1	7e-06
comp128684_c0_seq1	5.80639103661592	1.72337503460326	0	3.09819708784074	3.58113218407955	4.69082280330207	0	14.0021132907508	7.74235761033636	26.9676991557586	0	2.46299097201821	sp|Q9SF53|RL351_ARATH_60S_ribosomal_protein_L35-1_OS=Arabidopsis_thaliana_GN=RPL35A_PE=2_SV=1	2e-27
comp1290925_c0_seq1	7.5394272292207	2.50150662411624	0	2.36665504726324	4.03111030524887	0	5.41685647612046	10.3215333330771	8.83309771069026	17.4365710121381	0	3.83031729181089	sp|O48649|ARF1_SALBA_ADP-ribosylation_factor_1_OS=Salix_bakko_GN=ARF1_PE=2_SV=3	2e-74
comp12910_c0_seq1	2.78902950278888	0	0	8.31063930235476	0	0	2.65860007839828	0	0	0	7.41446762700817	0	sp|Q9LXG1|RS91_ARATH_40S_ribosomal_protein_S9-1_OS=Arabidopsis_thaliana_GN=RPS9B_PE=1_SV=1	1e-42
comp129168_c0_seq1	12.6893476619263	34.988181342598	12.9956745814129	30.9071700173909	1.84879172922861	0	1.84584342386819	6.2146865480036	16.2015047230583	8.89177513927638	21.7486505818432	15.9843983757221	sp|Q17770|PDI2_CAEEL_Protein_disulfide-isomerase_2_OS=Caenorhabditis_elegans_GN=pdi-2_PE=1_SV=1	9e-05
comp1292482_c0_seq1	7.63950877203076	6.28757458679894	0	0	5.2297148301638	1.42674692426132	0	12.0869083817519	1.90213566157847	10.1413521606173	0	0	sp|P61354|RL27_RAT_60S_ribosomal_protein_L27_OS=Rattus_norvegicus_GN=Rpl27_PE=2_SV=2	1e-42
comp1295004_c0_seq1	4.1611371159381	7.12471162451762	2.09231508118503	6.46880342404447	5.7360692332236	0	0	14.4474151227731	0	0	2.60245109868156	7.8307695086838	sp|P27075|RL44_CANTR_60S_ribosomal_protein_L44_OS=Candida_tropicalis_GN=RPL44_PE=3_SV=2	5e-53
comp129575_c0_seq1	0	0	0	0	0	0	2.42807802255654	3.95488070943229	2.41661116508469	0	0	0	sp|Q6AZB8|HARB1_DANRE_Putative_nuclease_HARBI1_OS=Danio_rerio_GN=harbi1_PE=2_SV=1	8e-08
comp1296411_c0_seq1	3.51421771423084	8.9838943056306	0	5.50620721695661	6.49779054827628	0	3.33765945548592	8.65832753530126	1.69386607503811	3.65345094499096	0	0	sp|P58234|RS19A_SCHPO_40S_ribosomal_protein_S19-A_OS=Schizosaccharomyces_pombe_(strain_972_/_ATCC_24843)_GN=rps19a_PE=2_SV=1	1e-56
comp1298610_c0_seq1	11.5214055618567	2.00289903269485	0	3.69931523653604	0	0	0	9.5402081869871	2.33345420123943	17.726054444857	0	0	sp|P60868|RS20_RAT_40S_ribosomal_protein_S20_OS=Rattus_norvegicus_GN=Rps20_PE=3_SV=1	8e-44
comp1298999_c0_seq1	4.55482799738747	7.2578986145425	0	15.7668637637661	7.42007372046621	4.94566758222266	0	18.079369419375	0	0	2.85809823228594	5.66031745013312	sp|P42766|RL35_HUMAN_60S_ribosomal_protein_L35_OS=Homo_sapiens_GN=RPL35_PE=1_SV=2	2e-35
comp1300770_c0_seq1	8.4854540932437	5.32485894451054	6.74243695312891	1.98866743394261	3.54434062091718	2.13480316762459	11.6793388620109	5.45104709177522	5.22097667745464	3.97767009904845	4.68481261985821	1.61891176191875	sp|P04146|COPIA_DROME_Copia_protein_OS=Drosophila_melanogaster_GN=GIP_PE=1_SV=3	1e-16
comp1301302_c0_seq1	8.32725492014161	20.3879207358154	3.60028592076514	39.1142528578505	1.21705657117103	0	14.1627350031856	13.9804835115023	16.3094431886967	7.22304347417799	14.2858260813064	10.841333385416	sp|Q9FN03|UVR8_ARATH_Ultraviolet-B_receptor_UVR8_OS=Arabidopsis_thaliana_GN=UVR8_PE=1_SV=1	8e-18
comp1302615_c0_seq1	7.38192624631813	2.09231378943796	9.54654092634561	15.8530366354722	2.20543782317893	1.90788139081599	2.34630422721254	7.69291718985131	7.15848463962004	2.57167300818001	0	3.02000837607663	sp|P40525|RL34B_YEAST_60S_ribosomal_protein_L34-B_OS=Saccharomyces_cerevisiae_(strain_ATCC_204508_/_S288c)_GN=RPL34B_PE=1_SV=1	5e-36
comp130583_c0_seq1	144.591024021291	0	0	0	0	0	0	0	0	0	0	0	sp|P55935|RS9_DROME_40S_ribosomal_protein_S9_OS=Drosophila_melanogaster_GN=RpS9_PE=1_SV=2	5e-109
comp1310113_c0_seq1	4.15531621585366	1.83774055283957	0	3.25136818520146	0	3.45156569394157	4.08432599943406	1.87385308504836	6.45179606913231	9.2118452060629	5.42814510005792	0	sp|P29691|EF2_CAEEL_Elongation_factor_2_OS=Caenorhabditis_elegans_GN=eef-2_PE=1_SV=4	2e-45
comp1312011_c0_seq1	1.93082364386182	6.41072899757275	0	0	3.42108869984887	3.05212236177812	1.74558385157706	13.0461553385812	5.90442744435061	15.9351532434471	2.42972551665325	2.45222530905905	sp|Q7ZV82|RL27_DANRE_60S_ribosomal_protein_L27_OS=Danio_rerio_GN=rpl27_PE=2_SV=3	2e-46
comp131433_c0_seq1	6.58362868187901	20.1690820717409	10.5614101272415	21.7420044306168	5.65085776662639	1.9678249549887	1.16968251665863	26.9703838485935	5.00063742924358	5.16926818092349	6.28781487295047	11.4203125338539	sp|Q9SZY1|NACA4_ARATH_Nascent_polypeptide-associated_complex_subunit_alpha-like_protein_4_OS=Arabidopsis_thaliana_GN=At4g10480_PE=2_SV=1	1e-34
comp1315623_c0_seq1	34.6762856475953	0	0	0	0	0	0	0	0	0	0	0	sp|Q0WRW8|B561K_ARATH_Cytochrome_b561_and_DOMON_domain-containing_protein_At3g07570_OS=Arabidopsis_thaliana_GN=At3g07570_PE=2_SV=1	5e-18
comp131843_c0_seq1	10.7573322282502	9.19673177021169	2.11477658700347	0	9.7861850077605	10.1172510643388	6.23394031058859	18.2869194341029	33.24989874552	13.5440076991916	0	0	sp|Q8LC83|RS242_ARATH_40S_ribosomal_protein_S24-2_OS=Arabidopsis_thaliana_GN=RPS24B_PE=2_SV=2	8e-51
comp1320776_c0_seq1	3.99181457123632	1.72589269963443	0	3.44281852448029	6.20218055814525	0	0	3.86570210822344	10.007765594858	27.5896364053271	0	0	sp|P52808|RL30A_SCHPO_60S_ribosomal_protein_L30-1_OS=Schizosaccharomyces_pombe_(strain_972_/_ATCC_24843)_GN=rpl30a_PE=3_SV=2	2e-45
comp132155_c0_seq1	74.1872980825625	0	0	0	0	0	0	0	0	0	0	0	sp|Q9IA76|RL31_PAROL_60S_ribosomal_protein_L31_OS=Paralichthys_olivaceus_GN=rpl31_PE=2_SV=1	1e-64
comp13217210_c0_seq1	6.06871887210563	0	0	0	0	0	0	0	0	0	0	0	sp|P54936|LIN2_CAEEL_Protein_lin-2_OS=Caenorhabditis_elegans_GN=lin-2_PE=1_SV=1	7e-34
comp13225_c0_seq1	2.49727339731073	4.54436634083288	4.85799419270921	2.1605801398485	0	2.32723244646535	3.74802942553564	5.49336876067523	2.69679135950704	3.99899442938642	3.12200706431463	1.66532673639206	sp|P14381|YTX2_XENLA_Transposon_TX1_uncharacterized_149_kDa_protein_OS=Xenopus_laevis_PE=3_SV=1	9e-10
comp13233_c0_seq1	0	35.2611060983854	4.8116845126358	22.8354957762849	2.48179330365757	2.20159392373403	4.75457127954333	11.1107258869617	6.90441764397261	0	10.9911751481503	7.3589827620714	sp|Q9WTS6|TEN3_MOUSE_Teneurin-3_OS=Mus_musculus_GN=Tenm3_PE=1_SV=1	2e-05
comp1323_c0_seq1	2.79384234732211	1.12862968129535	1.264026218063	4.46461032186091	0	1.05437851919465	1.25849009881881	1.98697103861031	1.33283314361912	0	0	1.70997842556851	sp|Q9FFU6|B561A_ARATH_Cytochrome_b561,_DM13_and_DOMON_domain-containing_protein_At5g54830_OS=Arabidopsis_thaliana_GN=At5g54830_PE=2_SV=1	7e-11
comp13275_c0_seq1	0	5.64546268502381	4.09146838870876	0	0	0	1.91077700213426	3.13990577823701	0	2.46610606800976	0	0	sp|Q6PB70|ANO8_MOUSE_Anoctamin-8_OS=Mus_musculus_GN=Ano8_PE=2_SV=3	6e-12
comp133040_c0_seq1	8.33503929394504	6.94256734407732	3.1543265038277	0	10.754669779399	7.85292779987481	0	17.4923759564359	11.7427228577531	36.2605634900501	0	0	sp|P34121|COAA_DICDI_Coactosin_OS=Dictyostelium_discoideum_GN=coaA_PE=1_SV=1	1e-31
comp13307_c0_seq1	4.09201926566051	1.69931744269142	3.6198812847404	18.4641254345511	0	3.1786715513397	7.04877354744819	3.09480319478246	2.03174044603966	4.28984388531727	0	2.68777083663006	sp|Q9UM22|EPDR1_HUMAN_Mammalian_ependymin-related_protein_1_OS=Homo_sapiens_GN=EPDR1_PE=1_SV=2	4e-18
comp133094_c0_seq1	11.4023030536112	5.38466322558793	2.93043586502153	0	11.4964715547892	5.00247802934334	2.97571392184747	19.4176795557203	15.7699721239134	23.4149913814708	0	4.11697078547493	sp|Q8ISQ3|RL24_BRABE_60S_ribosomal_protein_L24_OS=Branchiostoma_belcheri_GN=RPL24_PE=2_SV=1	1e-11
comp133306_c0_seq1	114.134925695456	0	0	0	0	0	0	0	0	0	0	0	sp|O46160|RL14_LUMRU_60S_ribosomal_protein_L14_OS=Lumbricus_rubellus_GN=RPL14_PE=3_SV=1	6e-38
comp133396_c0_seq1	17.9222951252	18.6038681564646	23.5667571489833	6.95324025348432	24.0049914975466	25.907117221936	28.8374113562	22.1122116023918	14.8466934335798	20.7347205691191	16.7827148852551	21.9161629343707	sp|Q3UZD5|PRDM6_MOUSE_Putative_histone-lysine_N-methyltransferase_PRDM6_OS=Mus_musculus_GN=Prdm6_PE=1_SV=1	2e-89
comp1341577_c0_seq1	10.2163450641828	4.28209557491608	0	1.95237506999463	1.16960146855518	5.13245918983446	0	7.86402771719743	12.8848423799104	14.2403796785189	0	0	sp|Q95UQ1|GDIR1_DICDI_Putative_rho_GDP-dissociation_inhibitor_1_OS=Dictyostelium_discoideum_GN=rdiA_PE=1_SV=1	2e-67
comp1341660_c0_seq1	6.81946600927242	5.89559257604983	6.49855360091244	2.75164290291934	0	0	0	7.32706994526084	5.17757817535256	3.64463009998226	4.37370947009589	8.79227623754936	sp|P61354|RL27_RAT_60S_ribosomal_protein_L27_OS=Rattus_norvegicus_GN=Rpl27_PE=2_SV=2	6e-58
comp1342257_c0_seq1	5.53572067242644	11.6530441866061	9.81096030650599	31.2738859191502	1.20713092909346	0	4.70501172808129	18.4793473771264	16.1794617418744	0	13.9833919578241	17.7321495972367	sp|Q1PF50|EDA2_ARATH_Probable_serine_protease_EDA2_OS=Arabidopsis_thaliana_GN=EDA2_PE=2_SV=2	8e-101
comp134748_c0_seq1	141.519312899302	0	0	0	0	0	0	0	0	0	0	0	sp|Q945U1|RS15_ELAOL_40S_ribosomal_protein_S15_OS=Elaeis_oleifera_GN=RPS15_PE=2_SV=1	2e-25
comp1348057_c0_seq1	10.2840744793268	4.41263940612171	0	2.87901005946286	6.55887369305329	5.55087313140776	0	8.81342203995583	3.48180614760179	12.9540356010175	0	0	sp|Q90YQ6|RS17_ICTPU_40S_ribosomal_protein_S17_OS=Ictalurus_punctatus_GN=rps17_PE=2_SV=3	2e-53
comp1348_c0_seq1	3.26905363838272	5.69799351923906	0	0	0	0	0	1.41593448096062	1.68903532879985	3.60542148556562	0	0	sp|Q29HY3|CDC42_DROPS_Cdc42_homolog_OS=Drosophila_pseudoobscura_pseudoobscura_GN=Cdc42_PE=3_SV=1	8e-114
comp1349144_c0_seq1	0	3.07919607341268	0	0	3.30936550290729	2.91460197308527	3.30408610765559	10.0167303984381	7.23100037719697	1.94350952476456	0	0	sp|Q6RUV5|RAC1_RAT_Ras-related_C3_botulinum_toxin_substrate_1_OS=Rattus_norvegicus_GN=Rac1_PE=1_SV=1	1e-100
comp13521_c0_seq1	0	0	13.2750157393364	10.1856980728771	0	0	2.03368979420831	1.56010185281516	2.08729196951531	0	0	0	sp|Q58A42|DD3_DICDI_Protein_DD3-3_OS=Dictyostelium_discoideum_GN=DD3-3_PE=2_SV=1	3e-14
comp13529_c0_seq1	0	4.53871046562534	1.6785698010973	2.61149158764172	1.58263860234351	0	0	2.46117808476997	0	5.80205136326524	0	0	sp|Q8K0T7|UN13C_MOUSE_Protein_unc-13_homolog_C_OS=Mus_musculus_GN=Unc13c_PE=1_SV=3	3e-07
comp13551_c0_seq1	2.1882184626787	0.934415494865108	1.98017243859312	5.25189479702828	0.998408354974656	0	8.9196921268287	5.44483177570677	0	2.25747205179411	2.7192848608886	0	sp|P24724|HSP90_THEPA_Heat_shock_protein_90_OS=Theileria_parva_GN=TP02_0244_PE=2_SV=2	2e-78
comp1355300_c0_seq1	5.43553286169128	17.2201753800601	3.61210188559738	16.3066099902895	3.57908451886143	0	1.17621299774475	13.134233876779	6.7106279465614	4.17844115238571	1.69537777277384	1.72151650111346	sp|Q54QB1|ERK2_DICDI_Extracellular_signal-regulated_kinase_2_OS=Dictyostelium_discoideum_GN=erkB_PE=1_SV=1	0.0
comp1355935_c0_seq1	5.15701853420765	4.41661020267139	4.86024133441209	3.75636315184346	2.31095899267607	3.8774333509552	2.4616326302799	11.5532851508525	0	8.01406878444734	3.21933737450933	3.26127157728353	sp|P27075|RL44_CANTR_60S_ribosomal_protein_L44_OS=Candida_tropicalis_GN=RPL44_PE=3_SV=2	6e-50
comp1357471_c0_seq1	0	10.5838734621023	2.49431557695156	0	2.29087619321923	5.87051189938016	2.44879833416338	4.20303239620989	2.40837193321774	5.29836466268389	6.15721120067671	3.08557892260592	sp|P04323|POL3_DROME_Retrovirus-related_Pol_polyprotein_from_transposon_17.6_OS=Drosophila_melanogaster_GN=pol_PE=3_SV=1	5e-22
comp136191_c0_seq1	199.57893778792	96.5428705474989	148.120615651276	141.524937312475	166.069688255503	171.801864086481	141.470101794268	214.081100807963	126.511749443416	129.879714907772	141.31134599621	147.397770771861	sp|P41386|TBB_HALDI_Tubulin_beta_chain_(Fragment)_OS=Haliotis_discus_PE=2_SV=1	6e-101
comp1362313_c0_seq1	3.65993487534499	15.1187914189045	3.18940588150146	22.6212902712793	5.47110227637026	1.95840620918569	0	9.34238298492004	8.49909184738142	3.78516806731875	4.55189126446587	0	sp|O64483|SIRK_ARATH_Senescence-induced_receptor-like_serine/threonine-protein_kinase_OS=Arabidopsis_thaliana_GN=SIRK_PE=2_SV=1	1e-07
comp136635_c0_seq1	9.43876477934814	86.2370099651848	31.1372523043377	158.43363978585	14.5963747414584	0	12.9056959240779	71.5642588617338	28.9964318283977	19.0434505622002	7.10765194339951	35.8030476258678	sp|Q6A051|ATRN1_MOUSE_Attractin-like_protein_1_OS=Mus_musculus_GN=Atrnl1_PE=1_SV=2	4e-07
comp13671_c0_seq1	6.76413915346209	2.9575311440822	0	0	1.72752198498632	0	0	3.26091430722417	10.3748395319051	5.52828552689327	0	0	sp|Q55CB8|RASX_DICDI_Ras-like_protein_rasX_OS=Dictyostelium_discoideum_GN=rasX_PE=3_SV=1	9e-57
comp136815_c0_seq1	10.311660440894	30.8718145951671	14.882631185197	46.0490030466353	9.10843087985492	1.28204610833472	15.0339375894259	35.7308430872545	24.3899818514107	16.505407546204	13.7650753698349	18.2684718054991	sp|O94715|RS15A_SCHPO_40S_ribosomal_protein_S15-A_OS=Schizosaccharomyces_pombe_(strain_972_/_ATCC_24843)_GN=rps15a_PE=3_SV=1	1e-60
comp1368408_c0_seq1	2.09672376548034	23.5589367193303	5.40181419805557	5.78188971941143	1.74318016730292	0	0	18.6357416657454	12.1936566558933	2.16941977814137	10.9402950704573	0	sp|Q76C99|RF1_ORYSI_Protein_Rf1,_mitochondrial_OS=Oryza_sativa_subsp._indica_GN=Rf1_PE=2_SV=1	4e-07
comp1368448_c0_seq1	2.89330912521964	3.6330287208582	0	0	3.93414874531216	5.73481813379699	0	13.0754631901606	5.67979568600751	16.6080623164628	0	0	sp|P18621|RL17_HUMAN_60S_ribosomal_protein_L17_OS=Homo_sapiens_GN=RPL17_PE=1_SV=3	2e-58
comp1369685_c0_seq1	1.43410352612847	14.5842268280382	1.30999981800202	21.1102727590949	2.485094472043	0	2.49226556608798	15.3709863251463	8.37747004088576	4.362096309701	1.77100085106781	10.8230204452718	sp|O01727|RS6_BRAFL_40S_ribosomal_protein_S6_OS=Branchiostoma_floridae_GN=RPS6_PE=3_SV=1	6e-103
comp1370_c1_seq1	3.58980400372529	2.91280775443423	1.59542736012888	5.22807614213155	0	1.34660383532407	3.04133106782493	0	1.72004822566602	3.62514552804023	2.24010882843538	4.47781099703768	sp|P06876|MYB_MOUSE_Transcriptional_activator_Myb_OS=Mus_musculus_GN=Myb_PE=1_SV=2	4e-20
comp1371400_c0_seq1	2.50877913480916	4.06063452340799	0	0	0	1.82375005721261	12.550385280693	2.06532076972818	0	8.29670023640585	0	6.46103492608156	sp|Q8R5M0|GIPC3_MOUSE_PDZ_domain-containing_protein_GIPC3_OS=Mus_musculus_GN=Gipc3_PE=1_SV=1	2e-30
comp137175_c0_seq1	146.89665761647	0	0	0	0	0	0	0	0	0	0	0	sp|Q6PBI5|RS25_DANRE_40S_ribosomal_protein_S25_OS=Danio_rerio_GN=rps25_PE=2_SV=1	2e-39
comp137176_c0_seq1	17.804018924559	67.2044662798114	49.1196217495496	92.4286843590268	11.8619659606483	1.47847597388963	25.5465397011166	50.581302283855	24.6368778543465	22.2437045654633	39.7190740667719	44.6273503778539	sp|Q7ZWJ4|RL18A_DANRE_60S_ribosomal_protein_L18a_OS=Danio_rerio_GN=rpl18a_PE=2_SV=1	2e-66
comp1384651_c0_seq1	6.86325435336443	14.4885702699184	5.88551910826373	12.535544259877	16.5344437518254	8.00453839955319	0	16.6855128914822	6.42877026676019	15.3634340057365	2.8178978205015	2.78988664125869	sp|P62083|RS7_RAT_40S_ribosomal_protein_S7_OS=Rattus_norvegicus_GN=Rps7_PE=1_SV=1	7e-59
comp138616_c0_seq1	9.78331915991404	27.6238475517513	23.2253303670906	38.6255557035324	6.62070211417995	0	11.5424629054718	43.4858862757407	15.1563273896849	26.250460963634	30.2648348220483	12.5087120865562	sp|P46295|RS14_CHLRE_40S_ribosomal_protein_S14_OS=Chlamydomonas_reinhardtii_GN=RPS14_PE=1_SV=1	2e-75
comp1388853_c0_seq1	2.73391021703787	7.11806651207026	1.25349871058245	0	3.75417834244531	8.0686332997411	1.26379890340769	2.12925703908423	5.64005677777488	7.1767777672839	8.53310877451653	1.75011527215598	sp|Q58A42|DD3_DICDI_Protein_DD3-3_OS=Dictyostelium_discoideum_GN=DD3-3_PE=2_SV=1	8e-12
comp1391342_c0_seq1	8.76409753129053	11.1412900390405	0	0	0	7.5015867183661	0	10.6286722039866	0	5.73342952039064	0	3.54568195358985	sp|Q43291|RL211_ARATH_60S_ribosomal_protein_L21-1_OS=Arabidopsis_thaliana_GN=RPL21A_PE=2_SV=2	5e-43
comp1393622_c0_seq1	4.63790965165539	2.0143345459492	7.17337187612265	11.3520416107833	2.10330268026545	0	0	5.56713849089074	2.25745690965227	2.42671733010557	0	14.961348308708	sp|P58372|RL30_ICTPU_60S_ribosomal_protein_L30_OS=Ictalurus_punctatus_GN=rpl30_PE=3_SV=2	4e-45
comp1393874_c0_seq1	67.4305321354179	0	0	0	0	0	0	0	0	0	0	0	sp|P61314|RL15_RAT_60S_ribosomal_protein_L15_OS=Rattus_norvegicus_GN=Rpl15_PE=1_SV=2	6e-99
comp1396156_c0_seq1	2.13089734524586	16.207743426307	1.95881378018621	22.3056441383708	5.61301654444679	8.35820243081769	0	15.1575085925228	0	2.22474267704806	5.52738328935825	0	sp|Q962R9|RS10_SPOFR_40S_ribosomal_protein_S10_OS=Spodoptera_frugiperda_GN=RpS10_PE=2_SV=1	2e-43
comp13976_c0_seq1	13.2445747279577	0	0	0	0	0	0	0	0	0	0	0	sp|P13395|SPTCA_DROME_Spectrin_alpha_chain_OS=Drosophila_melanogaster_GN=alpha-Spec_PE=1_SV=2	2e-05
comp1397960_c0_seq1	7.70914306456119	0	1.30718593526821	2.18764339194324	6.5379672156506	3.51380135274998	2.58545565612108	20.884105091457	11.9552448182723	17.228563784012	0	1.96393572048327	sp|Q92747|ARC1A_HUMAN_Actin-related_protein_2/3_complex_subunit_1A_OS=Homo_sapiens_GN=ARPC1A_PE=1_SV=2	1e-98
comp139807_c0_seq1	33.7799057677595	71.6265765722983	31.5356505256343	81.6232363803354	9.97414038260631	1.21276402167124	20.8552430541795	66.5225877968912	34.3808665918703	23.2333509001579	35.1847449470909	27.0107375790134	sp|P49688|RS23_ARATH_40S_ribosomal_protein_S2-3_OS=Arabidopsis_thaliana_GN=RPS2C_PE=1_SV=2	2e-124
comp139816_c0_seq1	4.45751240010466	1.95934749538522	2.17905078643216	0	0	0	4.42314088675487	1.79935477279501	2.19373510616266	2.35248250618259	0	0	sp|Q01890|YPT1_PHYIN_Ras-like_GTP-binding_protein_YPT1_OS=Phytophthora_infestans_GN=YPT1_PE=3_SV=1	7e-60
comp1398762_c0_seq1	49.3309652274551	0	0	0	0	0	0	0	0	0	0	0	sp|O43347|MSI1H_HUMAN_RNA-binding_protein_Musashi_homolog_1_OS=Homo_sapiens_GN=MSI1_PE=1_SV=1	4e-12
comp1399_c0_seq1	0	7.61898145824349	0	0	2.00396140129146	1.64559612007797	0	0	2.26185542039413	4.89705161477968	0	0	sp|O74864|RLA0_SCHPO_60S_acidic_ribosomal_protein_P0_OS=Schizosaccharomyces_pombe_(strain_972_/_ATCC_24843)_GN=rpp0_PE=3_SV=1	5e-41
comp1400417_c0_seq1	0	3.65328947657487	0	7.14498352989978	4.12794642263167	6.88880932270945	0	9.49288470653122	0	6.86191149928792	2.76322427001178	2.72430309115052	sp|P62246|RS15A_RAT_40S_ribosomal_protein_S15a_OS=Rattus_norvegicus_GN=Rps15a_PE=1_SV=2	6e-71
comp140420_c0_seq1	1.76909180711864	1.49247771570607	0	5.46786270100262	1.57631389946032	0	0	0	1.75937856844134	1.85521465705056	0	0	sp|Q84M24|AB1A_ARATH_ABC_transporter_A_family_member_1_OS=Arabidopsis_thaliana_GN=ABCA1_PE=2_SV=2	3e-28
comp1406515_c0_seq1	6.4826701803973	12.8329809213143	0	10.1632788296276	3.92366137885719	3.57470318879539	0	6.92340753536188	0	0	2.77547381957123	0	sp|P87184|ALP2_ASPFU_Alkaline_protease_2_OS=Neosartorya_fumigata_(strain_ATCC_MYA-4609_/_Af293_/_CBS_101355_/_FGSC_A1100)_GN=alp2_PE=1_SV=1	7e-37
comp14070_c0_seq1	3.03984961446381	9.33577888740264	0	0	0	4.03743478014996	0	8.02866568788718	0	3.16652197580893	0	0	sp|P46575|RL40_EIMBO_Ubiquitin-60S_ribosomal_protein_L40_OS=Eimeria_bovis_PE=2_SV=2	4e-32
comp140895_c0_seq1	10.5117689028143	63.5791177787836	27.0358402685427	76.7488070043408	14.2549044294152	1.25746163021712	11.2409158442126	48.4054415586308	13.4041887658081	8.80529504172882	27.2020141046803	20.3213207969687	sp|P52810|RS9_PODAS_40S_ribosomal_protein_S9_OS=Podospora_anserina_GN=RPS9_PE=3_SV=1	3e-82
comp1411928_c0_seq1	7.51036046880925	7.22019941512933	0	0	1.49892691216281	11.5178099258124	0	22.6305394037993	0	14.7890805921676	0	0	sp|Q9MZ16|VDAC1_PIG_Voltage-dependent_anion-selective_channel_protein_1_OS=Sus_scrofa_GN=VDAC1_PE=2_SV=3	2e-17
comp14158_c0_seq1	16.7596425855893	12.8290836900887	0	0	7.27349594097399	14.6927286129736	0	30.6631875274964	1.42018382091152	7.29648908651969	0	0	sp|Q55G75|Y7786_DICDI_PH_domain-containing_protein_DDB_G0267786_OS=Dictyostelium_discoideum_GN=DDB_G0267786_PE=3_SV=1	1e-33
comp14167_c0_seq1	2.71090668730644	2.17322699114456	0	0	0	1.92265129601849	2.30155820608373	4.02464403732347	2.56398391584402	2.85450644832687	0	0	sp|A6MVY0|ATPB_RHDSA_ATP_synthase_subunit_beta,_chloroplastic_OS=Rhodomonas_salina_GN=atpB_PE=3_SV=1	6e-14
comp1417058_c0_seq1	13.8779285821042	33.2951290690921	7.48329452423773	45.7196063808518	0	3.52769673569149	0	31.0704385234853	2.79554996650781	8.7393844217535	7.15750813009947	16.4527768843086	sp|Q5R546|ATPA_PONAB_ATP_synthase_subunit_alpha,_mitochondrial_OS=Pongo_abelii_GN=ATP5A1_PE=2_SV=1	0.0
comp1417464_c0_seq1	2.80360608537537	3.53989588609036	0	0	1.30437657951988	2.19025951576049	0	4.52665303907415	8.41738904724188	2.93961739913381	0	0	sp|O74884|RL24B_SCHPO_60S_ribosomal_protein_L24-B_OS=Schizosaccharomyces_pombe_(strain_972_/_ATCC_24843)_GN=rpl24b_PE=1_SV=1	2e-24
comp1418012_c0_seq1	16.0557437128627	0	0	0	0	0	0	0	0	0	0	0	sp|Q9MZD2|FLNB_RABIT_Filamin-B_(Fragment)_OS=Oryctolagus_cuniculus_GN=FLNB_PE=1_SV=1	4e-11
comp1419867_c0_seq1	26.3058710524887	0	0	0	0	0	0	0	0	0	0	0	sp|O70251|EF1B_MOUSE_Elongation_factor_1-beta_OS=Mus_musculus_GN=Eef1b_PE=1_SV=5	8e-44
comp142011_c0_seq1	186.638888200142	1.02210276470474	3.27030118076699	1.8981212018327	1.11324455647082	4.11868160081179	3.29150435679015	3.86926752668276	2.43644871610484	2.49463533784964	0	1.55357788052518	sp|Q58DW5|RL5_BOVIN_60S_ribosomal_protein_L5_OS=Bos_taurus_GN=RPL5_PE=2_SV=3	2e-142
comp142281_c0_seq1	14.0306445289026	11.513223335301	1.81415425831789	6.04506189567291	3.52478357334066	15.1219171624844	3.65639833392525	41.5488990006849	19.1598438396968	37.1487430365626	0	0	sp|P79015|RL32A_SCHPO_60S_ribosomal_protein_L32-A_OS=Schizosaccharomyces_pombe_(strain_972_/_ATCC_24843)_GN=rpl32a_PE=1_SV=2	2e-30
comp1425291_c0_seq1	8.84966704679571	0	0	0	1.70738199848285	1.46907926745812	0	4.55065869878376	10.6389004297084	11.4070528370342	0	0	sp|Q9C912|R35A3_ARATH_60S_ribosomal_protein_L35a-3_OS=Arabidopsis_thaliana_GN=RPL35AC_PE=3_SV=1	4e-31
comp1425971_c0_seq1	5.56297491916204	3.6269487631944	5.35814630606269	6.83838660723344	1.30312307635257	1.20189155892429	5.2254325301211	2.26680645742835	2.8121961787796	0	1.72072495572619	0	sp|Q5R231|ACTP1_ACTVL_Hemolytic_toxin_Avt-1_OS=Actineria_villosa_PE=1_SV=1	8e-17
comp1428289_c0_seq1	1.57912349020129	0	0	2.53389190333077	1.53301869330111	2.59454886492873	0	6.98488164480495	6.37361187175983	22.2852214675788	0	0	sp|Q95WA0|RL26_LITLI_60S_ribosomal_protein_L26_OS=Littorina_littorea_GN=RPL26_PE=2_SV=1	7e-44
comp1430356_c0_seq1	4.39431178625484	1.74621490403354	0	3.40992041039795	1.9927601191253	4.68116867701147	2.13040480912392	6.7602850472662	4.33026487350989	14.1533113164022	0	0	sp|Q84MP7|H2AV3_ORYSJ_Probable_histone_H2A_variant_3_OS=Oryza_sativa_subsp._japonica_GN=Os03g0743400_PE=2_SV=1	7e-66
comp1430541_c0_seq1	0	2.95740132292212	8.03293421212575	10.8911814446925	3.09991241038635	4.22400246774735	1.53826829486688	16.357044621638	1.72599043460928	1.820916229728	6.5501451547782	6.72725589624307	sp|P46782|RS5_HUMAN_40S_ribosomal_protein_S5_OS=Homo_sapiens_GN=RPS5_PE=1_SV=4	7e-118
comp14305_c0_seq1	0	9.89817800046472	5.59774711436826	0	0	2.4248157308557	0	2.87599291270435	0	3.09986587365393	3.57952043569632	0	sp|Q23221|FAT3_CAEEL_Delta(6)-fatty-acid_desaturase_fat-3_OS=Caenorhabditis_elegans_GN=fat-3_PE=2_SV=2	2e-24
comp143433_c0_seq1	17.4838902762362	58.6840724620187	42.0309204428349	91.1337987319313	2.46972038021612	4.50325012036441	12.1962847127868	40.7473293398789	18.1472704414691	14.7125031217303	30.5481505359594	33.3369396959908	sp|Q03237|MYBB_CHICK_Myb-related_protein_B_OS=Gallus_gallus_GN=MYBL2_PE=1_SV=1	2e-26
comp14386_c0_seq1	15.6717877678794	0	0	0	0	0	0	0	0	0	0	0	sp|O35491|CLK2_MOUSE_Dual_specificity_protein_kinase_CLK2_OS=Mus_musculus_GN=Clk2_PE=1_SV=2	2e-98
comp144368_c0_seq1	62.0635222222553	72.1110215406292	79.2715267446896	54.3114112046751	59.9572083856682	45.4151002849597	81.8398908088982	48.748022111039	59.6076645973541	50.5353019841128	57.5772038236794	69.7290728518062	sp|O43301|HS12A_HUMAN_Heat_shock_70_kDa_protein_12A_OS=Homo_sapiens_GN=HSPA12A_PE=1_SV=2	8e-88
comp1444782_c0_seq1	0	1.46658531806508	3.38733275314233	2.60424935375861	0	1.41568844921893	0	0	3.45600065933502	0	0	0	sp|Q80TC5|POGK_MOUSE_Pogo_transposable_element_with_KRAB_domain_OS=Mus_musculus_GN=Pogk_PE=2_SV=2	4e-08
comp14447_c0_seq1	0	7.29173000885966	7.72146181111214	2.54684959547731	0	0	0	8.09332175155912	3.41287487724851	0	2.32346742175336	4.58065500208388	sp|Q8BX90|FND3A_MOUSE_Fibronectin_type-III_domain-containing_protein_3A_OS=Mus_musculus_GN=Fndc3a_PE=1_SV=3	4e-05
comp1447173_c0_seq1	1.38197861228577	3.4878133676146	0	4.41301358457411	2.53759125847969	2.23767854589883	0	11.9941196245902	12.4611270684574	28.6924284019599	0	0	sp|P62247|RS8_DANRE_40S_ribosomal_protein_S8_OS=Danio_rerio_GN=rps8_PE=2_SV=2	3e-67
comp1447570_c0_seq1	3.20943137345019	1.40030555752284	10.5491481579413	5.16554839190972	0	0	1.49825013501086	6.42172927150996	0	6.72300401392542	0	0	sp|Q93VI3|RL171_ARATH_60S_ribosomal_protein_L17-1_OS=Arabidopsis_thaliana_GN=RPL17A_PE=2_SV=1	2e-53
comp144858_c0_seq1	241.122152474141	8.43897085166425	20.0284514329494	21.2561570451821	16.6729175733868	4.07807009174149	27.7056070576586	22.9208745525772	13.023840053361	15.51926164599	10.2469289659519	2.08686115240209	sp|P62264|RS14_MOUSE_40S_ribosomal_protein_S14_OS=Mus_musculus_GN=Rps14_PE=2_SV=3	6e-85
comp14508_c0_seq1	5.36240662500508	18.7596094093675	6.94510588843548	18.2619399044449	1.18402551751059	0	2.26935288606223	7.01518570449961	3.96424270950398	2.78362525303621	6.91121468023491	8.72973942597402	sp|Q9FN03|UVR8_ARATH_Ultraviolet-B_receptor_UVR8_OS=Arabidopsis_thaliana_GN=UVR8_PE=1_SV=1	7e-08
comp1454763_c0_seq1	2.13241091830996	8.24097108020604	0	0	0	2.86271864785648	0	28.5881731015761	1.97131392364397	12.6868531219389	0	0	sp|Q08069|RS8_MAIZE_40S_ribosomal_protein_S8_OS=Zea_mays_GN=RPS8_PE=1_SV=2	1e-80
comp1455845_c0_seq1	11.5199317151198	1.36158769474023	0	0	5.60780145474262	5.06705162468017	1.38231401704604	19.6576275046178	7.9735675812817	15.1859852999199	0	2.1281722221629	sp|O69443|MNTH_MYCBO_Divalent_metal_cation_transporter_MntH_OS=Mycobacterium_bovis_(strain_ATCC_BAA-935_/_AF2122/97)_GN=mntH_PE=3_SV=2	7e-73
comp14563_c0_seq1	2.22307235579652	1.66587810827771	1.78842836020213	2.88974206619094	0	3.00717350439718	1.70482411891664	6.61674719585664	0	8.88162887692866	0	0	sp|Q2KIA4|SCD5_BOVIN_Stearoyl-CoA_desaturase_5_OS=Bos_taurus_GN=SCD5_PE=2_SV=1	5e-102
comp145645_c0_seq1	129.102227634125	0	0	0	0	0	0	0	0	0	0	0	sp|Q4PM12|RL36_IXOSC_60S_ribosomal_protein_L36_OS=Ixodes_scapularis_GN=RpL36_PE=3_SV=1	7e-41
comp1458244_c0_seq1	4.77789926955388	11.8860679761054	4.20482200100744	7.11596524082802	5.18508495212593	11.5158440138748	3.01605066352199	17.5747233021562	3.5787370159321	2.47104124333332	1.52441397657766	0	sp|O88398|AVIL_MOUSE_Advillin_OS=Mus_musculus_GN=Avil_PE=1_SV=2	4e-16
comp1461734_c0_seq1	3.77981899907704	0	1.8266919394709	6.04093052681675	5.39639385654726	4.60556481702776	1.87170030955699	15.5906138653656	3.76601127780126	0	2.3657589482746	0	sp|O42387|RS24_TAKRU_40S_ribosomal_protein_S24_OS=Takifugu_rubripes_GN=rps24_PE=3_SV=1	7e-46
comp1464268_c0_seq1	2.40926170584452	2.20599558289785	2.3645859420186	0	2.25419439229152	4.26447909586409	2.21910262780043	4.16643792536832	7.5897640722599	24.4160469252784	0	16.5537158650481	sp|P21452|NK2R_HUMAN_Substance-K_receptor_OS=Homo_sapiens_GN=TACR2_PE=1_SV=3	9e-16
comp14653_c0_seq1	1.97473911220067	6.82927155220007	3.99238691938268	0	1.81098371243093	0	0	0	0	0	0	2.53948582516907	sp|Q6GMF8|RHDF1_DANRE_Inactive_rhomboid_protein_1_OS=Danio_rerio_GN=rhbdf1_PE=2_SV=1	3e-25
comp14679_c0_seq1	9.01333156935432	1.92592200856192	0	13.5961884370518	0	1.77114472217358	0	3.38866621448044	0	2.29202452611645	2.81137067018035	2.81466886189836	sp|P07602|SAP_HUMAN_Prosaposin_OS=Homo_sapiens_GN=PSAP_PE=1_SV=2	2e-05
comp1468361_c0_seq1	2.1689442419077	1.88520403443965	6.7567352256562	17.2721690017864	0	0	0	3.26173795643581	0	2.27718984721135	2.71192324559848	8.24492439367641	sp|P58374|RL30_BRABE_60S_ribosomal_protein_L30_OS=Branchiostoma_belcheri_GN=RPL30_PE=3_SV=1	5e-48
comp147102_c0_seq1	3.35390609368299	26.9079496299581	16.5996952264597	56.4548226810381	5.63338343439335	3.64651098743244	14.4987005018609	20.2110342942729	7.85794561512882	9.86084054346018	30.1799075831581	14.2585815910712	sp|P62752|RL23A_RAT_60S_ribosomal_protein_L23a_OS=Rattus_norvegicus_GN=Rpl23a_PE=2_SV=1	6e-53
comp147240_c0_seq1	10.3085091499935	3.7707127158683	2.09880151788073	3.79290705963702	2.1237525836668	3.76734669032711	2.26027553520024	0	2.17428245056072	9.38190572536135	0	0	sp|Q26474|LACH_SCHAM_Lachesin_OS=Schistocerca_americana_GN=LAC_PE=1_SV=1	4e-09
comp147240_c0_seq2	0	1.75417899946732	5.75277286129338	10.492075292691	5.92394897358839	5.28519203430947	10.2310587760433	5.62178294261284	2.03477535670361	6.50527115864804	0	0	sp|Q90773|CEPU1_CHICK_Protein_CEPU-1_OS=Gallus_gallus_PE=1_SV=1	1e-10
comp1475169_c0_seq1	2.17076768032351	3.79803833911659	0	13.2901582840628	5.74444990267039	1.7713968525835	0	17.179120032167	0	0	0	2.6753836273839	sp|Q6UFZ9|143B1_ONCMY_14-3-3_protein_beta/alpha-1_OS=Oncorhynchus_mykiss_PE=2_SV=1	1e-52
comp14774_c0_seq1	0	5.40616507159498	0	5.4440010607652	0	0	0	0	9.5062077579011	3.57361771648679	0	0	sp|P11237|TBA1_NAEGR_Tubulin_alpha-1/2/3_chain_OS=Naegleria_gruberi_GN=TBA1_PE=2_SV=1	6e-58
comp14777_c0_seq1	4.3089677176562	8.02299010126253	0	3.0057069631014	0	1.44508897079608	1.75833337101919	1.34819712242029	7.87361929753372	8.32095860135601	0	0	sp|Q96X45|EF2_NEUCR_Elongation_factor_2_OS=Neurospora_crassa_(strain_ATCC_24698_/_74-OR23-1A_/_CBS_708.71_/_DSM_1257_/_FGSC_987)_GN=cot-3_PE=3_SV=3	1e-82
comp147790_c0_seq1	4.08260114665338	1.74592670105816	4.16997869034497	16.8254016592466	11.6557107308802	13.5849724991626	8.3252175611306	9.00297559901869	6.06823234789779	6.7410632156105	7.72894825516126	5.18876216722488	sp|P10096|G3P_BOVIN_Glyceraldehyde-3-phosphate_dehydrogenase_OS=Bos_taurus_GN=GAPDH_PE=1_SV=4	1e-05
comp1485063_c0_seq1	7.79020364193577	8.95145805604712	0	8.76173542790803	11.7664949534109	4.81012015806624	0	5.60110543286995	2.96476295942057	6.3285273291382	0	1.97254148898958	sp|Q94920|VDAC_DROME_Voltage-dependent_anion-selective_channel_OS=Drosophila_melanogaster_GN=porin_PE=1_SV=3	1e-24
comp148743_c0_seq1	193.738158649372	0	0	0	0	0	0	0	0	0	0	0	sp|P84175|RS12_CHICK_40S_ribosomal_protein_S12_OS=Gallus_gallus_GN=RPS12_PE=1_SV=2	5e-70
comp149003_c0_seq1	3.39545287976602	28.3347136053798	16.181220496974	63.7311216506272	0	2.42565146382287	6.33356093447064	30.6190460012694	12.9814398094292	10.636286733821	18.1762453837978	26.1124048370885	sp|Q54LV8|RL34_DICDI_60S_ribosomal_protein_L34_OS=Dictyostelium_discoideum_GN=rpl34_PE=3_SV=1	7e-38
comp14938_c0_seq1	0	6.729692664097	0	5.85045770602643	0	3.0697080170831	0	3.00657526531159	0	0	0	0	sp|P34117|CDK5_DICDI_Cyclin-dependent_kinase_5_homolog_OS=Dictyostelium_discoideum_GN=cdk5_PE=2_SV=2	2e-84
comp1496655_c0_seq1	4.51252045213968	13.9339067670483	10.4310723043977	54.019196858597	1.28345349942624	0	1.22186122116628	12.6969608270816	19.0823234325509	4.6775935304915	5.80141836616628	9.74182097419831	sp|Q4WPX2|PPOA_ASPFU_Psi-producing_oxygenase_A_OS=Neosartorya_fumigata_(strain_ATCC_MYA-4609_/_Af293_/_CBS_101355_/_FGSC_A1100)_GN=ppoA_PE=2_SV=1	2e-52
comp14977_c0_seq1	1.56042033538295	0	1.42973624979678	2.45055288001155	2.90144384267739	2.66746215844007	0	0	0	6.62628498934581	2.02279632218184	2.05466039000834	sp|Q6AY61|PRS23_RAT_Serine_protease_23_OS=Rattus_norvegicus_GN=Prss23_PE=2_SV=1	2e-39
comp1498464_c0_seq1	3.73254069714563	9.10867407732863	1.07875776413817	16.612952185011	4.40423272523132	3.87683035375104	7.50925902546674	7.13606161877374	1.21843584470601	7.5787311385687	1.57089516104403	7.95932549025997	sp|P00787|CATB_RAT_Cathepsin_B_OS=Rattus_norvegicus_GN=Ctsb_PE=1_SV=2	8e-89
comp1499633_c0_seq1	8.86592405302029	2.98733462053924	7.91506829603876	2.90201358493594	5.03494036119295	2.96950645535889	3.28169524937026	3.12208347924331	5.3946674242836	3.83585044377456	0	9.28126931974283	sp|Q86JM5|Y2012_DICDI_Putative_elongation_of_fatty_acids_protein_DDB_G0272012_OS=Dictyostelium_discoideum_GN=DDB_G0272012_PE=3_SV=1	7e-46
comp15025_c0_seq1	24.892559292828	0	0	0	0	0	0	0	0	0	0	0	sp|P0C7P0|CISD3_HUMAN_CDGSH_iron-sulfur_domain-containing_protein_3,_mitochondrial_OS=Homo_sapiens_GN=CISD3_PE=1_SV=1	2e-24
comp150263_c0_seq1	14.1305026111224	0	0	0	0	0	0	0	0	0	0	0	sp|P82013|VDAC2_MELGA_Voltage-dependent_anion-selective_channel_protein_2_OS=Meleagris_gallopavo_GN=VDAC2_PE=1_SV=1	1e-50
comp1507635_c0_seq1	0	13.390558476491	4.11859356952885	6.73739175323414	4.01766489268825	6.61410707006996	6.01759737663501	13.5343907845047	7.00778573380277	9.89635818814643	0	0	sp|P46778|RL21_HUMAN_60S_ribosomal_protein_L21_OS=Homo_sapiens_GN=RPL21_PE=1_SV=2	8e-65
comp150781_c0_seq1	2.98256822335811	15.0132147932056	6.84663891415406	14.2967396390343	1.36139575449912	0	1.37161520073809	13.2637297474	4.41134710697247	1.57199598169912	7.46910403514022	1.90703596035472	sp|Q6NYB7|RAB1A_RAT_Ras-related_protein_Rab-1A_OS=Rattus_norvegicus_GN=Rab1A_PE=1_SV=3	1e-104
comp151118_c0_seq1	11.0208737030341	7.70748313949403	0	0	3.39751472343231	7.48015827824689	5.13198186336251	16.9837034647975	1.83771507736969	3.89521206527198	0	4.74909946189081	sp|Q56K03|RL27A_BOVIN_60S_ribosomal_protein_L27a_OS=Bos_taurus_GN=RPL27A_PE=2_SV=3	4e-61
comp151189_c0_seq1	87.7882447802526	95.2757173610249	53.9974059263656	69.0451334490662	108.58476352106	85.3253782644675	43.1480290054185	98.9984514847715	92.6411862533799	31.832862666185	24.5621940799473	27.3566912934682	sp|P13944|COCA1_CHICK_Collagen_alpha-1(XII)_chain_OS=Gallus_gallus_GN=COL12A1_PE=1_SV=3	3e-05
comp151396_c0_seq1	7.96629356646615	40.7401449799804	17.2034167854111	62.0892647216005	2.26393832714028	3.15352374688663	3.33453878148234	30.3036378840072	10.2768260165696	6.71285775157771	1.66297354186425	23.6643094646835	sp|O08712|TR11B_MOUSE_Tumor_necrosis_factor_receptor_superfamily_member_11B_OS=Mus_musculus_GN=Tnfrsf11b_PE=1_SV=1	1e-05
comp151603_c0_seq1	1.34098104267547	15.9333317854994	2.43039187396329	10.0309174133146	0	0	1.18351360798876	13.4863618896415	10.3955466995787	4.0447864010965	4.87731403118843	5.04573060163356	sp|P62262|1433E_SHEEP_14-3-3_protein_epsilon_OS=Ovis_aries_GN=YWHAE_PE=1_SV=1	2e-87
comp151668_c0_seq1	3.18060992310885	6.93813005682574	7.79518049303066	2.71627870392054	1.59174979019243	1.42052653204998	1.60476711825799	1.47589390669344	5.0638220257591	3.55967220208092	6.16218951468303	0	sp|P70531|EF2K_RAT_Eukaryotic_elongation_factor_2_kinase_OS=Rattus_norvegicus_GN=Eef2k_PE=1_SV=1	2e-10
comp151735_c0_seq1	61.6693446932984	49.1412876765458	38.6144496321426	53.558989432865	75.9651669716475	86.6818107779044	41.3043638958891	60.2526392599777	103.471028771884	110.429231075468	69.7363414560876	53.4383751754401	sp|Q5GIT4|VGFR2_DANRE_Vascular_endothelial_growth_factor_receptor_2_OS=Danio_rerio_GN=kdr_PE=1_SV=2	6e-06
comp15174_c0_seq1	3.27414556036412	5.11257192164819	0	2.21170244633795	1.35484691528801	0	3.99372829086518	1.07416559450679	1.5381089847809	0	4.21046385582346	0	sp|P32637|G3P_PODAS_Glyceraldehyde-3-phosphate_dehydrogenase_OS=Podospora_anserina_GN=GPD_PE=3_SV=1	3e-99
comp151808_c0_seq1	5.20547273542246	1.03996702180631	0	5.97266025348734	1.15011913308798	9.84918795196909	0	14.3671296961753	10.3147660018315	26.5897324024283	0	0	sp|P27685|RS2_DICDI_40S_ribosomal_protein_S2_OS=Dictyostelium_discoideum_GN=rps2_PE=1_SV=1	8e-109
comp1519461_c0_seq1	1.63579408902718	14.6661569621654	5.58602305348697	24.0102867296635	2.76278277965686	0	6.81056894013468	4.61420910725793	4.67866932450928	3.27666696785635	8.16273137422782	0	sp|P97821|CATC_MOUSE_Dipeptidyl_peptidase_1_OS=Mus_musculus_GN=Ctsc_PE=2_SV=1	2e-06
comp1519613_c0_seq1	2.65316745028042	1.09611640449022	0	0	1.2295851462421	0	0	1.03668675928375	5.57751950537182	9.82389856969321	0	0	sp|Q07254|RS10_XENLA_40S_ribosomal_protein_S10_OS=Xenopus_laevis_GN=rps10_PE=1_SV=1	5e-30
comp1520253_c0_seq1	10.7753729465635	2.66543093747634	0	2.49655993095772	8.95200217039443	1.2953420203715	0	6.76742467190678	9.38316163253161	19.946738616966	0	0	sp|P02362|RS7_XENLA_40S_ribosomal_protein_S7_OS=Xenopus_laevis_GN=rps7_PE=2_SV=2	1e-49
comp152110_c0_seq1	69.0905751745324	0	0	0	0	0	0	0	0	0	0	0	sp|Q62186|SSRD_MOUSE_Translocon-associated_protein_subunit_delta_OS=Mus_musculus_GN=Ssr4_PE=2_SV=1	2e-35
comp1521129_c0_seq1	5.80155336312823	7.20122388889746	3.92517449658065	8.69107548804564	1.27671096215395	1.17128680608853	0	16.1851280205242	4.25763387313392	7.49501328155562	1.81374056203827	5.57050693220369	sp|Q2YGT9|RL6_PIG_60S_ribosomal_protein_L6_OS=Sus_scrofa_GN=RPL6_PE=1_SV=3	1e-46
comp152164_c0_seq1	5.76205446920936	25.2665531960485	6.30592652377693	43.7952497927452	3.89468691602075	2.35767763425147	4.97695120509949	18.0920556943322	7.16802572363684	6.11288932043276	13.2251567256488	15.0483864636191	sp|Q9FN03|UVR8_ARATH_Ultraviolet-B_receptor_UVR8_OS=Arabidopsis_thaliana_GN=UVR8_PE=1_SV=1	5e-33
comp152208_c0_seq1	0	0	5.11480536736071	2.23911913345622	2.73265350742714	1.21429972507716	1.34862465902971	7.09047331396062	0	0	1.83244050104634	3.79856515288868	sp|Q8TE57|ATS16_HUMAN_A_disintegrin_and_metalloproteinase_with_thrombospondin_motifs_16_OS=Homo_sapiens_GN=ADAMTS16_PE=2_SV=3	7e-09
comp152208_c0_seq2	0	1.43455064860345	1.53520684575282	2.69475896872644	0	1.40597702056244	0	0	0	0	2.00898803167886	0	sp|Q8TE57|ATS16_HUMAN_A_disintegrin_and_metalloproteinase_with_thrombospondin_motifs_16_OS=Homo_sapiens_GN=ADAMTS16_PE=2_SV=3	2e-08
comp1522241_c0_seq1	9.42662739324815	8.01260527393043	1.20129005828419	0	7.19273676266861	5.51778850849115	5.86613269301262	9.31738670928177	1.34032522555659	4.18038086369959	0	3.48238963408128	sp|P02640|VILI_CHICK_Villin-1_OS=Gallus_gallus_GN=VIL1_PE=1_SV=2	1e-09
comp152261_c0_seq1	5.86906428347294	8.70768507449308	10.4016666441671	10.2492097097861	0	0.923569559910107	22.0489834062577	3.2228802477508	1.1494644381995	8.26897579579068	1.42639529468747	0	sp|Q03681|BIP1_TOBAC_Luminal-binding_protein_1_(Fragment)_OS=Nicotiana_tabacum_GN=BIP1_PE=1_SV=1	1e-136
comp1522961_c0_seq1	0	5.25538644890469	3.78765915537078	0	0	1.6707183588601	3.8910574914772	0	4.16000422408445	0	5.28645443401977	8.1443040006196	sp|Q5DU56|NLRC3_MOUSE_Protein_NLRC3_OS=Mus_musculus_GN=Nlrc3_PE=2_SV=2	4e-06
comp152329_c0_seq1	5.17450308394092	9.83839449077294	6.00210377515204	32.7498401297207	1.5302986190992	0	1.52791393957277	12.5412016510943	6.83762388106221	0	11.2302097432476	9.09959761949375	sp|Q61282|PGCA_MOUSE_Aggrecan_core_protein_OS=Mus_musculus_GN=Acan_PE=1_SV=2	4e-15
comp1524860_c0_seq1	5.51835430851642	0	0	0	3.71933944021391	3.25595833773092	0	12.543814800048	5.47437988287547	22.3164442603221	0	0	sp|P60040|RL72_ARATH_60S_ribosomal_protein_L7-2_OS=Arabidopsis_thaliana_GN=RPL7B_PE=2_SV=1	7e-74
comp1525229_c0_seq1	3.21744318047651	5.41673164855119	5.59463949939903	12.0122248016996	5.80093410205209	1.29034701721539	8.27949883921143	17.5350746984959	4.76578535967507	6.82718306618295	2.10119393459374	8.28792072726076	sp|Q9SGW8|P4KG2_ARATH_Phosphatidylinositol_4-kinase_gamma_2_OS=Arabidopsis_thaliana_GN=PI4KG2_PE=1_SV=2	4e-41
comp1527507_c0_seq1	0	11.4770136173312	1.27635486277854	6.24426233267497	0	0	0	8.05554972597656	2.64378076327089	1.39218484701983	0	1.74235733699299	sp|P35278|RAB5C_MOUSE_Ras-related_protein_Rab-5C_OS=Mus_musculus_GN=Rab5c_PE=1_SV=2	7e-104
comp1527613_c0_seq1	3.35595199953079	2.8267216122356	1.5534308586167	19.010104535476	1.55526906629965	0	1.58506055719965	16.701270874702	1.66191049313695	5.26024407742614	0	6.39426674993693	sp|Q8ISP0|RS18_BRABE_40S_ribosomal_protein_S18_OS=Branchiostoma_belcheri_GN=RPS18_PE=2_SV=1	5e-80
comp1527642_c0_seq1	0	5.75039712871743	0	3.27427777974486	1.95796364599302	1.64618501208437	2.092821970788	10.6503011843512	0	7.28417197173535	0	0	sp|P19211|IF5A2_YEAST_Eukaryotic_translation_initiation_factor_5A-2_OS=Saccharomyces_cerevisiae_(strain_ATCC_204508_/_S288c)_GN=ANB1_PE=1_SV=3	4e-60
comp15289_c1_seq1	0	5.95700404308903	0	0	0	0	0	0	3.48610791992303	0	0	0	sp|P27216|ANX13_HUMAN_Annexin_A13_OS=Homo_sapiens_GN=ANXA13_PE=1_SV=3	2e-08
comp1529665_c0_seq1	0	1.33752231355878	3.09244360916222	0	0	1.24234526609467	6.4067392674176	1.2371770377524	3.20542242162276	3.33502697782186	0	4.01640370709155	sp|Q231U7|RL5_TETTS_60S_ribosomal_protein_L5_OS=Tetrahymena_thermophila_(strain_SB210)_GN=RPL5_PE=1_SV=2	1e-35
comp153019_c0_seq1	8.41903167426268	12.3867951143337	6.57807034091358	34.9885214495216	4.33490911150895	3.05480499407675	2.09689303593078	26.70872703095	8.39298420780985	1.25828229578821	4.53693279895371	6.23683762180377	sp|Q16658|FSCN1_HUMAN_Fascin_OS=Homo_sapiens_GN=FSCN1_PE=1_SV=3	1e-98
comp153108_c0_seq1	1.92909952126386	14.4058482267147	1.81058802461299	12.1220061777479	8.68838556573898	5.94783747506522	5.45651232724172	7.20578580135806	0	0	7.09999566540521	0	sp|P50567|H2A_CHLRE_Histone_H2A_OS=Chlamydomonas_reinhardtii_GN=H2A-II_PE=1_SV=1	5e-48
comp153187_c0_seq1	18.2216330002132	32.2395497545744	12.2225983683587	46.4445652961036	8.9184518214557	6.44483852594808	3.22689471465886	40.2979939434826	13.5771189839898	10.3742393359019	13.9492791784618	15.9144170152349	sp|Q86WI1|PKHL1_HUMAN_Fibrocystin-L_OS=Homo_sapiens_GN=PKHD1L1_PE=2_SV=2	3e-10
comp153202_c0_seq1	2.01491633315549	0	0	3.42110933537718	0	4.91101463763031	0	5.68308768868747	18.3503233572208	24.3277801693226	0	0	sp|P40525|RL34B_YEAST_60S_ribosomal_protein_L34-B_OS=Saccharomyces_cerevisiae_(strain_ATCC_204508_/_S288c)_GN=RPL34B_PE=1_SV=1	2e-39
comp1534304_c0_seq1	4.04756749190524	2.50171953081877	6.61522927073258	4.69533811819189	0	0	2.6771956188291	4.02466161276736	4.39604597040018	2.9803024014426	5.01166289119388	3.58852094386969	sp|Q764D2|RS3A_LENED_40S_ribosomal_protein_S1_OS=Lentinula_edodes_GN=RPS1_PE=2_SV=1	9e-113
comp153479_c0_seq1	39.7524581265949	0	0	0	0	0	0	0	0	0	0	0	sp|O93477|SAHHB_XENLA_Adenosylhomocysteinase_B_OS=Xenopus_laevis_GN=ahcy-b_PE=2_SV=1	2e-67
comp153546_c0_seq1	9.14141222753389	5.16988190550323	5.58596358622459	9.18593387453074	3.62837237408467	7.49097784650225	5.46189430748638	9.71398618738624	12.8300657929318	15.7171590529363	0	2.87045161460065	sp|Q9UM22|EPDR1_HUMAN_Mammalian_ependymin-related_protein_1_OS=Homo_sapiens_GN=EPDR1_PE=1_SV=2	1e-18
comp15360_c0_seq1	1.92527486911829	1.65610430587239	0	6.25102535961176	0	0	0	1.55407347555905	1.9041424692403	4.0456422479564	9.54653552737551	2.39477809825943	sp|P46779|RL28_HUMAN_60S_ribosomal_protein_L28_OS=Homo_sapiens_GN=RPL28_PE=1_SV=3	3e-20
comp15362_c0_seq2	15.8866992524509	0	0	0	0	0	0	0	0	0	0	0	sp|P24733|MYS_ARGIR_Myosin_heavy_chain,_striated_muscle_OS=Argopecten_irradians_PE=1_SV=1	4e-13
comp153671_c0_seq1	4.57061325347725	2.97407901462055	0	1.78691334929304	7.31611228154738	9.6704504122772	0	2.66847405444519	9.26488759286871	5.88030616860685	1.39278517523221	1.44597066453328	sp|Q9NPC3|CIP1_HUMAN_E3_ubiquitin-protein_ligase_CCNB1IP1_OS=Homo_sapiens_GN=CCNB1IP1_PE=1_SV=1	8e-40
comp153805_c0_seq1	4.00652423701874	13.4076914077241	5.81137694735549	15.8021579125801	1.17039470823428	2.10613787948058	8.10104393962157	19.7351511898726	19.9279510159576	13.6779748033494	1.71010347951126	0	sp|Q9LM66|XCP2_ARATH_Xylem_cysteine_proteinase_2_OS=Arabidopsis_thaliana_GN=XCP2_PE=2_SV=2	1e-51
comp1538961_c0_seq1	2.88767493887276	9.83455784275534	5.52685673148957	7.07600161037434	0	0	1.41822273915929	2.28714683820197	0	3.05625204261409	3.61803706059974	7.36298786436808	sp|Q9SL93|ASK3_ARATH_SKP1-like_protein_3_OS=Arabidopsis_thaliana_GN=ASK3_PE=1_SV=1	3e-37
comp1539576_c0_seq1	7.26718469563458	10.7446154260916	3.36532806402131	5.47086371460334	1.60180456431079	5.82414987749882	0	4.10819370318292	1.80139803348351	3.76937758863579	2.31042550189696	7.09547953989691	sp|P62083|RS7_RAT_40S_ribosomal_protein_S7_OS=Rattus_norvegicus_GN=Rps7_PE=1_SV=1	2e-45
comp15396_c0_seq1	15.3185372943021	0	0	0	0	0	0	0	0	0	0	0	sp|O95620|DUS4L_HUMAN_tRNA-dihydrouridine(20a/20b)_synthase_[NAD(P)+]-like_OS=Homo_sapiens_GN=DUS4L_PE=2_SV=2	2e-90
comp15399_c0_seq1	0	0	0	10.6326309885811	0	0	0	0	0	4.03413620945414	0	0	sp|O61703|MPCP_CHOFU_Phosphate_carrier_protein,_mitochondrial_OS=Choristoneura_fumiferana_PE=2_SV=1	2e-35
comp15401_c0_seq1	0	9.05158219302253	1.19357192844181	5.98449395857706	0	0	0	10.9209949756923	1.30947287330337	1.3727294280122	1.67205113407871	5.17233214530327	sp|Q71UH5|CALM_PYTSP_Calmodulin_OS=Pythium_splendens_PE=2_SV=1	2e-06
comp15405_c0_seq1	0	6.89080591660415	0	0	0	2.02191750681636	0	14.8842927249828	0	0	0	3.54082641723407	sp|B0JZD0|CTL5_XENTR_Choline_transporter-like_protein_5_OS=Xenopus_tropicalis_GN=slc44a5_PE=2_SV=1	1e-09
comp154226_c0_seq1	0	0	0	0	0	0	0	0	96.2236260867311	136.58176733245	420.006862608988	333.93273670402	sp|Q38833|CHLG_ARATH_Chlorophyll_synthase,_chloroplastic_OS=Arabidopsis_thaliana_GN=CHLG_PE=2_SV=1	5e-113
comp154316_c0_seq1	7.35458758113735	6.19095908304332	1.34639468360128	6.56765219510808	10.156702650006	9.62425060017009	2.52392742300733	19.2542159442363	2.8981894307869	3.04146838134419	0	3.79167065536368	sp|Q9DG68|RLA0_RANSY_60S_acidic_ribosomal_protein_P0_OS=Rana_sylvatica_GN=RPLP0_PE=2_SV=1	3e-104
comp154318_c0_seq1	5.51364177295922	60.8034617526032	23.1508350066846	71.217354655996	6.1380323721431	1.40050773013172	10.900540173697	43.7420723370299	10.3711953750177	16.3859763033737	15.9910317219196	23.0589213478874	sp|P62083|RS7_RAT_40S_ribosomal_protein_S7_OS=Rattus_norvegicus_GN=Rps7_PE=1_SV=1	4e-60
comp154517_c0_seq1	17.050550533983	4.60592753494337	0	2.07993486454648	12.199358467318	8.78063459060236	9.37936107161497	29.0299734258442	23.3170189795441	26.1094284375889	0	0	sp|O65902|ACAP1_ARATH_Cyclase-associated_protein_1_OS=Arabidopsis_thaliana_GN=CAP1_PE=2_SV=1	2e-07
comp15468_c0_seq1	0	0	0	0	0	2.27695358748155	0	2.27967328012738	2.93854787656436	3.23032837862625	0	0	sp|Q9CXT8|MPPB_MOUSE_Mitochondrial-processing_peptidase_subunit_beta_OS=Mus_musculus_GN=Pmpcb_PE=2_SV=1	1e-07
comp15480_c0_seq1	2.0248032228229	8.46505538462216	10.5635140069031	8.75476861861533	0	0	1.75667085581511	3.17895761568868	3.9554199597169	0	0	0	sp|P27725|AK1H_SERMA_Bifunctional_aspartokinase/homoserine_dehydrogenase_1_OS=Serratia_marcescens_GN=thrA_PE=3_SV=1	5e-36
comp1548300_c0_seq1	8.85173778159797	5.15156846718777	2.78879025213322	21.6368129337255	1.36583051772828	2.50455594008199	1.39790935558952	7.45757081171911	0	1.53037808548951	7.43213624655162	0	sp|Q90YW0|RL9_ICTPU_60S_ribosomal_protein_L9_OS=Ictalurus_punctatus_GN=rpl9_PE=2_SV=1	2e-69
comp154_c1_seq1	5.27998144829318	2.26144566226612	2.36492742826775	4.08835008241656	2.3937483111369	3.32012993493165	0	4.26231516735274	0	1.4021114211833	0	0	sp|Q19673|TYR3_CAEEL_Putative_tyrosinase-like_protein_tyr-3_OS=Caenorhabditis_elegans_GN=tyr-3_PE=3_SV=5	2e-05
comp155067_c0_seq1	4.33482757030913	12.5234621769232	2.68299709132969	24.7190099225279	2.61761715126777	3.70652772231852	1.28390257625659	15.8800422810152	4.38012323801878	6.07636902303837	3.66977884099073	7.6093510692138	sp|Q93572|RLA0_CAEEL_60S_acidic_ribosomal_protein_P0_OS=Caenorhabditis_elegans_GN=rpa-0_PE=1_SV=3	1e-90
comp1551559_c0_seq1	7.63755026410267	13.7213211555178	0	0	8.13712549549707	13.801571034362	0	11.1422586299614	0	7.63199250854275	0	3.16769522290891	sp|Q90YV0|RL18_ICTPU_60S_ribosomal_protein_L18_OS=Ictalurus_punctatus_GN=rpl18_PE=2_SV=3	1e-65
comp1551587_c0_seq1	6.88798895780106	5.72098398121504	0	15.1672660224919	6.29940960588072	3.58898646467525	0	1.89753759346498	6.78286890585848	4.9710802858094	5.9792918789676	3.01122445853959	sp|P68696|PRO1A_ACACA_Profilin-1A_OS=Acanthamoeba_castellanii_PE=1_SV=2	1e-33
comp15516_c0_seq1	2.26677528828517	1.83990596978973	0	0	0	0	0	4.24282080453754	0	4.64815219027537	0	0	sp|G5E8K5|ANK3_MOUSE_Ankyrin-3_OS=Mus_musculus_GN=Ank3_PE=1_SV=1	6e-05
comp155277_c0_seq1	5.75018126318487	6.74113250472336	9.94133867521043	16.6738719650807	12.2034556424976	3.91627994715602	0	15.4662580132001	10.7705356918705	11.6338220607997	0	3.73571495506221	sp|P49211|RL321_ARATH_60S_ribosomal_protein_L32-1_OS=Arabidopsis_thaliana_GN=RPL32A_PE=2_SV=2	2e-36
comp155299_c0_seq1	9.69793437183008	10.8934908705751	0	0	6.00839948351671	3.2131957860025	2.0468016223852	21.0046175135961	0	9.67588183350669	0	0	sp|Q9GNE2|RL23_AEDAE_60S_ribosomal_protein_L23_OS=Aedes_aegypti_GN=RpL23-A_PE=2_SV=1	3e-78
comp1553230_c0_seq1	7.90558379332812	10.4779419918993	4.14234173066072	23.5892707903022	0	6.23838339108656	1.33150512511931	21.4830155042409	4.63054196025023	8.15423609304645	1.99684619495666	10.0544725231278	sp|P49691|RL4B_ARATH_60S_ribosomal_protein_L4-2_OS=Arabidopsis_thaliana_GN=RPL4D_PE=2_SV=2	6e-142
comp1554467_c0_seq1	4.82023561638885	9.81148602618571	2.9410507713574	12.9268493685664	2.99410161616916	1.39149715348884	0	15.0158089727679	9.63751369778023	10.2751537177547	2.06464956888259	0	sp|Q5ZJR8|ELOV6_CHICK_Elongation_of_very_long_chain_fatty_acids_protein_6_OS=Gallus_gallus_GN=ELOVL6_PE=2_SV=1	6e-51
comp155979_c0_seq1	27.3758847766793	13.9159455768139	5.21341920775985	2.28043122996816	21.2694113046523	20.668896377736	25.7250677763623	78.1149870981328	32.2402583738749	52.3478377863768	0	5.90460528378875	sp|P22105|TENX_HUMAN_Tenascin-X_OS=Homo_sapiens_GN=TNXB_PE=1_SV=3	8e-05
comp155988_c0_seq1	3.26617050019041	16.3645180556442	11.6094143065349	37.8136883896337	4.27589392412791	2.59050772577102	5.51925242060621	23.4222636204887	1.61740258659412	12.000703410824	2.1508260290691	4.30074126335611	sp|Q94128|WRT1_CAEEL_Warthog_protein_1_OS=Caenorhabditis_elegans_GN=wrt-1_PE=2_SV=1	8e-16
comp1563631_c0_seq1	8.39119841630898	5.61652381749292	0	0	3.12569362232857	5.45543471865151	0	16.4124671861944	5.0183446767458	17.9909577891711	0	0	sp|Q09596|GST5_CAEEL_Probable_glutathione_S-transferase_5_OS=Caenorhabditis_elegans_GN=gst-5_PE=1_SV=1	4e-16
comp1564671_c0_seq1	3.28691956085655	4.28482181927778	1.6071225883981	2.74021357844212	1.60313370195913	0	3.39164881128132	2.90764389050845	3.30629486602731	8.93008001272659	0	4.22710719756003	sp|Q39255|SKP1A_ARATH_SKP1-like_protein_1A_OS=Arabidopsis_thaliana_GN=SKP1A_PE=1_SV=1	1e-21
comp1565033_c0_seq1	6.53271144838142	5.67897645023597	0	18.5088572537232	0	3.61842048609707	6.44565086857632	7.40638792356058	2.14526401177077	2.33939492098908	5.53842447421485	0	sp|P48159|RL23_DROME_60S_ribosomal_protein_L23_OS=Drosophila_melanogaster_GN=RpL23_PE=1_SV=2	6e-71
comp1566311_c0_seq1	1.84712225889049	3.18564942467925	1.86629263112424	13.2466666715724	0	1.51690294045715	0	3.16964103265652	3.75334369036055	1.95804226256337	0	0	sp|O64411|PAO_MAIZE_Polyamine_oxidase_OS=Zea_mays_GN=PAO_PE=1_SV=1	5e-10
comp156880_c0_seq1	6.66098974503852	8.24993393309804	3.25062202201292	19.0672384214648	0	0	9.38095130354931	4.91835695716994	6.16132455336728	6.83601952883508	0	0	sp|Q9U7D0|H4_MASBA_Histone_H4_OS=Mastigamoeba_balamuthi_PE=3_SV=3	5e-42
comp156_c1_seq1	0	1.87883154642847	0	22.9898911598308	1.87538647302776	0	1.88176553177213	4.91842086787502	0	0	0	2.68379174149115	sp|P74615|Y1483_SYNY3_Uncharacterized_protein_sll1483_OS=Synechocystis_sp._(strain_PCC_6803_/_Kazusa)_GN=sll1483_PE=3_SV=1	8e-13
comp157280_c0_seq1	4.49165817144118	17.3026992296261	8.41229299824843	3.59421448647508	0	1.82613383563374	4.41061624859638	15.1601377191528	4.51450010818656	0	8.83952579681954	5.88314547755429	sp|P62264|RS14_MOUSE_40S_ribosomal_protein_S14_OS=Mus_musculus_GN=Rps14_PE=2_SV=3	5e-72
comp157330_c0_seq1	12.5833498758467	8.77295049903789	2.47920999128643	8.15918125042341	5.21946451324083	0	16.5631035466214	14.8487447919368	18.964731707493	8.70243724210539	13.4860112177985	6.73606322022211	sp|Q80XJ3|TTC28_MOUSE_Tetratricopeptide_repeat_protein_28_OS=Mus_musculus_GN=Ttc28_PE=2_SV=3	6e-05
comp1573878_c0_seq1	0	1.36830291061403	4.51467707268798	5.36157905804758	1.52838930963906	6.77180229943126	6.21116304914525	4.29470591156807	1.60885976074756	0	1.98150640123909	2.04003266412023	sp|Q5IS61|OPCM_PANTR_Opioid-binding_protein/cell_adhesion_molecule_OS=Pan_troglodytes_GN=OPCML_PE=2_SV=1	2e-13
comp1575650_c0_seq1	0	0	3.10523177363256	4.7259914422599	2.70398066014311	2.2702915262654	0	2.40972197834725	11.3430645390708	3.16907077521655	7.69887904047051	0	sp|Q8BZ20|PAR12_MOUSE_Poly_[ADP-ribose]_polymerase_12_OS=Mus_musculus_GN=Parp12_PE=2_SV=3	1e-05
comp157927_c0_seq1	9.25540195747628	6.47198381374545	2.37926534563663	4.07875957529151	0	0	19.0643750726877	4.62076554671471	2.44002495027143	10.5282449177554	9.02089069124181	0	sp|Q75M08|PDI21_ORYSJ_Protein_disulfide_isomerase-like_2-1_OS=Oryza_sativa_subsp._japonica_GN=PDIL2-1_PE=2_SV=2	7e-15
comp1580412_c0_seq1	12.7289101179686	1.18637846067147	0	4.38310533974489	0	3.33988602754166	0	5.38261789985246	4.20845576496579	5.92559212866983	0	0	sp|Q96372|CDC48_CAPAN_Cell_division_cycle_protein_48_homolog_OS=Capsicum_annuum_GN=CAFP_PE=2_SV=1	2e-14
comp158053_c0_seq1	4.09678543175935	10.209749650134	3.65563102064469	5.98196896782336	8.3060910813741	4.23635773940863	3.52836681549017	22.8428867158268	2.67661110748618	5.5795218091027	3.44968313406915	1.73829371859132	sp|A9USH8|RS3A_MONBE_40S_ribosomal_protein_S3a_OS=Monosiga_brevicollis_GN=34920_PE=3_SV=1	2e-83
comp1580950_c0_seq1	10.884785210461	3.26896345237294	1.7990766042457	5.90326758515076	1.69922546536399	2.91623553130064	0	2.65016843074436	4.06677720230537	10.7381231395642	2.80400410257587	0	sp|Q58A42|DD3_DICDI_Protein_DD3-3_OS=Dictyostelium_discoideum_GN=DD3-3_PE=2_SV=1	2e-16
comp158393_c0_seq1	4.32409351671542	1.88645983779484	2.17379333982578	0	2.07403674796553	1.71063166064138	0	5.36891704245222	0	2.3267123533485	0	0	sp|Q6BNF3|STE20_DEBHA_Serine/threonine-protein_kinase_STE20_OS=Debaryomyces_hansenii_(strain_ATCC_36239_/_CBS_767_/_JCM_1990_/_NBRC_0083_/_IGC_2968)_GN=STE20_PE=3_SV=2	3e-05
comp158518_c0_seq1	11.0791224302057	19.2284879551303	12.6764939617673	49.9318816084565	3.09239877035624	0	15.4896032904088	21.1721082983835	7.00073309128663	20.1033356864524	20.6412573783158	27.2545962945658	sp|P18621|RL17_HUMAN_60S_ribosomal_protein_L17_OS=Homo_sapiens_GN=RPL17_PE=1_SV=3	2e-69
comp1585_c1_seq1	0	1.79144546168023	1.97182719943831	6.32458760599623	1.88706554374482	0	5.65582496588952	0	0	2.20844410436555	0	0	sp|Q5F362|CC50A_CHICK_Cell_cycle_control_protein_50A_OS=Gallus_gallus_GN=TMEM30A_PE=2_SV=1	5e-09
comp15906_c0_seq1	1.60823394957259	2.64124179345562	11.1755420611869	6.89125698424469	0	0	6.69863249642894	0	0	6.5254377010198	0	0	sp|Q6R5J2|DISP1_DANRE_Protein_dispatched_homolog_1_OS=Danio_rerio_GN=disp1_PE=2_SV=1	1e-15
comp1592333_c0_seq1	2.12248430231541	8.48678311944775	1.92171702068697	3.02568718627859	3.65361399857077	6.27396198928179	0	13.0252645268602	2.1048541093866	2.19669234827333	2.70582075623335	0	sp|P49689|RS30_ARATH_40S_ribosomal_protein_S30_OS=Arabidopsis_thaliana_GN=RPS30A_PE=3_SV=3	7e-12
comp1594642_c0_seq1	1.40392542171524	17.9351948453368	0	4.24950530879988	0	2.13513023189761	0	9.27646388593907	0	0	0	0	sp|Q8X034|RL15_NEUCR_60S_ribosomal_protein_L15_OS=Neurospora_crassa_(strain_ATCC_24698_/_74-OR23-1A_/_CBS_708.71_/_DSM_1257_/_FGSC_987)_GN=rpl-15_PE=3_SV=1	5e-88
comp159807_c0_seq1	0	10.2446983719022	0	0	4.57891240391297	6.85240733359509	1.5034500685021	18.9304994353144	6.9613214470727	7.37058855753295	2.31102225577685	6.85522931748518	sp|P47835|RS32_XENLA_40S_ribosomal_protein_S3-B_OS=Xenopus_laevis_GN=rps3-b_PE=2_SV=1	6e-113
comp1598488_c0_seq1	4.89546436893902	5.56217548703653	0	14.9401760596238	5.85263303695109	3.98121410661054	1.45997480510308	15.830677652416	3.26455429579353	6.70340074789333	2.04707751946908	2.09363861771713	sp|Q962U1|RL13_SPOFR_60S_ribosomal_protein_L13_OS=Spodoptera_frugiperda_GN=RpL13_PE=2_SV=1	4e-44
comp160061_c0_seq1	0	13.9945618094615	0	2.34603482012452	0	0	1.45540757331861	3.3839208446287	3.00986055867633	3.17458588569944	1.88684538848225	1.94290633270991	sp|Q03683|BIP3_TOBAC_Luminal-binding_protein_3_(Fragment)_OS=Nicotiana_tabacum_GN=BIP3_PE=2_SV=1	5e-40
comp1600635_c0_seq1	2.78972372035569	1.24027847538837	0	2.26151290391123	3.93537457732788	3.78995379603399	0	0	7.39315661106506	1.50102420407657	12.5670226235503	1.88406123718012	sp|O96024|B3GT4_HUMAN_Beta-1,3-galactosyltransferase_4_OS=Homo_sapiens_GN=B3GALT4_PE=2_SV=1	1e-18
comp1601408_c0_seq1	2.79780902108721	10.5749538829303	3.91274043262725	6.39362206316031	0	0	0	4.19955725162149	1.36537327257254	2.86169785253781	1.71208192909646	1.73256564209233	sp|Q6GVM3|IF1AY_PANTR_Eukaryotic_translation_initiation_factor_1A,_Y-chromosomal_OS=Pan_troglodytes_GN=EIF1AY_PE=2_SV=3	1e-53
comp16025_c0_seq1	2.88325637813642	2.47051744773046	2.8616052118673	8.99283894795771	0	0	2.80538508959436	4.35334717900874	0	3.03813453506021	0	0	sp|Q92736|RYR2_HUMAN_Ryanodine_receptor_2_OS=Homo_sapiens_GN=RYR2_PE=1_SV=3	1e-05
comp1602_c0_seq1	0	1.80562712520749	2.0218391671048	0	0	1.65308421693783	3.8275776100804	0	2.10256634865212	0	0	0	sp|Q9V3S9|BGM_DROME_Very_long-chain-fatty-acid--CoA_ligase_bubblegum_OS=Drosophila_melanogaster_GN=bgm_PE=2_SV=1	5e-12
comp160336_c0_seq1	24.9345430685096	122.769156095577	43.3464885590421	125.5993477901	10.4966685737741	3.43100560505934	41.3489448255994	94.3572584789475	39.1260518136137	38.7936515483744	43.1548090074576	41.5301553582297	sp|Q9LZH9|RL7A2_ARATH_60S_ribosomal_protein_L7a-2_OS=Arabidopsis_thaliana_GN=RPL7AB_PE=1_SV=1	1e-96
comp160439_c0_seq1	2.99280371154618	0	1.35021770775738	0	2.60908521285892	0	5.39114594174324	4.38750425533555	4.32743270187639	4.57420681334394	0	0	sp|Q50KB1|SEP2_EMIHU_Protein_disulfide-isomerase-like_protein_EhSep2_OS=Emiliania_huxleyi_GN=SEP2_PE=1_SV=2	5e-25
comp160528_c0_seq1	2.60680285387328	6.46572383740634	4.73026842431483	11.3331726382657	4.52742838162471	0	4.73670660328435	11.7010299244236	2.45509144471711	0	13.9692989092457	16.8443016409671	sp|P0C1J5|FKB2B_RHIO9_FK506-binding_protein_2B_OS=Rhizopus_delemar_(strain_RA_99-880_/_ATCC_MYA-4621_/_FGSC_9543_/_NRRL_43880)_GN=FKBP3_PE=3_SV=1	6e-38
comp16052_c0_seq1	4.52414636177771	0	0	4.86851013537532	0	0	0	1.21934195661768	4.59525301936618	1.60358214494618	3.84893624128883	1.93634732752015	sp|P41042|RS4_DROME_40S_ribosomal_protein_S4_OS=Drosophila_melanogaster_GN=RpS4_PE=1_SV=2	3e-97
comp1605436_c0_seq1	7.01447063131317	1.92768324896702	0	0	0	3.36632974703876	0	1.80325332580453	2.27124728025146	15.0195824327125	0	0	sp|Q4WPF8|CCPR_ASPFU_Cytochrome_c_peroxidase,_mitochondrial_OS=Neosartorya_fumigata_(strain_ATCC_MYA-4609_/_Af293_/_CBS_101355_/_FGSC_A1100)_GN=ccp1_PE=3_SV=1	2e-29
comp160552_c0_seq1	1.79394857001124	1.53504174672469	0	0	1.66627373567145	4.40395569917102	3.36678604364801	7.40618181153672	3.55076005886202	3.7939108241103	9.01247794722963	2.29085479616574	sp|Q9UPY3|DICER_HUMAN_Endoribonuclease_Dicer_OS=Homo_sapiens_GN=DICER1_PE=1_SV=3	4e-13
comp160741_c0_seq1	5.15462899563008	4.56882637834097	0	8.3221466372651	10.2635926191355	6.35481474598124	2.61686229063122	7.33423113976438	0	5.66861317663158	6.83839213570922	3.37237675599559	sp|Q5U208|THAP1_RAT_THAP_domain-containing_protein_1_OS=Rattus_norvegicus_GN=Thap1_PE=2_SV=1	5e-06
comp160846_c0_seq1	11.404081799909	30.2823936403714	12.6097293454714	38.0806114348837	4.97621572090367	3.5280061684673	1.21539677664757	29.0412736373851	2.84646936624713	10.4055225168664	7.33644762856591	13.040806831323	sp|P15636|API_ACHLY_Protease_1_OS=Achromobacter_lyticus_PE=1_SV=1	6e-31
comp1608755_c0_seq1	7.17673281452369	7.62387744692735	4.2572072530546	3.42959973619024	1.98503433359963	1.67920087216191	4.16254899070021	4.9711479984449	0	4.75819098234746	0	0	sp|Q9D1A2|CNDP2_MOUSE_Cytosolic_non-specific_dipeptidase_OS=Mus_musculus_GN=Cndp2_PE=1_SV=1	1e-51
comp1609285_c0_seq1	3.76525433438869	6.30693005629264	0	3.03096005473778	5.2484961631239	5.91447162976831	1.82416468964773	8.6317958049736	0	11.6377785304683	2.34013814995408	4.70677021190327	sp|Q9FJX2|RL262_ARATH_60S_ribosomal_protein_L26-2_OS=Arabidopsis_thaliana_GN=RPL26B_PE=2_SV=1	8e-51
comp16105_c1_seq1	0	7.29634991120975	0	2.70007323047667	0	0	0	5.08255154734324	0	1.83842048448323	2.29505228005749	0	sp|Q55AI5|SUCB1_DICDI_Succinyl-CoA_ligase_[ADP-forming]_subunit_beta,_mitochondrial_OS=Dictyostelium_discoideum_GN=scsC_PE=3_SV=1	5e-71
comp1611705_c0_seq1	5.3102578753661	1.47682301474909	1.67733180081673	0	0	1.35565320126079	0	0	1.76949390818906	3.72243511719311	0	0	sp|D8KY57|SSP_BOMIG_Probable_salivary_secreted_peptide_OS=Bombus_ignitus_PE=2_SV=1	8e-07
comp161187_c0_seq1	1.66925060858779	1.36439875559318	6.20777310415172	19.1002877802644	1.43124788721698	1.28703670361653	0	14.5657881340597	1.63976562787177	3.3304270612439	2.08458511032247	0	sp|P62752|RL23A_RAT_60S_ribosomal_protein_L23a_OS=Rattus_norvegicus_GN=Rpl23a_PE=2_SV=1	4e-55
comp161238_c0_seq1	8.34581307386588	6.06976410631234	10.1295417484321	6.01840461624034	0	1.53033990447151	1.68276344346841	7.01325480232257	3.51536305910387	11.5781993031391	4.35753273525217	2.22780304286654	sp|Q8W171|CYP1_SOYBN_Peptidyl-prolyl_cis-trans_isomerase_1_OS=Glycine_max_GN=Cyp1_PE=1_SV=1	6e-87
comp161405_c0_seq1	5.21978811740799	11.1596424237039	2.56997054897413	7.83231116744327	9.22400866821386	1.9755122877669	0	4.02607324046569	4.90978976095893	0	0	0	sp|P59231|R10A3_ARATH_60S_ribosomal_protein_L10a-3_OS=Arabidopsis_thaliana_GN=RPL10AC_PE=2_SV=1	5e-30
comp1615487_c0_seq1	3.0007410317091	10.2090226516375	5.45719984379583	11.4652045003	1.3463444927742	1.22771288657031	0	6.85327432426509	3.01062829124849	7.98947828428026	0	3.93740046357371	sp|P36873|PP1G_HUMAN_Serine/threonine-protein_phosphatase_PP1-gamma_catalytic_subunit_OS=Homo_sapiens_GN=PPP1CC_PE=1_SV=1	0.0
comp1616139_c0_seq1	5.12108110551704	1.09755828484152	0	0	1.18905428812735	0	0	3.09039095948092	0	7.88390822058132	0	0	sp|Q5ZKR7|ACBG2_CHICK_Long-chain-fatty-acid--CoA_ligase_ACSBG2_OS=Gallus_gallus_GN=ACSBG2_PE=2_SV=2	6e-55
comp161734_c0_seq1	1.67466232750268	6.71926889041689	7.31832242716901	7.38016428911733	0	0	1.45087246743179	11.8877314682725	4.83819818403857	3.45780143752219	8.51915439074005	4.22597718655489	sp|O77834|PRDX6_BOVIN_Peroxiredoxin-6_OS=Bos_taurus_GN=PRDX6_PE=1_SV=3	5e-83
comp161896_c0_seq1	6.03227195326943	6.37915389501781	5.83384476030782	2.02592776408116	4.60547209758677	5.40021992202722	1.1916512763441	2.03609999648452	1.24851017306573	1.26911365209434	1.46190957901259	0	sp|Q8IWY8|ZSC29_HUMAN_Zinc_finger_and_SCAN_domain-containing_protein_29_OS=Homo_sapiens_GN=ZSCAN29_PE=1_SV=2	1e-09
comp162094_c0_seq1	10.558776072563	1.76449631979617	1.93651806188715	0	3.83323851204268	8.07121366935599	0	12.9411244858626	10.2338587208317	0	0	0	sp|Q5RAZ9|RL36_PONAB_60S_ribosomal_protein_L36_OS=Pongo_abelii_GN=RPL36_PE=3_SV=3	4e-32
comp16209_c0_seq1	1.94664068101331	7.44311359815592	4.66580591188858	7.60980312348391	1.49472274186362	2.66528026066186	7.28007465630826	9.33610935033321	12.8844780671349	7.61710681200245	2.53130367448678	7.43503289282437	sp|O14672|ADA10_HUMAN_Disintegrin_and_metalloproteinase_domain-containing_protein_10_OS=Homo_sapiens_GN=ADAM10_PE=1_SV=1	2e-50
comp1622104_c0_seq1	6.86217578358253	11.8125139032266	4.35655992913793	7.31165202424028	4.2846232500848	0	0	3.87940536227513	8.76555885611465	2.48379148742876	0	0	sp|Q6A051|ATRN1_MOUSE_Attractin-like_protein_1_OS=Mus_musculus_GN=Atrnl1_PE=1_SV=2	2e-06
comp162389_c0_seq1	15.6873783649662	10.8974175279304	1.63524699943009	2.86037671029427	3.33814903479771	9.48877105727787	12.8863472098241	7.86868201429445	11.067318875015	7.67418409285433	9.19385769859497	9.51913728650277	sp|Q4R1I4|OPN4_BRABE_Melanopsin_OS=Branchiostoma_belcheri_GN=OPN4_PE=1_SV=1	1e-11
comp162498_c0_seq1	14.5658654165853	2.21795643911333	0	0	9.55827710186829	8.51963112971061	0	13.1060995855216	14.3804996641527	31.8847548894184	0	0	sp|Q2XQV4|ALDH2_PIG_Aldehyde_dehydrogenase,_mitochondrial_OS=Sus_scrofa_GN=ALDH2_PE=2_SV=1	0.0
comp1626173_c0_seq1	4.99036957132251	2.71545795425083	1.44388675518722	0	4.37528870066164	7.84410059080279	4.22774760762199	12.143603568223	16.1179752133804	12.0140127665542	0	0	sp|P22817|IDE_DROME_Insulin-degrading_enzyme_OS=Drosophila_melanogaster_GN=Ide_PE=1_SV=4	2e-30
comp162634_c0_seq1	0	4.55370307866592	0	0	0	0	0	5.10748630892787	0	2.84836559093058	3.35684828723106	0	sp|B3EX02|MFP1_ACRMI_MAM_and_fibronectin_type_III_domain-containing_protein_1_(Fragment)_OS=Acropora_millepora_PE=1_SV=1	2e-42
comp16272_c0_seq1	1.93004600100802	5.73562434617459	0	20.0872280186353	4.37964598466633	3.93424908752505	4.24273166172382	11.2939954259481	3.59094663957305	11.3590535717195	0	0	sp|Q13510|ASAH1_HUMAN_Acid_ceramidase_OS=Homo_sapiens_GN=ASAH1_PE=1_SV=5	1e-89
comp162871_c0_seq1	2.12179405738132	3.7774357210117	0	0	2.12822793125163	1.77117645886853	0	6.04212844318756	6.56186483828868	14.2325469097512	0	0	sp|P46793|RS15A_DICDI_40S_ribosomal_protein_S15a_OS=Dictyostelium_discoideum_GN=rps15a_PE=2_SV=3	4e-56
comp1629827_c0_seq1	6.57800244079756	7.13951556413887	3.11355448730919	7.64834664564484	1.47097535956371	1.37415833914463	1.45493907064435	15.7359524008906	0	1.69699022911884	2.05089203960175	4.22504222923303	sp|P62083|RS7_RAT_40S_ribosomal_protein_S7_OS=Rattus_norvegicus_GN=Rps7_PE=1_SV=1	3e-67
comp163009_c0_seq1	4.1755190395216	1.80861128094056	0	0	0	5.22068103078769	4.48967094365759	7.8078222465039	4.30323163060694	0	5.39449164785204	0	sp|Q9JJZ5|EGFL6_MOUSE_Epidermal_growth_factor-like_protein_6_OS=Mus_musculus_GN=Egfl6_PE=1_SV=1	7e-09
comp163251_c0_seq1	9.30327416799845	0	0	0	5.05796091457759	1.4894471730209	5.4513088242063	4.51890466496773	5.36466307690902	13.4040642434817	0	0	sp|Q9M9W1|RL222_ARATH_60S_ribosomal_protein_L22-2_OS=Arabidopsis_thaliana_GN=RPL22B_PE=2_SV=1	2e-21
comp16330_c0_seq1	0	7.71287677595821	5.43498701925647	2.23391313108257	1.31796034783848	0	0	5.7572105255485	4.40376240314292	6.16443379080585	3.69695095178325	0	sp|Q54LR0|D1062_DICDI_Developmental_gene_1062_protein_OS=Dictyostelium_discoideum_GN=DG1062_PE=4_SV=1	3e-05
comp163406_c0_seq1	12.3891616298287	9.00089308833163	2.44483881464654	16.2905064080236	2.42540872042161	5.91414456549529	0	14.295718270977	8.41539767656207	14.9747577137188	0	3.78637819875735	sp|Q962R6|RS13_SPOFR_40S_ribosomal_protein_S13_OS=Spodoptera_frugiperda_GN=RpS13_PE=2_SV=3	2e-77
comp16370_c0_seq1	0	4.78032149212683	0	5.63904465611662	0	0	0	4.24813338189681	0	0	0	0	sp|P55680|Y4WB_RHISN_Uncharacterized_zinc_protease-like_protein_y4wB_OS=Rhizobium_sp._(strain_NGR234)_GN=NGR_a01030_PE=3_SV=1	9e-06
comp16384_c0_seq1	0	8.00364242103843	0	0	0	0	0	2.15221216657919	0	0	0	0	sp|P77296|YBET_ECOLI_Uncharacterized_protein_YbeT_OS=Escherichia_coli_(strain_K12)_GN=ybeT_PE=4_SV=1	2e-05
comp16387_c0_seq1	4.9704845582717	0	0	0	4.43004345306858	0	0	1.92706513809299	2.35186743338575	2.60910849947934	0	0	sp|P25248|ACEA_BRANA_Isocitrate_lyase_OS=Brassica_napus_PE=2_SV=1	7e-27
comp1640006_c0_seq1	0	12.6180533360559	3.93949349254786	24.6677570679667	2.66358815778634	0	5.12603054082037	16.1317274308996	7.51604425008587	3.2154551762007	7.9043579915705	0	sp|O76856|CATD_DICDI_Cathepsin_D_OS=Dictyostelium_discoideum_GN=ctsD_PE=1_SV=1	1e-101
comp164035_c0_seq1	887.586240814451	783.239926668387	889.062921301859	874.031726548195	1020.80636002357	879.311015315327	867.963577385001	908.88366913932	934.596731524889	975.079964821211	705.816319366319	758.585106647013	sp|Q8BJM5|ZNT6_MOUSE_Zinc_transporter_6_OS=Mus_musculus_GN=Slc30a6_PE=1_SV=1	1e-108
comp1644173_c0_seq1	1.25090854798879	4.54246662452369	5.01476611470257	8.84329931586131	0	3.51833970012867	3.6633366354345	2.34227141909594	0	4.02713638166926	3.08493651520315	6.49085083210774	sp|P07271|PIF1_YEAST_ATP-dependent_DNA_helicase_PIF1_OS=Saccharomyces_cerevisiae_(strain_ATCC_204508_/_S288c)_GN=PIF1_PE=1_SV=2	1e-12
comp16446_c0_seq1	2.11497801280198	3.70409715125864	2.99525067592646	5.21032478847214	0.990365273577346	2.7737659813444	0	5.26965892416938	1.08333652377997	1.10437770802895	0	1.35098992363903	sp|Q9C0Z7|RS6B_SCHPO_40S_ribosomal_protein_S6-B_OS=Schizosaccharomyces_pombe_(strain_972_/_ATCC_24843)_GN=rps6b_PE=1_SV=1	2e-76
comp16462_c0_seq1	0	2.6036256795849	4.26026981706747	2.35775867378801	4.05780743230893	0	5.45302934450338	3.21462218577143	0	0	12.2433207860664	2.00206481449084	sp|Q95UQ1|GDIR1_DICDI_Putative_rho_GDP-dissociation_inhibitor_1_OS=Dictyostelium_discoideum_GN=rdiA_PE=1_SV=1	9e-42
comp164741_c0_seq1	23.2528700374246	21.2505061828075	8.42280248534644	15.8774125077484	23.9053845755173	22.8707098136102	18.5982684549641	21.7269994141639	13.7913894400051	7.99219991894182	13.0443403000414	17.1301970259821	sp|P35381|ATPA_DROME_ATP_synthase_subunit_alpha,_mitochondrial_OS=Drosophila_melanogaster_GN=blw_PE=1_SV=2	3e-77
comp16475_c0_seq1	0	1.60662253797025	0	5.53347265935761	1.62961130454986	0	0	7.40366053422155	0	0	0	0	sp|A2VDL8|SC23A_BOVIN_Protein_transport_protein_Sec23A_OS=Bos_taurus_GN=SEC23A_PE=2_SV=1	2e-89
comp16478_c0_seq1	0	6.76504296598711	0	2.36287233728165	1.38861402158091	0	8.15601848961199	6.99174485564609	1.58701951859413	8.42722729430434	0	0	sp|Q55BZ5|DCD1A_DICDI_Protein_dcd1A_OS=Dictyostelium_discoideum_GN=dcd1A_PE=2_SV=1	2e-39
comp165032_c0_seq1	7.61015200943118	5.66395441106578	3.2909435289679	30.8798361168547	6.23608048596582	0	3.21410325307255	25.4175214808956	7.1705831169905	3.87011034757666	0	0	sp|Q4PM12|RL36_IXOSC_60S_ribosomal_protein_L36_OS=Ixodes_scapularis_GN=RpL36_PE=3_SV=1	9e-27
comp16543_c0_seq1	1.39033603835822	15.1354085273949	6.10452081728649	7.87344177029447	1.19261833245294	3.31747463145367	0	11.8934578674471	8.20632022129631	8.64070486233544	0	0	sp|Q5XM24|APRA_DICDI_Autocrine_proliferation_repressor_protein_A_OS=Dictyostelium_discoideum_GN=aprA_PE=1_SV=1	8e-80
comp165715_c0_seq1	0	59.2105102482639	30.0237683620236	55.0202124079727	5.38524238245397	0	13.9283007269173	67.0593154902895	11.3414920251697	9.38548841276396	34.6175291461747	18.8023779488046	sp|Q63507|RL14_RAT_60S_ribosomal_protein_L14_OS=Rattus_norvegicus_GN=Rpl14_PE=1_SV=3	8e-16
comp1657353_c0_seq1	2.75282888718095	2.40774978230561	0	4.54110512371091	0	1.17110696481712	2.69868070527753	2.38856194278106	1.40457394469895	12.9951391561702	3.42743609990362	1.75333495828798	sp|P52285|SKP1A_DICDI_SCF_ubiquitin_ligase_complex_protein_SKP1a_OS=Dictyostelium_discoideum_GN=fpaA_PE=1_SV=1	5e-78
comp165758_c0_seq1	3.77285795340362	4.42828285591149	3.50503918884382	3.88992497359675	4.64919989608261	7.754598703153	5.61947718984154	4.00217303341944	1.30151974016974	0	0	4.97904954946747	sp|Q8K0U4|HS12A_MOUSE_Heat_shock_70_kDa_protein_12A_OS=Mus_musculus_GN=Hspa12a_PE=1_SV=1	2e-66
comp1659678_c0_seq1	0	7.77044553665901	0	18.0575223207216	2.09102499030219	5.24105422579963	2.33071245821325	5.19199543424725	0	7.15421027252898	0	0	sp|P17078|RL35_RAT_60S_ribosomal_protein_L35_OS=Rattus_norvegicus_GN=Rpl35_PE=1_SV=3	5e-36
comp1659_c0_seq1	4.78374400543461	1.7880406853885	1.90442646363872	0	1.83012753747694	1.56081594737772	0	7.06019401966418	2.19839913299516	0	0	0	sp|Q13733|AT1A4_HUMAN_Sodium/potassium-transporting_ATPase_subunit_alpha-4_OS=Homo_sapiens_GN=ATP1A4_PE=1_SV=3	1e-38
comp1660073_c0_seq1	3.38315559519928	1.03543020499867	3.29051194080604	7.76592906500534	0	1.084394380024	6.71293209043333	6.15543413444566	8.63648819123115	3.65865682613396	4.165588459287	2.98112507449371	sp|Q90YR8|RS6_ICTPU_40S_ribosomal_protein_S6_OS=Ictalurus_punctatus_GN=rps6_PE=2_SV=1	4e-90
comp166031_c0_seq1	9.66895898197106	4.43659919942629	7.98220233017674	25.4025612182884	14.9933561507188	1.33798555949384	4.83678769836625	18.8479995027858	5.65747586827951	10.0952051478132	0	2.5251935916162	sp|Q02878|RL6_HUMAN_60S_ribosomal_protein_L6_OS=Homo_sapiens_GN=RPL6_PE=1_SV=3	3e-41
comp166169_c1_seq1	0	6.3135820925352	4.89304383675177	14.9776990779556	2.31770614180696	1.98583817410072	0	10.3166936949354	2.56636738586698	2.76695810396877	0	0	sp|Q9P769|RL10B_SCHPO_60S_ribosomal_protein_L10-B_OS=Schizosaccharomyces_pombe_(strain_972_/_ATCC_24843)_GN=rpl10b_PE=3_SV=1	5e-52
comp16618_c0_seq1	0	4.66713734644725	0	0	0	0	2.51341957731327	4.29294197610802	0	0	11.3208036678397	0	sp|Q9SMI2|RS21_CYAPA_40S_ribosomal_protein_S21_OS=Cyanophora_paradoxa_GN=RPS21_PE=3_SV=1	3e-27
comp1662520_c0_seq1	2.73105190780002	10.0103642541605	1.22374165289223	8.22252890621785	0	3.15050523456638	1.18499318405337	10.5683436939319	0	1.38648232481578	0	3.50252567598521	sp|P02350|RS31_XENLA_40S_ribosomal_protein_S3-A_OS=Xenopus_laevis_GN=rps3-a_PE=2_SV=2	1e-115
comp166303_c0_seq1	3.84690882035404	6.42341339038708	1.77485000195736	3.01383596864265	0	0	0	7.58016352730828	0	4.02728735222241	4.91155928495984	0	sp|P20287|G3P_SCHMA_Glyceraldehyde-3-phosphate_dehydrogenase_OS=Schistosoma_mansoni_PE=2_SV=1	2e-94
comp166303_c1_seq1	2.02442681587323	4.97840002175549	0	3.02262726684062	1.78240310231888	1.57817415636885	0	1.57289358043573	0	12.6387684801735	2.58321630972305	0	sp|P48812|G3P_BRUMA_Glyceraldehyde-3-phosphate_dehydrogenase_OS=Brugia_malayi_GN=G3PD_PE=1_SV=1	4e-76
comp166350_c0_seq1	921.114239955488	940.453348930272	925.321816807713	1003.3132033988	968.092616078048	1076.77544334974	804.738169685526	938.04832239285	969.195949081686	882.015980021517	987.856209386466	877.351804186054	sp|Q8IV61|GRP3_HUMAN_Ras_guanyl-releasing_protein_3_OS=Homo_sapiens_GN=RASGRP3_PE=2_SV=1	8e-138
comp16644_c0_seq1	2.72153248665868	6.20366944008967	3.90689552155002	2.2449906125859	0	2.52873842006348	3.94321299394765	7.61607814802463	1.4419561403441	5.97564771703602	8.65342277563721	5.43032835181981	sp|P80884|ANAN_ANACO_Ananain_OS=Ananas_comosus_GN=AN1_PE=1_SV=2	6e-32
comp16661_c0_seq1	1.65223880214752	14.7832859401627	2.95252795299787	9.84804344553027	4.18150485891793	1.22423242902348	1.43634799214376	4.67618172020058	3.16140232371157	1.72253236435886	2.10883783180216	0	sp|A6QPN6|GILT_BOVIN_Gamma-interferon-inducible_lysosomal_thiol_reductase_OS=Bos_taurus_GN=IFI30_PE=2_SV=1	4e-17
comp166634_c0_seq1	505.334341736543	388.432212970407	564.000121724886	473.728525147043	343.040890635324	380.682653938128	680.811299557305	499.91353110583	352.678243276156	460.034736462135	498.77965864226	441.196206989161	sp|Q8BG58|P4HTM_MOUSE_Transmembrane_prolyl_4-hydroxylase_OS=Mus_musculus_GN=P4htm_PE=2_SV=1	2e-51
comp166717_c1_seq1	11.5412965338566	4.10569025522577	10.6058718170853	7.31057898277244	3.25612528486438	7.38092380414397	5.24183190849221	5.90032976183983	2.4245035794224	4.9651611989498	8.82418228886621	4.64949984977649	sp|Q8IWT6|LRC8A_HUMAN_Volume-regulated_anion_channel_subunit_LRRC8A_OS=Homo_sapiens_GN=LRRC8A_PE=1_SV=1	2e-05
comp166813_c0_seq1	8.54577852100846	5.97409802797412	1.64075222629642	5.35223213451983	0	0	0	4.31569099157912	5.13906187609544	5.48887388311206	2.17556779159143	6.64867396868112	sp|Q962Q6|RS24_SPOFR_40S_ribosomal_protein_S24_OS=Spodoptera_frugiperda_GN=RpS24_PE=2_SV=1	1e-37
comp166825_c0_seq2	497.365200785579	437.241082315398	477.499190526601	434.430417618821	449.618577905795	493.545911284442	524.891926524276	516.295409829692	365.08899844317	454.809614382428	324.222863048785	406.886381132422	sp|Q9CQH8|RPP14_MOUSE_Ribonuclease_P_protein_subunit_p14_OS=Mus_musculus_GN=Rpp14_PE=2_SV=1	1e-24
comp166860_c0_seq1	10166.3548107617	6922.91022905985	9620.35862846415	9351.65783446749	7092.39237032151	5325.74451312716	9461.6631675298	7898.64923581355	8241.86865990628	9228.28861885292	9039.29520984161	8834.55366827504	sp|Q28IL6|RL22_XENTR_60S_ribosomal_protein_L22_OS=Xenopus_tropicalis_GN=rpl22_PE=2_SV=3	5e-31
comp16687_c0_seq1	4.26871501667981	4.90962596399088	5.12970732270313	17.1573105793865	1.29034546091714	8.49564788564745	4.98556451521746	9.07171715451249	8.55010592727709	9.05530436009282	5.54606713334467	5.62333917285691	sp|Q5RC94|NBR1_PONAB_Next_to_BRCA1_gene_1_protein_OS=Pongo_abelii_GN=NBR1_PE=2_SV=1	7e-22
comp166943_c0_seq1	4.09523411868446	12.495957400474	3.54117456093449	22.0632370657666	0	0	1.16893023522167	13.4182650333852	2.69999401870888	4.23274578094082	6.93825060238264	3.53658595015956	sp|Q9LZF6|CD48E_ARATH_Cell_division_control_protein_48_homolog_E_OS=Arabidopsis_thaliana_GN=CDC48E_PE=1_SV=2	2e-58
comp166976_c1_seq1	2.61694200571803	0	0	0	7.59548115043485	0	2.66410342314522	5.81497222191059	0	0	0	0	sp|Q8ISP0|RS18_BRABE_40S_ribosomal_protein_S18_OS=Branchiostoma_belcheri_GN=RPS18_PE=2_SV=1	2e-28
comp167051_c0_seq1	8.76348078006166	34.2539319016156	6.08286392154852	48.5876217453934	7.76498724613972	1.60400958921263	14.1428633507087	25.8127612587497	14.7476621065634	4.50699576425909	13.8409832062044	21.703793685447	sp|P67985|RL22_PIG_60S_ribosomal_protein_L22_OS=Sus_scrofa_GN=RPL22_PE=1_SV=2	5e-32
comp16713_c0_seq1	4.72372944302156	11.609096262021	4.01220032998669	23.2934568199529	1.35657636226277	0	7.89686779702195	14.3919262508602	6.02860458593566	1.62997492116497	2.04253624720467	4.0619630460742	sp|P10039|TENA_CHICK_Tenascin_OS=Gallus_gallus_GN=TNC_PE=1_SV=2	3e-53
comp167341_c0_seq1	6.20843338518867	6.42466659731907	0	0	3.40472490316657	1.40322827014932	0	11.9599809225911	0	4.00103409361825	0	2.53308026221015	sp|P62752|RL23A_RAT_60S_ribosomal_protein_L23a_OS=Rattus_norvegicus_GN=Rpl23a_PE=2_SV=1	8e-43
comp167341_c0_seq2	2.41762608402422	5.50474347129102	4.09519049872264	6.92958557970212	1.9862583208719	3.23942704595837	2.05405939809899	10.7006548311114	2.24351628576147	7.08721370574723	2.99547543252005	0	sp|P62752|RL23A_RAT_60S_ribosomal_protein_L23a_OS=Rattus_norvegicus_GN=Rpl23a_PE=2_SV=1	9e-48
comp1676867_c0_seq1	11.1118340811324	9.22426424184171	2.83056870701665	16.9253059592318	2.77139404203361	0	4.13619326121159	8.15486616277778	1.53814294614133	0	1.98013832439826	9.97391015050161	sp|Q9P4E9|GSP1_CANAW_GTP-binding_nuclear_protein_GSP1/Ran_OS=Candida_albicans_(strain_WO-1)_GN=GSP1_PE=3_SV=2	1e-100
comp1677774_c0_seq1	7.67361978283103	4.88559260536225	0	6.1540838640355	1.78182200813536	0	0	4.55146876697057	1.93753471960089	4.0581467744619	2.41523999716209	4.93332116395931	sp|Q9XGL4|RL31_CYAPA_60S_ribosomal_protein_L31_OS=Cyanophora_paradoxa_GN=RPL31_PE=3_SV=1	2e-42
comp167825_c0_seq1	2.9376735010552	8.5076626893608	1.27982108336033	4.44675707702355	9.05507259823186	8.01405235544107	0	16.1746171061909	7.20175141280894	7.61561376529064	1.88582273556774	3.75656229273117	sp|Q9SF40|RL4A_ARATH_60S_ribosomal_protein_L4-1_OS=Arabidopsis_thaliana_GN=RPL4A_PE=2_SV=1	5e-96
comp1679282_c0_seq1	5.96679998666527	5.14035018800796	9.47878609002909	9.35798827285597	0	0	0	4.73792505348878	0	2.13984308501552	12.7964373480112	0	sp|Q12672|RL21B_YEAST_60S_ribosomal_protein_L21-B_OS=Saccharomyces_cerevisiae_(strain_ATCC_204508_/_S288c)_GN=RPL21B_PE=1_SV=1	2e-40
comp167934_c0_seq1	3.52346898266398	1.37999546976534	0	0	1.57423302886028	3.89505074295514	0	6.42994499264723	8.72297028100223	20.2641484784884	0	0	sp|O75000|RL12_SCHPO_60S_ribosomal_protein_L12_OS=Schizosaccharomyces_pombe_(strain_972_/_ATCC_24843)_GN=rpl1201_PE=1_SV=1	5e-53
comp167943_c0_seq1	24.488629943716	0	0	0	0	0	0	0	0	0	0	0	sp|Q07205|IF5_RAT_Eukaryotic_translation_initiation_factor_5_OS=Rattus_norvegicus_GN=Eif5_PE=1_SV=1	2e-20
comp1679684_c0_seq1	1.42329299935502	1.17890422374839	1.31737556057611	0	0	2.21986015483084	0	2.39174629366137	5.69576370020282	4.5760111717481	0	0	sp|P14799|RS27A_NEUCR_Ubiquitin-40S_ribosomal_protein_S27a_OS=Neurospora_crassa_(strain_ATCC_24698_/_74-OR23-1A_/_CBS_708.71_/_DSM_1257_/_FGSC_987)_GN=ubi::crp-6_PE=1_SV=4	5e-17
comp1680214_c0_seq1	15.5057198025287	0	0	0	0	0	0	0	0	0	0	0	sp|Q3T077|TPPP2_BOVIN_Tubulin_polymerization-promoting_protein_family_member_2_OS=Bos_taurus_GN=TPPP2_PE=2_SV=1	2e-33
comp168024_c0_seq1	14.7549994806327	14.9684714976465	1.32528560749256	15.3613925972417	3.82166366932996	2.41828326114396	1.23059500340049	18.4993394445574	2.88799176046844	13.7013617037962	18.5535473576348	3.78938852726931	sp|Q9LEU7|CIPK5_ARATH_CBL-interacting_serine/threonine-protein_kinase_5_OS=Arabidopsis_thaliana_GN=CIPK5_PE=2_SV=1	3e-26
comp1681027_c0_seq1	4.07966835055214	5.09919947668543	10.960439061927	0	0	0	5.19145314663975	12.6576637322992	3.88774320143529	4.18561902130568	2.63100242902222	0	sp|P38482|ATPBM_CHLRE_ATP_synthase_subunit_beta,_mitochondrial_OS=Chlamydomonas_reinhardtii_GN=ATP2_PE=1_SV=1	4e-114
comp1681422_c0_seq1	1.30726729514662	5.61782981836334	1.19131487552853	6.08633896709242	4.80655005489125	4.43637473306842	2.34327903851591	4.13903700945165	3.98413171713084	8.31117466833585	0	0	sp|P28178|PK2_DICDI_Protein_kinase_2_OS=Dictyostelium_discoideum_GN=pkgB_PE=1_SV=2	3e-120
comp1681882_c0_seq1	5.91645878491124	11.0888777748181	1.27976972527009	8.37369402101258	0	0	8.77203703923757	15.4342962695926	5.71919086410729	1.50265156252188	1.89679334994477	0	sp|Q94920|VDAC_DROME_Voltage-dependent_anion-selective_channel_OS=Drosophila_melanogaster_GN=porin_PE=1_SV=3	2e-16
comp1681921_c0_seq1	0	0	2.36164861966439	8.19889174498186	0	0	9.86247745976527	2.08183529591931	0	2.63088886500543	3.12715375700905	0	sp|P35684|RL3_ORYSJ_60S_ribosomal_protein_L3_OS=Oryza_sativa_subsp._japonica_GN=RPL3_PE=2_SV=2	2e-37
comp16820_c0_seq1	0	2.54069617044715	2.88267554415355	4.55954105872221	2.692930646939	0	2.89125850643463	2.24583575732594	0	0	4.18457439444913	8.2017642149981	sp|Q43292|RL372_ARATH_60S_ribosomal_protein_L37-2_OS=Arabidopsis_thaliana_GN=RPL37B_PE=3_SV=2	1e-39
comp16825_c0_seq1	4.3221409677364	1.21646235083428	0	2.25370390035074	1.29328690433183	1.16488745418063	0	2.22527728127125	1.42176765526616	4.47455375415213	0	0	sp|P07871|THIKB_RAT_3-ketoacyl-CoA_thiolase_B,_peroxisomal_OS=Rattus_norvegicus_GN=Acaa1b_PE=1_SV=2	7e-136
comp1683320_c0_seq1	5.64749367331431	10.4967349030326	2.44435406635619	12.3798242910178	7.39719890181331	9.08215346890468	3.52508908154246	10.7425754603371	8.31869630469771	14.6625068804091	3.57874911273538	1.82795469536357	sp|Q60HH1|TPP1_MACFA_Tripeptidyl-peptidase_1_OS=Macaca_fascicularis_GN=TPP1_PE=2_SV=2	8e-82
comp168387_c0_seq1	510.0378991438	529.145139031681	548.044033471076	593.986688035184	590.799665615404	484.039520190439	672.351680626142	620.142962234964	535.523363314614	598.768933659028	619.425014164182	586.620475307553	sp|P21251|CALM_STIJA_Calmodulin_OS=Stichopus_japonicus_PE=1_SV=2	3e-56
comp1683977_c0_seq1	1.28838139922343	5.13807139391133	2.19942012583757	3.71435214553274	3.24987806120567	4.84040225450327	1.08169592966095	17.7170628278456	3.67230982610829	18.9117698810404	0	1.59856766275265	sp|P83886|ASAL_ALLSA_Mannose-specific_lectin_OS=Allium_sativum_GN=LECASAL_PE=1_SV=3	5e-19
comp168428_c0_seq1	19.0925125506566	0	0	0	0	0	0	0	0	0	0	0	sp|Q9U639|HSP7D_MANSE_Heat_shock_70_kDa_protein_cognate_4_OS=Manduca_sexta_PE=2_SV=1	2e-70
comp1685495_c0_seq1	5.75595548483492	1.31851563024849	7.05517528601604	9.38877851319436	1.37801966000643	0	4.03518765418582	1.2682751879576	0	6.36296735642784	3.65677530157059	3.88024193222534	sp|Q90Z10|RL13_DANRE_60S_ribosomal_protein_L13_OS=Danio_rerio_GN=rpl13_PE=2_SV=3	2e-74
comp1685996_c0_seq1	0	9.46727300950007	4.13911788422411	7.18490735911207	0	0	6.22362075835027	7.82779593960715	11.2152072209736	2.48802490997425	3.02080899660792	5.92058538188094	sp|P59228|VATL2_ARATH_V-type_proton_ATPase_subunit_c2_OS=Arabidopsis_thaliana_GN=VHA-c2_PE=2_SV=1	3e-54
comp168721_c0_seq1	275.704934265542	327.244574920673	449.255694499641	355.624274894794	361.71028179638	307.746283441681	455.685809117772	305.261436428294	320.001886043857	320.673932340289	273.766163662338	194.681827736746	sp|Q94BP3|FAO4B_ARATH_Long-chain-alcohol_oxidase_FAO4B_OS=Arabidopsis_thaliana_GN=FAO4B_PE=2_SV=2	1e-05
comp1688143_c0_seq1	2.7021827858661	6.82160604543448	0	4.09386175832408	0	0	2.68682624903974	6.20879398099578	0	5.80820055007135	6.95518504132282	0	sp|O94581|COX12_SCHPO_Cytochrome_c_oxidase_subunit_6B_OS=Schizosaccharomyces_pombe_(strain_972_/_ATCC_24843)_GN=cox12_PE=3_SV=2	2e-31
comp168845_c0_seq1	3.30780766366769	14.2625022981762	6.21355854796656	17.4596615056215	0	6.79428686623262	0	7.79608424663324	4.88794231488056	8.53656433359836	2.0722365144759	0	sp|O74836|RL1B_SCHPO_60S_ribosomal_protein_L1-B_OS=Schizosaccharomyces_pombe_(strain_972_/_ATCC_24843)_GN=rpl1b_PE=1_SV=1	1e-85
comp168873_c0_seq1	356.583879892957	326.96474973749	424.935377211896	376.143575637648	240.683212631217	301.373209517202	435.991057896361	320.881449217994	384.322438609184	355.165626959102	512.912427258003	443.691771926287	sp|Q7RTR2|NLRC3_HUMAN_Protein_NLRC3_OS=Homo_sapiens_GN=NLRC3_PE=2_SV=2	9e-07
comp1688782_c0_seq1	5.73053560125509	0	0	3.11503938114683	1.81117833286382	1.68118529717151	7.40812134530613	6.83212547307228	3.91484745445551	2.14217740212004	9.98779045072662	0	sp|P84175|RS12_CHICK_40S_ribosomal_protein_S12_OS=Gallus_gallus_GN=RPS12_PE=1_SV=2	7e-44
comp168918_c0_seq1	4.31933827535655	8.49213088576869	1.95407712263526	21.4106702404025	8.47668373096498	3.0548719937661	2.13055562236573	7.8327314438065	0	9.66302955414084	0	0	sp|Q5SMI4|RL393_ORYSJ_60S_ribosomal_protein_L39-3_OS=Oryza_sativa_subsp._japonica_GN=RPL39C_PE=3_SV=1	3e-09
comp1689239_c0_seq1	6.59267238025283	1.1386111975568	0	0	5.16508424375216	3.36632181286502	1.26636451329053	4.61075952695156	2.76198173455225	12.9283424952243	0	0	sp|P46222|RL11_DROME_60S_ribosomal_protein_L11_OS=Drosophila_melanogaster_GN=RpL11_PE=1_SV=2	5e-66
comp169019_c0_seq1	8.44958717878376	0	0	0	4.61868968433258	2.63989531257148	0	12.0432278114852	15.1792564536364	24.9541101413994	0	0	sp|Q9LXG1|RS91_ARATH_40S_ribosomal_protein_S9-1_OS=Arabidopsis_thaliana_GN=RPS9B_PE=1_SV=1	2e-82
comp169071_c0_seq1	4.63205200471834	6.19005725871796	6.59150273405976	15.4207792334931	4.70655942622648	6.36234604000924	6.88654401095044	11.7151477991744	7.46937825345749	19.1892527165485	0	0	sp|P59228|VATL2_ARATH_V-type_proton_ATPase_subunit_c2_OS=Arabidopsis_thaliana_GN=VHA-c2_PE=2_SV=1	4e-55
comp1690808_c0_seq1	0	3.22793304199209	3.54178905597915	2.99663228006475	0	0	0	10.9187972463215	3.75425550143152	3.93328683877567	0	0	sp|P49393|RS13_XENLA_40S_ribosomal_protein_S13_OS=Xenopus_laevis_GN=rps13_PE=3_SV=2	9e-71
comp16910_c0_seq1	0	1.97153250947044	2.265110727334	11.5922468787138	0	3.76359029984914	0	0	2.2700802444112	0	2.94479344740123	0	sp|P21328|RTJK_DROME_RNA-directed_DNA_polymerase_from_mobile_element_jockey_OS=Drosophila_melanogaster_GN=pol_PE=1_SV=1	2e-06
comp169110_c0_seq1	6.31029764692921	8.90042881991681	4.72272779524048	10.1002113745726	2.3677180588303	5.58517785393046	1.14810729921953	9.71305388997597	3.82964045939879	12.1744590645578	3.19547340970659	0	sp|P53199|ERG26_YEAST_Sterol-4-alpha-carboxylate_3-dehydrogenase,_decarboxylating_OS=Saccharomyces_cerevisiae_(strain_ATCC_204508_/_S288c)_GN=ERG26_PE=1_SV=1	1e-07
comp169128_c0_seq1	6.17443460126257	20.3842286220226	5.38551476204708	26.939669240228	5.26345703242027	0	5.15841255327901	10.3683718910582	3.63284672528764	2.48799159233494	6.12975804604449	6.33569212884795	sp|O76856|CATD_DICDI_Cathepsin_D_OS=Dictyostelium_discoideum_GN=ctsD_PE=1_SV=1	6e-05
comp169128_c1_seq1	0	8.4316939429045	0	0	2.26285361799771	0	0	0	2.36321464429819	0	6.14892845491638	0	sp|P18276|CHYM_SHEEP_Chymosin_OS=Ovis_aries_GN=CYM_PE=2_SV=1	1e-12
comp1691772_c0_seq1	2.95743138985916	6.21241592438154	3.94273085427138	9.05659735256329	5.2536429973208	1.21534615443585	9.19174850641896	11.4057456904215	1.4332620320738	12.2289490224816	0	1.91574575749212	sp|Q9DG68|RLA0_RANSY_60S_acidic_ribosomal_protein_P0_OS=Rana_sylvatica_GN=RPLP0_PE=2_SV=1	3e-86
comp169561_c0_seq1	5.18586679981982	10.5871276458483	1.64009268029541	8.42795266532347	1.62078974142098	5.99102230115153	4.82261303840833	7.72908266008507	6.97131432009644	3.7275639512952	0	2.2907793754082	sp|P93847|RL10_SOLME_60S_ribosomal_protein_L10_OS=Solanum_melongena_GN=RPL10_PE=2_SV=1	1e-103
comp1696241_c0_seq1	5.97204485500616	2.47371191374286	1.27657831552205	0	10.2456921511678	5.78825743865348	2.51495001938251	20.2834403298188	7.22212411253891	10.7879215574019	0	0	sp|Q96RW7|HMCN1_HUMAN_Hemicentin-1_OS=Homo_sapiens_GN=HMCN1_PE=1_SV=2	3e-28
comp169700_c0_seq1	11.7771765670517	11.1660789568208	7.1975552294929	30.0468980257647	1.18303396791172	3.25124103065568	0	14.3821822649878	2.62302934291551	5.46066008966944	3.30300424939597	5.11036228976733	sp|P0CQ58|RS3A_CRYNJ_40S_ribosomal_protein_S1_OS=Cryptococcus_neoformans_var._neoformans_serotype_D_(strain_JEC21_/_ATCC_MYA-565)_GN=RPS1_PE=3_SV=1	6e-108
comp16978_c0_seq1	7.10545484520777	0	1.07181991685982	1.87361318943512	1.05579371152668	3.49263826666359	0	0.858525283400344	1.147007899795	10.7341125287316	0	0	sp|Q16956|GRP78_APLCA_78_kDa_glucose-regulated_protein_OS=Aplysia_californica_PE=1_SV=1	3e-50
comp1699164_c0_seq1	1.4811772374751	13.1928945091002	2.49044660081997	8.34086754916474	2.48164572418239	0	1.22454908793745	7.86805808603616	7.10976346611952	5.92851679269596	7.45305358431257	5.64587957649674	sp|Q920M5|CORO6_MOUSE_Coronin-6_OS=Mus_musculus_GN=Coro6_PE=2_SV=1	2e-83
comp1702773_c0_seq1	0	10.3824576631851	0	2.47176057347317	0	1.2294910230627	0	8.54598609680596	0	0	0	0	sp|P62912|RL32_RAT_60S_ribosomal_protein_L32_OS=Rattus_norvegicus_GN=Rpl32_PE=1_SV=2	6e-54
comp1703264_c0_seq1	5.10820282341586	10.6286357980983	4.75750352946841	5.22463890692522	6.1982706244247	9.03183229432761	9.11162651764648	4.2812295405194	5.30525745359053	1.84255291293455	0	6.9166465209185	sp|Q60613|AA2AR_MOUSE_Adenosine_receptor_A2a_OS=Mus_musculus_GN=Adora2a_PE=2_SV=3	5e-10
comp170437_c0_seq1	1.99943399031017	4.49571975572726	0	8.57861150832774	1.59401697987988	0	0	10.1327890433172	1.85461651441078	3.82116361189392	2.38903358766898	4.69274325135966	sp|P27541|HSP70_BRUMA_Heat_shock_70_kDa_protein_OS=Brugia_malayi_GN=HSP70_PE=3_SV=1	8e-51
comp17050_c0_seq1	1.44649118808945	0	0	0	2.78666759534302	3.87122882709133	0	0	4.42779263847808	3.16401690580292	0	3.78007406371374	sp|Q0IH87|PAX3B_XENLA_Paired_box_protein_Pax-3-B_OS=Xenopus_laevis_GN=pax3-b_PE=2_SV=2	2e-46
comp170563_c0_seq1	13.4370130292651	3.78035150426713	0	0	2.65736860527922	9.89014327523475	0	10.7975538454932	11.7357329922972	29.2532902539586	0	0	sp|Q94920|VDAC_DROME_Voltage-dependent_anion-selective_channel_OS=Drosophila_melanogaster_GN=porin_PE=1_SV=3	6e-06
comp1707346_c0_seq1	3.25281252268899	14.3248467466192	2.72325552694577	23.5948748050897	0	2.48492503110208	0	20.0387414188829	4.74174380388643	3.36068364244703	6.22045349308081	6.25891899910895	sp|P43510|CPR6_CAEEL_Cathepsin_B-like_cysteine_proteinase_6_OS=Caenorhabditis_elegans_GN=cpr-6_PE=1_SV=1	3e-66
comp17074_c0_seq1	1.75045420074009	5.83648240544166	0	23.6800048842715	1.52037113227818	1.3489876137452	1.50376954270664	11.5638783502185	1.66562257274525	7.24649596872721	0	6.70625381598537	sp|Q5VV63|ATRN1_HUMAN_Attractin-like_protein_1_OS=Homo_sapiens_GN=ATRNL1_PE=2_SV=2	7e-07
comp170848_c0_seq1	3.48159445438203	5.85971520024979	3.13897944503652	3.51521220641759	2.05847080282092	1.89643502283524	1.02537566151285	12.3957249086695	0	0	2.97209308028842	1.53065257095034	sp|P52193|CALR_BOVIN_Calreticulin_OS=Bos_taurus_GN=CALR_PE=1_SV=2	1e-89
comp1709551_c0_seq1	0	10.9858023701368	5.73582739457079	11.4894068391637	4.59536659302382	0	3.39133379900701	9.56725040407154	3.99066567705131	4.11897853679411	3.44461072609006	3.5212950417483	sp|Q54CM0|PPT3_DICDI_Palmitoyl-protein_thioesterase_3_OS=Dictyostelium_discoideum_GN=ppt3_PE=3_SV=1	5e-44
comp1711114_c0_seq1	2.32522959919974	5.84525398849115	4.44706639943179	3.42084983128332	0	0	4.35566043871293	3.55684723488273	2.26825250574074	0	3.01149988369732	5.98405064898869	sp|P07857|NLTP_BOVIN_Non-specific_lipid-transfer_protein_OS=Bos_taurus_GN=SCP2_PE=1_SV=2	1e-21
comp171300_c0_seq1	2915.70657719315	1810.83076840389	1846.67032217198	1677.57408861819	1575.0052209391	1441.06599384364	1911.26269930285	2028.46811641467	2456.77298281831	2662.36538718973	2478.71122267808	2799.41928276186	sp|P59999|ARPC4_MOUSE_Actin-related_protein_2/3_complex_subunit_4_OS=Mus_musculus_GN=Arpc4_PE=1_SV=3	1e-104
comp171363_c0_seq1	6.98192483780229	4.44552743334227	1.5774195918555	0	3.23497345658421	1.43321151270886	1.59666246818636	19.750431440572	12.1399462498058	20.4505773292767	0	0	sp|Q9P720|RL16_NEUCR_60S_ribosomal_protein_L16_OS=Neurospora_crassa_(strain_ATCC_24698_/_74-OR23-1A_/_CBS_708.71_/_DSM_1257_/_FGSC_987)_GN=crp-46_PE=3_SV=1	1e-64
comp1715240_c0_seq1	3.59354125795115	5.8976350956351	3.1589883767911	5.1309627051925	0	4.16872243458343	1.5288107875492	9.29143017529977	1.73220227617173	1.85812057990458	4.57242727402141	2.28789388125355	sp|P30049|ATPD_HUMAN_ATP_synthase_subunit_delta,_mitochondrial_OS=Homo_sapiens_GN=ATP5D_PE=1_SV=2	2e-35
comp17154_c0_seq1	0	3.57052848702312	1.98130682167409	0	0	3.21464685822187	0	6.53347474268045	0	2.23860593853187	2.74255950028298	0	sp|P34334|RL21_CAEEL_60S_ribosomal_protein_L21_OS=Caenorhabditis_elegans_GN=rpl-21_PE=1_SV=3	3e-46
comp1716104_c0_seq1	2.49546882890032	5.63338498976426	0	0	0	8.04240380293496	0	10.2718890951432	2.21118095410277	9.36873068136464	0	0	sp|P51414|RL261_ARATH_60S_ribosomal_protein_L26-1_OS=Arabidopsis_thaliana_GN=RPL26A_PE=2_SV=2	8e-50
comp171741_c0_seq1	7.04043973136574	0	0	0	3.33880115160366	5.86254158107194	1.65190741114877	1.51677918249692	1.77527763078365	3.83227816813423	4.62658083150375	2.30308986353895	sp|O02751|CFDP2_BOVIN_Craniofacial_development_protein_2_OS=Bos_taurus_GN=CFDP2_PE=1_SV=2	3e-09
comp171745_c0_seq1	0	11.9880996186596	0	3.14134481760552	0	0	0	4.8084113712311	1.94309717878661	2.15733484565601	0	2.54518919486817	sp|Q8R4S0|PP14C_MOUSE_Protein_phosphatase_1_regulatory_subunit_14C_OS=Mus_musculus_GN=Ppp1r14c_PE=1_SV=1	1e-10
comp171779_c0_seq1	403.437460708785	165.208139910905	217.720638225869	214.632285756813	176.612054813766	182.043418087638	225.383984335994	201.977579637311	367.380591665716	404.90160649958	442.752056265972	415.106516803669	sp|Q5RCG9|PFD3_PONAB_Prefoldin_subunit_3_OS=Pongo_abelii_GN=VBP1_PE=2_SV=1	6e-77
comp171782_c0_seq1	97.4637774762074	1.37230486424213	0	0	0	0	0	0	0	0	0	0	sp|A7S3J7|RS3A_NEMVE_40S_ribosomal_protein_S3a_OS=Nematostella_vectensis_GN=v1g242621_PE=3_SV=1	3e-93
comp1718646_c0_seq1	0	2.32673012724775	0	0	2.61309107323834	7.77705417798398	0	4.12114201203092	2.81259445291556	0	0	3.80183555297835	sp|O61231|RL10_DROME_60S_ribosomal_protein_L10_OS=Drosophila_melanogaster_GN=RpL10_PE=1_SV=1	9e-48
comp171907_c0_seq1	9.01373181210028	5.21260345286274	0	0	5.49834821460365	16.7410880761373	0	28.1055961497032	0	4.35824187530272	0	0	sp|Q9V3G1|RL8_DROME_60S_ribosomal_protein_L8_OS=Drosophila_melanogaster_GN=RpL8_PE=1_SV=1	1e-94
comp17200_c0_seq1	0	3.94864213597796	0	0	0	0	5.72983767978968	10.0106277249873	1.61447573480426	3.42510746276791	2.11728276585764	0	sp|P23358|RL12_RAT_60S_ribosomal_protein_L12_OS=Rattus_norvegicus_GN=Rpl12_PE=2_SV=1	3e-66
comp17252_c0_seq1	8.79930896135263	0	0	0	0	0	0	0	0	0	0	0	sp|Q00963|SPTCB_DROME_Spectrin_beta_chain_OS=Drosophila_melanogaster_GN=beta-Spec_PE=1_SV=2	1e-35
comp172576_c0_seq2	0	11.5807666884681	0	0	2.29118149825851	5.30154877425977	4.9570197627575	11.8579890238987	16.0594999255113	17.5136628236323	0	0	sp|Q96UQ7|RLA2_RHOGU_60S_acidic_ribosomal_protein_P2_OS=Rhodotorula_glutinis_PE=1_SV=1	2e-18
comp172589_c0_seq1	1.60875833709086	33.6661302494233	10.996967278357	36.9553380019418	1.43357687580966	0	11.0162005443736	30.1551525451411	15.5040598174006	6.79464214433427	21.0790456816178	29.2488251524203	sp|P22105|TENX_HUMAN_Tenascin-X_OS=Homo_sapiens_GN=TNXB_PE=1_SV=3	6e-93
comp172672_c0_seq1	10.7381920838333	7.88935566097256	4.40355618578615	0	0	1.73198604847236	0	9.80445258930233	2.48080225282753	8.00834127401381	0	3.3093471087805	sp|P62302|RS13_SOYBN_40S_ribosomal_protein_S13_OS=Glycine_max_GN=RPS13_PE=2_SV=1	1e-73
comp172840_c0_seq1	2.22672221210267	3.73074597352571	2.08245973397327	3.40226265155475	0	0	0	4.98215262297483	4.2949625539081	0	0	0	sp|P22125|RAB1_DIPOM_Ras-related_protein_ORAB-1_OS=Diplobatis_ommata_PE=2_SV=1	4e-56
comp172840_c0_seq2	3.86651475595668	0	1.81503725706241	0	1.67688193282174	1.47919181267586	3.49798999447735	9.80389576728437	5.69981848081183	6.05068112312634	0	0	sp|Q39571|YPTC1_CHLRE_GTP-binding_protein_YPTC1_OS=Chlamydomonas_reinhardtii_GN=YPTC1_PE=1_SV=1	2e-72
comp1730226_c0_seq1	7.54589268896302	5.22364863716245	1.40155777761716	6.90163077980027	4.09937042437822	6.36638717916695	2.75304575559839	1.18150202591098	3.01659931589152	1.56684320054378	3.77552437135478	1.94035763124839	sp|P43687|HMX2_MOUSE_Homeobox_protein_HMX2_OS=Mus_musculus_GN=Hmx2_PE=2_SV=3	2e-13
comp173035_c0_seq1	39.6929977464455	0	0	0	0	0	0	0	0	0	0	0	sp|Q8LGG8|USPAL_ARATH_Universal_stress_protein_A-like_protein_OS=Arabidopsis_thaliana_GN=At3g01520_PE=1_SV=2	1e-08
comp1732446_c0_seq1	3.82105790612472	16.8610173514259	0	8.28494202886449	3.23366276637027	2.78482269323707	1.69297323222304	1.33819030377333	0	0	2.3604525434422	2.37522851776322	sp|Q9FJX2|RL262_ARATH_60S_ribosomal_protein_L26-2_OS=Arabidopsis_thaliana_GN=RPL26B_PE=2_SV=1	5e-59
comp17407_c0_seq1	0	9.39589214284103	3.45692386643979	5.82581436940813	0	0	0	0	0	0	0	0	sp|O14388|RL27A_SCHPO_60S_ribosomal_protein_L27-A_OS=Schizosaccharomyces_pombe_(strain_972_/_ATCC_24843)_GN=rpl27a_PE=2_SV=2	8e-46
comp174182_c0_seq1	1.97932849614373	6.41710840937914	7.38357243031231	9.13007362826636	6.86725484201771	4.56729212606073	0	19.4076687426543	1.94368790063168	6.05643778649427	2.48736921767795	7.52233502038683	sp|P36241|RL19_DROME_60S_ribosomal_protein_L19_OS=Drosophila_melanogaster_GN=RpL19_PE=1_SV=2	2e-53
comp1742627_c0_seq1	0	11.8622890669505	0	12.0496188640092	0	3.04724725280295	0	4.15577042980765	0	0	0	2.81205254182663	sp|Q20647|R23A2_CAEEL_60S_ribosomal_protein_L23a_2_OS=Caenorhabditis_elegans_GN=rpl-25.2_PE=3_SV=1	5e-10
comp17428_c0_seq1	11.5651591454125	0	0	0	0	0	0	0	0	0	0	0	sp|P19218|GP2_RAT_Pancreatic_secretory_granule_membrane_major_glycoprotein_GP2_OS=Rattus_norvegicus_GN=Gp2_PE=1_SV=1	9e-10
comp174414_c0_seq1	0	4.68104811648715	5.71411914074258	0	0	0	18.0300701963965	7.03895569348427	2.83531974870447	0	30.3484558880272	0	sp|P04107|TBB_TRYBR_Tubulin_beta_chain_OS=Trypanosoma_brucei_rhodesiense_PE=3_SV=1	9e-42
comp174452_c0_seq1	105.567688005684	157.774660773776	201.951327633021	177.195546964124	200.137820705278	195.794697039393	455.149353030868	155.526646473532	254.214668904773	219.613684952009	134.63134992094	231.554688900015	sp|Q12476|AIR2_YEAST_Protein_AIR2_OS=Saccharomyces_cerevisiae_(strain_ATCC_204508_/_S288c)_GN=AIR2_PE=1_SV=1	2e-06
comp174474_c0_seq1	9.2832292564809	13.0171400261591	1.18313272083572	8.17510493107825	4.88465188027167	1.01392481202426	2.48632049024816	11.3295058114549	1.34048062450887	1.38046120268579	1.68130453345281	0	sp|Q0P4G7|DOXA1_XENTR_Dual_oxidase_maturation_factor_1_OS=Xenopus_tropicalis_GN=duoxa1_PE=2_SV=1	2e-08
comp1746_c0_seq1	16.83968021004	0	0	0	0	0	0	0	0	0	0	0	sp|P57721|PCBP3_HUMAN_Poly(rC)-binding_protein_3_OS=Homo_sapiens_GN=PCBP3_PE=2_SV=2	1e-05
comp174967_c0_seq1	0	24.6024227600492	11.3081171145231	39.4421402605606	2.57877146628523	0	2.57293191034864	10.7648443466363	7.12568928589732	3.00831316552064	9.16145594384257	5.5330371196456	sp|P86854|PLCL_MYTGA_Perlucin-like_protein_OS=Mytilus_galloprovincialis_PE=1_SV=1	1e-14
comp175190_c1_seq1	9.12927186195937	2.71959924925742	0	0	6.28460000554641	5.13515592733084	3.44820020741538	0	6.22944075107021	3.47671648606718	4.0366648596585	4.00147039709963	sp|Q24372|LACH_DROME_Lachesin_OS=Drosophila_melanogaster_GN=Lac_PE=1_SV=2	5e-08
comp1752279_c0_seq1	0	1.26416297242011	2.80995519142782	2.39138594661259	2.77377283869917	4.87621799633581	2.7752643833768	10.2653582199685	9.21659453833605	3.17094697478049	1.8922136972441	3.87288970872358	sp|P46778|RL21_HUMAN_60S_ribosomal_protein_L21_OS=Homo_sapiens_GN=RPL21_PE=1_SV=2	9e-63
comp1752_c1_seq1	3.26188105001728	3.78872670004116	0	0	6.32697837421607	0	1.2487809386361	1.01769010108431	0	3.23496473637221	0	0	sp|Q9GMY6|PEPA_CANFA_Pepsin_A_OS=Canis_familiaris_GN=PGA_PE=2_SV=1	2e-11
comp175551_c0_seq1	12.3492545478984	1.72363034955142	0	3.11835880467866	5.59365872916177	6.09824031718556	1.91782863667137	14.4751955085011	2.00489553431727	11.0051983774912	0	2.67447857829348	sp|P91924|ARF_DUGJA_ADP-ribosylation_factor_OS=Dugesia_japonica_PE=2_SV=3	5e-34
comp175655_c0_seq1	10.2253897557148	1.22676582357272	0	2.20816968815228	2.57826600658274	4.63382810703566	0	13.1641752432224	2.8985496270339	22.2062971859222	0	0	sp|Q3AQC2|SAHH_CHLCH_Adenosylhomocysteinase_OS=Chlorobium_chlorochromatii_(strain_CaD3)_GN=ahcY_PE=3_SV=1	2e-104
comp175959_c0_seq1	17.8457891712322	1.14092547610384	0	0	0	1.10022305663323	0	10.9894177765445	11.1297429428833	10.2404294493546	0	0	sp|P17093|RS11_SOYBN_40S_ribosomal_protein_S11_OS=Glycine_max_GN=RPS11_PE=2_SV=2	7e-59
comp176102_c0_seq1	16.2663438977811	12.7282715009648	16.2891346568026	16.6476763800482	4.81983681951605	14.6374238957136	10.1430695118875	16.8336171627693	22.1672334521187	32.0063705199763	12.510950044255	18.1553003581022	sp|Q7RTR2|NLRC3_HUMAN_Protein_NLRC3_OS=Homo_sapiens_GN=NLRC3_PE=2_SV=2	8e-07
comp1761228_c0_seq1	0	7.31036626912651	1.64250290646029	0	5.02204468217738	1.43835285729171	6.80254014287697	0	3.4792086180949	5.58927763036468	4.40366601963504	8.87202328577944	sp|P35187|SGS1_YEAST_ATP-dependent_helicase_SGS1_OS=Saccharomyces_cerevisiae_(strain_ATCC_204508_/_S288c)_GN=SGS1_PE=1_SV=1	6e-10
comp176304_c0_seq1	193.788023135201	247.514707801281	165.767029302735	134.081925271156	195.140527868204	283.504435564397	147.961071595815	213.078603080358	240.67891588692	227.132727539744	130.358416333752	171.332829052874	sp|Q9PVY8|FXC2B_XENLA_Forkhead_box_protein_C2-B_OS=Xenopus_laevis_GN=foxc2-b_PE=2_SV=2	5e-40
comp176361_c0_seq1	66.6963538561438	51.7835152453436	49.8281858941256	50.6739279926614	62.1695962797564	77.4410152682389	55.7473223957599	51.683842633647	89.3503654181234	127.171883119473	111.668838805388	98.7334177176034	sp|Q8WYN3|CSRN3_HUMAN_Cysteine/serine-rich_nuclear_protein_3_OS=Homo_sapiens_GN=CSRNP3_PE=2_SV=1	2e-05
comp1766513_c0_seq1	2.62922637922844	2.18261479196723	1.18332283587153	13.5909490016353	4.76200780216677	1.06714724946522	2.33399554647724	2.09316187062605	6.62444945076992	8.31486876159493	0	0	sp|Q64MT2|SAHH_BACFR_Adenosylhomocysteinase_OS=Bacteroides_fragilis_(strain_YCH46)_GN=ahcY_PE=3_SV=1	1e-126
comp176714_c0_seq1	11.3992222769413	25.7057702031559	13.5664909218441	35.4406731039965	7.96870041944789	2.02596129069865	14.5178689541334	22.2455277354086	13.9349935088887	21.566238264095	11.2001430047141	29.0906015056173	sp|O80929|RL361_ARATH_60S_ribosomal_protein_L36-1_OS=Arabidopsis_thaliana_GN=RPL36A_PE=2_SV=1	2e-24
comp1769611_c0_seq1	0	12.1767340916295	7.80088394410494	34.3092002296959	1.24983858446711	1.16314458068264	2.46381005223264	5.29555154744631	1.42778087432669	4.42312381316418	5.35259754455787	1.82139829088959	sp|P42158|KC1D_ARATH_Casein_kinase_I_isoform_delta-like_OS=Arabidopsis_thaliana_GN=At4g26100_PE=2_SV=2	2e-172
comp17749_c0_seq1	4.78969004344955	6.04793597645629	2.12596904659978	0	0	0	0	5.59017909895373	0	0	3.11113673430331	9.20935822814906	sp|Q9SK22|RS161_ARATH_40S_ribosomal_protein_S16-1_OS=Arabidopsis_thaliana_GN=RPS16A_PE=2_SV=1	5e-76
comp1775764_c0_seq1	11.9783804824429	1.26928052255051	0	2.45761043613462	2.85100486754775	2.47819949649602	0	6.15993185031525	4.59282838405784	4.81635837471068	0	0	sp|Q69UI2|RS131_ORYSJ_40S_ribosomal_protein_S13-1_OS=Oryza_sativa_subsp._japonica_GN=Os08g0117200_PE=3_SV=2	7e-64
comp1776138_c0_seq1	13.7050723806032	10.2250373899451	9.47415034662037	17.840006944482	8.17901685189863	5.39774093352122	5.67563950565946	9.73349732676153	5.35277660075822	11.2669573695949	1.76685576395188	0	sp|Q54TR1|CFAD_DICDI_Counting_factor_associated_protein_D_OS=Dictyostelium_discoideum_GN=cfaD_PE=1_SV=1	1e-84
comp17761_c0_seq1	0	8.69861749919861	4.66020697903304	0	0	0	0	2.15466394100259	0	0	0	0	sp|Q94IN5|PNO_EUGGR_Pyruvate_dehydrogenase_[NADP(+)],_mitochondrial_OS=Euglena_gracilis_GN=PNO_PE=1_SV=1	8e-20
comp1778_c1_seq1	1.56486670454829	0	0	4.65490005694085	0	0	0	0	5.99424598050099	3.15847056003317	0	0	sp|Q54N49|INO1_DICDI_Inositol-3-phosphate_synthase_OS=Dictyostelium_discoideum_GN=ino1_PE=3_SV=1	1e-37
comp1781306_c0_seq1	5.31402393117913	1.11464015308501	2.34552398136656	1.98052091585514	6.94533084098997	2.13970472384555	2.26270282524591	12.5128005326432	7.73944207899998	14.6856314044463	0	1.67280769532479	sp|Q17LW0|MYO7A_AEDAE_Myosin-VIIa_OS=Aedes_aegypti_GN=ck_PE=3_SV=1	9e-27
comp178207_c0_seq1	0	11.9493722356586	5.59497738157168	3.05174426299102	7.28576440722005	4.96036431671179	5.54910630339595	4.73905387631715	6.00994744947352	6.29740448931287	0	0	sp|P18161|SPLB_DICDI_Dual_specificity_protein_kinase_splB_OS=Dictyostelium_discoideum_GN=splB_PE=2_SV=2	6e-08
comp1786347_c0_seq1	8.64445474499588	7.04300218636252	0	0	0	1.55604221951145	1.88324064590651	19.4279547993286	0	4.41906634940133	0	2.74421937257129	sp|P61354|RL27_RAT_60S_ribosomal_protein_L27_OS=Rattus_norvegicus_GN=Rpl27_PE=2_SV=2	3e-42
comp1789086_c0_seq1	19.2013428238615	0	0	0	0	0	0	0	0	0	0	0	sp|P31365|P3F2A_XENLA_POU_domain,_class_3,_transcription_factor_2-A_OS=Xenopus_laevis_GN=pou3f2-a_PE=2_SV=2	1e-66
comp1789247_c0_seq1	1.31233836080627	4.44515441387564	1.14629455382594	10.0004822000494	0	0	1.1553436576682	4.95901135555134	2.651829605693	2.70762459422952	8.42134742028859	12.0650312753465	sp|Q69ZN6|GNPTA_MOUSE_N-acetylglucosamine-1-phosphotransferase_subunits_alpha/beta_OS=Mus_musculus_GN=Gnptab_PE=2_SV=2	8e-05
comp1790428_c0_seq1	14.375524665351	3.81378131846243	1.34359521717351	4.51538556152546	5.30476913938175	3.62910164709944	7.80885354605684	12.6635762714024	6.11444346812283	4.81190005809982	0	0	sp|P46257|ALF2_PEA_Fructose-bisphosphate_aldolase,_cytoplasmic_isozyme_2_OS=Pisum_sativum_PE=3_SV=1	2e-141
comp179083_c0_seq1	7.58927185188547	7.49927942485344	4.26194931672031	6.93622283471612	6.16756948172866	8.24088421161396	0	11.4342131162291	9.47331360749349	9.88063538591833	3.25925055206113	3.08418753966519	sp|P48159|RL23_DROME_60S_ribosomal_protein_L23_OS=Drosophila_melanogaster_GN=RpL23_PE=1_SV=2	1e-80
comp1792147_c0_seq1	0	7.19667668639702	2.69369308938699	0	0	6.29635046442342	0	11.2429795045066	0	6.44348047300929	0	0	sp|P29763|RLA1_CHLRE_60S_acidic_ribosomal_protein_P1_OS=Chlamydomonas_reinhardtii_PE=1_SV=1	3e-09
comp1792207_c0_seq1	8.16372943972798	3.36299205314534	0	12.4901278593531	3.72478973470665	5.94348425840711	0	0	0	4.35936322210092	10.7945113166039	5.16981465243107	sp|O74330|RS27_SCHPO_40S_ribosomal_protein_S27_OS=Schizosaccharomyces_pombe_(strain_972_/_ATCC_24843)_GN=rps27_PE=3_SV=1	1e-37
comp1793827_c0_seq1	7.18923171020067	1.04422255943377	3.34346573592237	5.88420597462483	2.24653040567108	1.06731563026346	1.12946178517012	5.01576805607614	1.24140607394288	1.25713804311298	4.44293539632056	3.11831023101819	sp|Q7L622|G2E3_HUMAN_G2/M_phase-specific_E3_ubiquitin-protein_ligase_OS=Homo_sapiens_GN=G2E3_PE=1_SV=1	1e-32
comp1793955_c0_seq1	3.11754239245495	1.32564194646255	4.1948873641125	4.70585201411716	2.78193213893319	0	8.27534656693843	2.39202909853132	9.15731344000581	16.3089792389162	2.0298397512746	0	sp|Q9PTY0|ATPB_CYPCA_ATP_synthase_subunit_beta,_mitochondrial_OS=Cyprinus_carpio_GN=atp5b_PE=2_SV=1	5e-130
comp179463_c0_seq1	2.01486766840474	1.67272660720919	0	6.32379476526776	13.0738166658324	7.87724780553445	3.6416552240559	23.3736371605331	7.99024158012111	28.3473242939329	0	0	sp|P63326|RS10_RAT_40S_ribosomal_protein_S10_OS=Rattus_norvegicus_GN=Rps10_PE=2_SV=1	9e-35
comp1795729_c0_seq1	15.1849227587517	4.03763800311121	0	0	0	3.57348837863847	0	1.83766924048689	7.18293578999812	12.9187907445031	0	0	sp|O97484|H2B_EUPCR_Histone_H2B_OS=Euplotes_crassus_GN=H2B1_PE=3_SV=1	5e-48
comp179690_c0_seq1	3.23782079998387	5.34291620240343	4.26644179808782	6.98802335435884	11.1880037028831	19.0224883272121	4.13186965081772	14.1292516552383	9.59565271908674	14.9768348602949	0	4.14239668326942	sp|Q2YGT9|RL6_PIG_60S_ribosomal_protein_L6_OS=Sus_scrofa_GN=RPL6_PE=1_SV=3	3e-49
comp1797562_c0_seq1	1.54002384587019	3.60638509143754	1.28495509034631	10.2080058726507	2.49002178177057	1.10865179386859	0	7.66672738179579	2.93543886838673	1.52344176945457	1.94024867033966	1.92086526649927	sp|Q99583|MNT_HUMAN_Max-binding_protein_MNT_OS=Homo_sapiens_GN=MNT_PE=1_SV=1	3e-06
comp179774_c0_seq1	70.3496921748669	0	0	0	0	0	0	0	0	0	0	0	sp|Q9U0E6|PROF_SUBDO_Profilin_OS=Suberites_domuncula_PE=2_SV=1	1e-82
comp1798104_c0_seq1	0	6.18607434552667	14.0130116736977	0	0	0	0	5.32191551217316	3.7172437933547	12.6262191830902	0	0	sp|Q60HH1|TPP1_MACFA_Tripeptidyl-peptidase_1_OS=Macaca_fascicularis_GN=TPP1_PE=2_SV=2	5e-26
comp179871_c0_seq1	0	31.3164416827524	0	24.5718456285176	11.9898325074311	3.99043890594437	2.39409328475891	5.34063016438646	8.40262820504007	8.97032772101936	0	0	sp|P28799|GRN_HUMAN_Granulins_OS=Homo_sapiens_GN=GRN_PE=1_SV=2	3e-13
comp1800615_c0_seq1	12.9839124187334	2.16791124737644	1.13808086346368	1.93739706683519	4.54763016703341	3.18122547370878	7.73308818596193	20.9963602505005	16.7528200695749	13.3994289269119	0	1.69766663707988	sp|F4JIK2|ATCA4_ARATH_Alpha_carbonic_anhydrase_4_OS=Arabidopsis_thaliana_GN=ACA4_PE=3_SV=1	8e-08
comp1802037_c0_seq1	0	9.04814452870358	0	3.53317689473084	0	0	0	10.5114791440923	4.12547169531908	2.18702502699078	2.65432782963875	5.28644245109572	sp|P02434|RL35A_XENLA_60S_ribosomal_protein_L35a_OS=Xenopus_laevis_GN=rpl35a_PE=3_SV=2	3e-32
comp1802998_c0_seq1	5.57890319002953	4.30712942195173	0	11.3406011419585	0	1.83938478735267	0	8.8515455744163	7.71610033306265	5.5222435812387	0	0	sp|Q962T2|RL28_SPOFR_60S_ribosomal_protein_L28_OS=Spodoptera_frugiperda_GN=RpL28_PE=2_SV=1	4e-17
comp180407_c1_seq1	7.59381455739413	4.95120075776968	0	0	1.92271705546143	3.1153409765553	0	10.7222830125923	5.86283506914416	10.579518682309	0	0	sp|Q18246|RAP1_CAEEL_Ras-related_protein_Rap-1_OS=Caenorhabditis_elegans_GN=rap-1_PE=3_SV=1	2e-68
comp1804460_c0_seq1	2.91661457503736	1.23782052809083	2.64217641977831	0	1.32444554340093	1.18217778190755	0	7.75493533917133	4.40234117166549	7.53804717743613	0	1.88623543556974	sp|Q9FGQ6|EB1C_ARATH_Microtubule-associated_protein_RP/EB_family_member_1C_OS=Arabidopsis_thaliana_GN=EB1C_PE=1_SV=1	3e-61
comp1807378_c0_seq1	5.7323173270274	12.4099249176882	1.76289978527519	5.6612457885633	0	4.35940972150105	1.70342574998224	9.78650167001467	1.84217945256815	1.95550699844673	0	2.41269702996341	sp|P46405|RS12_PIG_40S_ribosomal_protein_S12_OS=Sus_scrofa_GN=RPS12_PE=2_SV=2	3e-25
comp1810281_c0_seq1	11.4163999407974	5.91687026418713	1.5952282349018	5.73883751262597	1.63013982354535	0	1.64169851478019	3.11209583380787	3.39488050188084	3.57564801013256	4.115669130579	2.13551144208578	sp|P34729|RAS1_PHYPO_Ras-like_protein_1_OS=Physarum_polycephalum_GN=RAS1_PE=2_SV=1	3e-81
comp18144_c0_seq1	7.51461317212978	1.68397344704422	3.6676190801302	3.13895833517185	0	1.69518470594648	0	5.22028071454538	1.97153621618497	6.29304091973881	0	0	sp|Q5I085|PP1B_XENTR_Serine/threonine-protein_phosphatase_PP1-beta_catalytic_subunit_OS=Xenopus_tropicalis_GN=ppp1cb_PE=2_SV=1	2e-111
comp18167_c0_seq1	2.20695836434965	1.90192153796051	0	3.76215184439105	0	1.75776682367483	0	0	0	2.41055515150901	2.8222372859559	0	sp|Q9MYY8|TRXR1_PIG_Thioredoxin_reductase_1,_cytoplasmic_OS=Sus_scrofa_GN=TXNRD1_PE=2_SV=3	6e-46
comp1819_c0_seq1	12.1509238391177	0	0	0	0	0	0	0	0	0	0	0	sp|P63081|VATL_RAT_V-type_proton_ATPase_16_kDa_proteolipid_subunit_OS=Rattus_norvegicus_GN=Atp6v0c_PE=2_SV=1	2e-50
comp1820686_c0_seq1	3.09989099214768	2.53636187464924	0	0	0	8.53691352326379	0	13.2253066315095	5.6416159129583	6.06346260250864	0	3.80205921453517	sp|Q9M5L0|RL35_EUPES_60S_ribosomal_protein_L35_OS=Euphorbia_esula_GN=RPL35_PE=2_SV=1	8e-31
comp18236_c0_seq1	1.6844191134487	1.38450891876416	0	4.94880197565381	0	1.28294795941638	0	6.53423528007083	4.86427947971733	3.41297047147112	0	0	sp|P73728|Y1621_SYNY3_Putative_peroxiredoxin_sll1621_OS=Synechocystis_sp._(strain_PCC_6803_/_Kazusa)_GN=sll1621_PE=1_SV=1	2e-49
comp1824606_c0_seq1	1.60838689593208	2.65585705965756	0	13.6824791204324	0	0	1.3657691797494	8.88806974348229	0	3.25532597869872	2.00954145280814	0	sp|P13651|IF5A_DICDI_Eukaryotic_translation_initiation_factor_5A_OS=Dictyostelium_discoideum_GN=eif5a_PE=1_SV=2	1e-45
comp1825319_c0_seq1	1.66902416852309	16.0428844005943	9.84059212253755	11.5571788009509	0	2.47476223611733	4.06028779650743	7.83266353868235	6.47609284969024	1.72048020601229	13.1743608372998	4.33611489899788	sp|Q2KIA4|SCD5_BOVIN_Stearoyl-CoA_desaturase_5_OS=Bos_taurus_GN=SCD5_PE=2_SV=1	6e-97
comp1826_c0_seq1	0	4.12943194898141	0	0	0	0	0	3.8718223571181	9.72557653450955	0	0	0	sp|P62912|RL32_RAT_60S_ribosomal_protein_L32_OS=Rattus_norvegicus_GN=Rpl32_PE=1_SV=2	1e-42
comp182820_c1_seq1	11.9873933929132	8.06839635021252	0	10.3786815559743	6.1368489692265	10.9669737429609	2.12590718345105	13.4083373042357	4.6405986394663	4.97016613308069	0	3.04831716731	sp|P11874|RL7_DICDI_60S_ribosomal_protein_L7_OS=Dictyostelium_discoideum_GN=rpl7_PE=1_SV=3	5e-34
comp182833_c0_seq1	78.3857461649521	0	0	0	0	0	0	0	0	0	0	0	sp|Q28IL6|RL22_XENTR_60S_ribosomal_protein_L22_OS=Xenopus_tropicalis_GN=rpl22_PE=2_SV=3	4e-34
comp1833736_c0_seq1	2.84502674036973	1.25191131680604	2.65309677159826	2.34172036555797	2.71750816378679	3.83259028255745	0	2.42470903868711	5.91385326556837	1.5135370599919	0	3.7230039567018	sp|Q4JL91|IPPK_DANRE_Inositol-pentakisphosphate_2-kinase_OS=Danio_rerio_GN=ippk_PE=1_SV=3	3e-29
comp183442_c0_seq1	3.58780278999552	13.2151510487845	0	5.21917499250736	9.18917253309762	9.61605459869774	6.1363855604035	9.29132632040403	6.86956505511349	3.70189375137905	2.29264297912332	2.28520604149795	sp|P46782|RS5_HUMAN_40S_ribosomal_protein_S5_OS=Homo_sapiens_GN=RPS5_PE=1_SV=4	2e-93
comp183450_c0_seq1	156.355887413245	80.7911680851714	62.3671230678031	55.1807053416993	143.008521921664	137.590294052934	56.2753240172622	108.72818367212	85.5994206347679	92.6991670609546	65.259256138047	60.4085184198929	sp|Q99542|MMP19_HUMAN_Matrix_metalloproteinase-19_OS=Homo_sapiens_GN=MMP19_PE=1_SV=1	1e-53
comp1837931_c0_seq1	1.51815450277865	2.61165555107312	5.57333039704411	4.54314135522036	1.38519478961533	0	2.75031951622723	4.7131061300571	1.52333990952202	4.75016559597741	0	0	sp|P49692|RL7A1_ARATH_60S_ribosomal_protein_L7a-1_OS=Arabidopsis_thaliana_GN=RPL7AA_PE=1_SV=2	1e-72
comp18398_c0_seq1	0	0	0	0	0	0	0	6.20170868045451	2.55277460863757	8.4973109486039	0	0	sp|Q69ZU8|ANKR6_MOUSE_Ankyrin_repeat_domain-containing_protein_6_OS=Mus_musculus_GN=Ankrd6_PE=1_SV=2	1e-07
comp184001_c0_seq1	13.4938653760376	5.24293659965291	15.4961603373465	14.1305201026966	11.2583124096023	14.5817462722878	14.8557075711196	6.34266214272763	6.31773822992614	13.0507546255971	21.6678498588901	20.2370328989919	sp|Q5QD04|TAAR9_MOUSE_Trace_amine-associated_receptor_9_OS=Mus_musculus_GN=Taar9_PE=2_SV=1	4e-24
comp1841853_c0_seq1	4.30404165309062	3.73924147024142	2.0401740053213	0	4.08972795041865	5.31495488315404	0	5.59572015708365	6.51728386336432	2.31378719164665	0	2.81091602903205	sp|P49013|FBP3_STRPU_Fibropellin-3_OS=Strongylocentrotus_purpuratus_GN=EGF3_PE=1_SV=1	4e-30
comp18418_c0_seq1	1.41723672078226	4.60990265886506	0	2.17049542510328	0	4.34141677861081	1.22922697559166	5.10105050092691	1.38039139780792	2.93326310061066	0	0	sp|P11718|ATXA_LEIDO_Probable_proton_ATPase_1A_OS=Leishmania_donovani_GN=H1A_PE=2_SV=2	2e-33
comp1847872_c0_seq1	7.43398263224651	1.71216108279545	6.07115698003065	0	0	0	2.12598392865102	3.8258306159792	0	4.1747605944176	0	0	sp|Q9UTI8|RL44_SCHPO_60S_ribosomal_protein_L42_OS=Schizosaccharomyces_pombe_(strain_972_/_ATCC_24843)_GN=rpl42_PE=1_SV=3	2e-38
comp1853804_c0_seq1	4.29872924999359	2.52757990590694	2.7364230204686	7.33823925348801	0	2.51166319660238	6.87634850037254	0	2.91823383736604	4.55925760505369	5.2451211803264	5.45755654564781	sp|Q68D06|SLN13_HUMAN_Schlafen_family_member_13_OS=Homo_sapiens_GN=SLFN13_PE=2_SV=1	2e-35
comp18540_c0_seq1	4.56491848448148	4.03420120426666	5.26609278592767	7.47806419858624	8.58011941800349	8.2878263097531	9.31120508733606	2.93595074066954	15.5793109881904	18.3070505627644	17.2903258686616	8.99387332172444	sp|Q8IYB1|M21D2_HUMAN_Protein_MB21D2_OS=Homo_sapiens_GN=MB21D2_PE=1_SV=3	2e-09
comp185419_c0_seq1	5.53651023317838	4.19289112845229	0	0	0	17.9525085777221	0	15.5422422493465	7.50805406819542	0	0	0	sp|Q9W6X9|RS24_ORYLA_40S_ribosomal_protein_S24_OS=Oryzias_latipes_GN=rps24_PE=2_SV=1	1e-29
comp1855592_c0_seq1	0	1.79749253131681	0	3.41482710743637	1.93059779943604	1.62984942993071	0	7.1196773106442	1.97922589149223	2.13179999864958	2.56124660516145	2.51493246751778	sp|Q28IL6|RL22_XENTR_60S_ribosomal_protein_L22_OS=Xenopus_tropicalis_GN=rpl22_PE=2_SV=3	4e-25
comp185618_c0_seq1	1.39705376027789	0	3.82697332294171	6.18500146834634	0	1.10344521274611	4.80870787903636	7.09664708807078	4.12560548249654	1.44781801644264	0	0	sp|Q94128|WRT1_CAEEL_Warthog_protein_1_OS=Caenorhabditis_elegans_GN=wrt-1_PE=2_SV=1	1e-12
comp185630_c0_seq1	2.29861792580565	13.9914002314763	4.59369554911186	7.37411450042623	4.29963300508233	3.60557329566397	0	15.0651456404336	2.28472685294611	10.1366450028878	6.17650665548609	0	sp|Q8I7D5|RS23_CIOIN_40S_ribosomal_protein_S23_OS=Ciona_intestinalis_GN=RPS23_PE=2_SV=1	9e-65
comp185633_c1_seq1	1.80259699143	3.07759234934848	0	2.93516005876455	5.19008420684765	1.42691354190984	0	12.3328487581339	1.77611225694454	9.6010681156006	0	0	sp|Q7RZS0|RL10A_NEUCR_60S_ribosomal_protein_L10a_OS=Neurospora_crassa_(strain_ATCC_24698_/_74-OR23-1A_/_CBS_708.71_/_DSM_1257_/_FGSC_987)_GN=crp-74_PE=3_SV=1	8e-42
comp185745_c0_seq1	3.74208494724144	7.87076007800254	0	2.78794004301628	6.53344205999289	2.92145180974658	1.67196735708142	16.7432362414212	1.84516599402179	3.92150280622037	2.38663171520635	2.44289134013515	sp|Q962R9|RS10_SPOFR_40S_ribosomal_protein_S10_OS=Spodoptera_frugiperda_GN=RpS10_PE=2_SV=1	3e-42
comp1859234_c0_seq1	4.40948327059028	1.33439622002402	7.10474034819551	2.59473685706668	0	0	2.91677807019795	2.74524678891536	0	1.61895094725655	0	1.95979017953463	sp|P26413|HSP70_SOYBN_Heat_shock_70_kDa_protein_OS=Glycine_max_GN=HSP70_PE=1_SV=1	1e-64
comp186252_c0_seq1	11.4554697903832	0	0	0	5.42895634537401	4.63550133611972	0	15.614406223097	11.4623563904145	18.4068774983864	0	0	sp|P34148|RACB_DICDI_Rho-related_protein_racB_OS=Dictyostelium_discoideum_GN=racB_PE=1_SV=1	2e-103
comp18628_c0_seq1	1.54374620272337	7.67735078276479	0	0	0	3.60383394846542	1.35725849402674	6.02946373809333	0	3.20228637926136	0	0	sp|P35446|SPON1_RAT_Spondin-1_OS=Rattus_norvegicus_GN=Spon1_PE=1_SV=1	1e-07
comp186375_c0_seq1	2.83561458031167	4.89773953857385	0	2.3516627156569	4.23536767787176	2.35922832443	0	11.0750125849663	0	15.4695277810784	0	0	sp|Q6PC14|RL23_DANRE_60S_ribosomal_protein_L23_OS=Danio_rerio_GN=rpl23_PE=2_SV=1	1e-66
comp1863_c1_seq1	0	9.37463349514054	0	7.02852987374506	0	0	0	0	0	2.46493058004767	0	0	sp|P67223|Y1945_MYCBO_UPF0098_protein_Mb1945c_OS=Mycobacterium_bovis_(strain_ATCC_BAA-935_/_AF2122/97)_GN=Mb1945c_PE=3_SV=1	4e-07
comp18643_c0_seq1	0	5.86543252413977	1.51995529498911	4.75261369660005	0	0	1.44691830486106	3.69452687128844	6.72657949464255	12.6609892632443	0	0	sp|Q01781|SAHH_PETCR_Adenosylhomocysteinase_OS=Petroselinum_crispum_GN=SAHH_PE=2_SV=2	9e-100
comp18696_c0_seq1	9.18317452894167	0	0	0	0	0	0	0	0	0	0	0	sp|Q5BJI9|SPCS2_DANRE_Probable_signal_peptidase_complex_subunit_2_OS=Danio_rerio_GN=spcs2_PE=2_SV=1	1e-58
comp1870900_c0_seq1	3.94812752927853	1.78903425000032	0	3.45446595976032	1.98171102829292	0	0	0	0	2.13473299208555	2.51353848481339	0	sp|Q9H078|CLPB_HUMAN_Caseinolytic_peptidase_B_protein_homolog_OS=Homo_sapiens_GN=CLPB_PE=1_SV=1	4e-32
comp1872150_c0_seq1	1.74202328096243	7.88303250500221	0	0	0	0	1.40300398752731	6.53635391994403	1.65308465595346	1.68325607348737	0	2.14264520546228	sp|Q17770|PDI2_CAEEL_Protein_disulfide-isomerase_2_OS=Caenorhabditis_elegans_GN=pdi-2_PE=1_SV=1	1e-18
comp187488_c0_seq1	0	5.75153263113094	2.18023292352686	0	4.20552987510552	1.78990639834164	2.22779982220674	9.53888523539206	6.63008600746931	14.421638048156	0	2.79680454522569	sp|Q90YQ0|RS24_ICTPU_40S_ribosomal_protein_S24_OS=Ictalurus_punctatus_GN=rps24_PE=2_SV=1	6e-46
comp187649_c0_seq1	9.58893625489306	19.2823083462024	2.74947788660054	20.7853513448931	3.99407246883729	1.17283749626707	1.32557700461437	20.5627964183488	12.1571162903339	1.59458221762615	11.8175579400993	13.9412799623323	sp|P25782|CYSP2_HOMAM_Digestive_cysteine_proteinase_2_OS=Homarus_americanus_GN=LCP2_PE=2_SV=1	3e-77
comp187746_c0_seq1	9.06048473335523	35.3562226004793	6.7213215698863	21.7409011402055	2.64212364549313	0	3.84756973467353	20.1044080705788	10.514122274957	10.9782735602196	15.6124706221577	7.90709791602492	sp|P36408|GBB_DICDI_Guanine_nucleotide-binding_protein_subunit_beta_OS=Dictyostelium_discoideum_GN=gpbA_PE=1_SV=1	5e-165
comp187874_c0_seq1	6.08480704143987	0	0	0	9.56279118906536	1.96732598361801	2.53117092054438	14.3692475371647	0	5.86497068393579	3.85871582406325	0	sp|Q6GM86|H2AX_XENLA_Histone_H2AX_OS=Xenopus_laevis_GN=h2afx_PE=1_SV=3	6e-58
comp18797_c0_seq1	0	6.23392036681179	5.07478389977504	2.80703986273395	0	0	0	0	3.71504350885163	0	2.44348923632703	0	sp|Q9ZPI6|AIM1_ARATH_Peroxisomal_fatty_acid_beta-oxidation_multifunctional_protein_AIM1_OS=Arabidopsis_thaliana_GN=AIM1_PE=1_SV=1	8e-26
comp188004_c0_seq1	6.66377456057115	2.32764060631712	0	0	2.59175200349903	5.73823776267849	0	6.79133766109404	2.74195585235153	27.5238882088434	0	0	sp|Q557E4|SKP1B_DICDI_SCF_ubiquitin_ligase_complex_protein_SKP1b_OS=Dictyostelium_discoideum_GN=fpaB-1_PE=1_SV=1	5e-77
comp1881204_c0_seq1	2.58133827817541	0	2.46931860330959	0	2.26491327404819	3.98927963500363	0	1.87343526881394	0	2.83782784632092	0	3.48540776474056	sp|Q03278|PO21_NASVI_Retrovirus-related_Pol_polyprotein_from_type-1_retrotransposable_element_R2_(Fragment)_OS=Nasonia_vitripennis_PE=3_SV=2	3e-11
comp188276_c0_seq1	4.01018402490667	6.79532418431325	3.87938560556268	9.15071614410025	3.66203064051463	3.29374616252502	5.63333416036702	4.72065238655871	9.84632460782322	2.14219093741102	0	0	sp|P37167|ACTP_ACACA_Actophorin_OS=Acanthamoeba_castellanii_PE=1_SV=2	2e-25
comp1884786_c0_seq1	4.69605111774371	1.99959984427999	0	0	3.29919912181083	0.975685620901907	0	10.5301890030028	10.8342070678856	8.68102961766913	0	0	sp|P54609|CD48A_ARATH_Cell_division_control_protein_48_homolog_A_OS=Arabidopsis_thaliana_GN=CDC48A_PE=1_SV=1	2e-28
comp1885895_c0_seq1	4.02149808287664	3.41179269269426	1.83499483072675	15.8697690773521	0	0	3.71638363156511	6.44168778582076	1.99031170284256	0	2.60948586122419	5.1790979073973	sp|O75882|ATRN_HUMAN_Attractin_OS=Homo_sapiens_GN=ATRN_PE=1_SV=2	2e-06
comp1886934_c0_seq1	6.02151009124672	6.79416098671892	0	14.8227544372785	0	0	0	5.99161501966468	0	2.15569811662465	0	0	sp|Q16772|GSTA3_HUMAN_Glutathione_S-transferase_A3_OS=Homo_sapiens_GN=GSTA3_PE=1_SV=3	4e-16
comp1888525_c0_seq1	3.01356469011046	1.2233818186666	0	4.5633380971507	5.34672690654715	4.64759830634706	1.30677889255106	15.5014504429492	2.91169370265277	7.71675570648934	0	0	sp|Q10716|CYSP1_MAIZE_Cysteine_proteinase_1_OS=Zea_mays_GN=CCP1_PE=2_SV=1	1e-59
comp1888545_c0_seq1	0	3.36491340631454	2.46526041316132	8.30999611429392	0	0	4.92503040015919	8.43172014720412	2.65983625369761	5.35236110307534	0	0	sp|Q8TGW7|SKP1_ARTOT_E3_ubiquitin_ligase_complex_SCF_subunit_sconC_OS=Arthroderma_otae_GN=sconC_PE=2_SV=1	5e-51
comp1889158_c0_seq1	0	0	4.17328362850302	6.99836371687165	0	0	2.21562410699232	0	0	0	0	0	sp|P07572|POL_MPMV_Pol_polyprotein_OS=Mason-Pfizer_monkey_virus_GN=pol_PE=3_SV=1	5e-09
comp1890420_c0_seq1	0	3.32084085341579	2.05369920343757	6.31712566926065	7.29063729701615	0	0	7.01569699014021	5.8149505800688	0	0	0	sp|O82629|VATG2_ARATH_V-type_proton_ATPase_subunit_G2_OS=Arabidopsis_thaliana_GN=VHA-G2_PE=1_SV=2	9e-08
comp1890690_c0_seq1	6.53780932931188	7.96475492527331	1.20493828472965	6.1541125209293	2.39325115277988	3.38854190720841	0	0	2.68343322440424	5.46239781279497	3.30549278735983	8.56176309500697	sp|Q4LDE5|SVEP1_HUMAN_Sushi,_von_Willebrand_factor_type_A,_EGF_and_pentraxin_domain-containing_protein_1_OS=Homo_sapiens_GN=SVEP1_PE=1_SV=3	2e-10
comp1890880_c0_seq1	12.1493228681339	3.32642229782487	5.22626053235868	0	5.05317933958176	4.70736467397294	9.85624860516276	11.0462120246085	7.69536846621782	14.5090458337232	0	0	sp|G5EGQ6|TEN1_CAEEL_Teneurin-1_OS=Caenorhabditis_elegans_GN=ten-1_PE=1_SV=1	1e-06
comp1891_c0_seq2	0	0	0	0	2.19607482785048	1.95546703860284	0	2.11821726366651	2.28751785929424	0	0	0	sp|P14381|YTX2_XENLA_Transposon_TX1_uncharacterized_149_kDa_protein_OS=Xenopus_laevis_PE=3_SV=1	4e-22
comp189207_c0_seq1	22.9528339722119	111.117406658674	59.7145218567247	166.304078950494	10.3049969632689	7.12505904311049	31.8607108715753	112.90739255413	35.3910616657357	27.7318537899203	33.7124763645242	57.6122626256961	sp|Q9DG68|RLA0_RANSY_60S_acidic_ribosomal_protein_P0_OS=Rana_sylvatica_GN=RPLP0_PE=2_SV=1	2e-89
comp1892137_c0_seq1	1.43615638408352	2.44441647075894	3.99112369056655	2.16660604779476	2.48518209735639	1.19642932109244	2.47858796515779	8.37178868240477	0	2.97482164977525	0	1.82885974445399	sp|Q20655|14332_CAEEL_14-3-3-like_protein_2_OS=Caenorhabditis_elegans_GN=ftt-2_PE=1_SV=1	3e-124
comp1892893_c0_seq1	0	10.2378619896123	0	3.19680227530705	0	3.11481732108853	0	8.202650599194	0	0	0	5.38410843102979	sp|O75000|RL12_SCHPO_60S_ribosomal_protein_L12_OS=Schizosaccharomyces_pombe_(strain_972_/_ATCC_24843)_GN=rpl1201_PE=1_SV=1	1e-45
comp1893180_c0_seq1	2.69029468246893	6.50695936522013	0	15.5630177258692	6.88512394934685	0	2.42472265102281	1.80745944908221	0	2.69776986122581	0	0	sp|Q90593|GRP78_CHICK_78_kDa_glucose-regulated_protein_OS=Gallus_gallus_GN=HSPA5_PE=1_SV=1	5e-73
comp1893315_c0_seq1	2.6387219645735	4.41825893140442	0	8.55982850649153	0	0	0	6.34200705800063	5.07203655845483	14.0433225007891	0	6.63543632537585	sp|Q9LW15|CX5B1_ARATH_Cytochrome_c_oxidase_subunit_5b-1,_mitochondrial_OS=Arabidopsis_thaliana_GN=COX5B-1_PE=2_SV=1	7e-14
comp1893963_c0_seq1	1.50642828416458	7.477789695488	3.87903240606488	8.85747811009366	0	1.1816206265961	2.52452799881643	6.75780531190933	4.34234585563407	1.57645950419113	0	0	sp|P87061|TEA1_SCHPO_Tip_elongation_aberrant_protein_1_OS=Schizosaccharomyces_pombe_(strain_972_/_ATCC_24843)_GN=tea1_PE=1_SV=1	5e-11
comp1895187_c0_seq1	0	6.72943388725124	4.27800007144972	9.41222462847168	0	3.77218829945759	1.36382020862449	2.27736450590658	6.3269777782276	1.6752775400476	10.3419044506704	8.34863313671848	sp|Q05935|MYBA_XENLA_Myb-related_protein_A_OS=Xenopus_laevis_GN=mybl1_PE=2_SV=1	6e-35
comp1895920_c0_seq1	1.98661331138335	3.33800321077852	0	5.63598792077796	3.46979361614516	0	3.41379426340395	5.71135379577408	3.91760038291468	6.21281516779646	2.55811426633131	0	sp|P62752|RL23A_RAT_60S_ribosomal_protein_L23a_OS=Rattus_norvegicus_GN=Rpl23a_PE=2_SV=1	4e-38
comp1896050_c0_seq1	0	4.04764548360467	7.26973046564676	4.62951960133203	1.41550115721527	0	0	4.79724057886798	0	3.2697556400509	3.92672843327071	2.01116992042635	sp|Q9DFQ7|RL24_GILMI_60S_ribosomal_protein_L24_OS=Gillichthys_mirabilis_GN=rpl24_PE=2_SV=2	6e-39
comp189662_c0_seq1	8.27695940366378	2.992066169087	6.44698467219439	2.91145762349268	6.58209440110114	6.00563881232842	6.68617478722392	9.31607254540869	5.21122050482178	5.41265561847359	2.09342499144784	6.66648627103825	sp|Q1PSW8|LIN41_MOUSE_E3_ubiquitin-protein_ligase_TRIM71_OS=Mus_musculus_GN=Trim71_PE=1_SV=1	4e-11
comp1897525_c0_seq1	7.76165729640988	1.5446519744683	0	0	1.70808392336167	1.42532582558719	3.45590506853832	2.82148906453341	1.83362427713598	1.97748622863248	0	0	sp|P79010|COX4_SCHPO_Cytochrome_c_oxidase_subunit_4,_mitochondrial_OS=Schizosaccharomyces_pombe_(strain_972_/_ATCC_24843)_GN=cox4_PE=2_SV=1	2e-19
comp1899257_c0_seq1	2.61954805277853	4.54187464003372	5.05102582743277	4.09036561728049	0	0	0	2.07693414372394	0	0	7.11522527012836	6.92953176723597	sp|Q9SH30|HMA5_ARATH_Probable_copper-transporting_ATPase_HMA5_OS=Arabidopsis_thaliana_GN=HMA5_PE=1_SV=2	9e-06
comp1901653_c0_seq1	23.5514590711711	0	0	0	0	0	0	0	0	0	0	0	sp|P26368|U2AF2_HUMAN_Splicing_factor_U2AF_65_kDa_subunit_OS=Homo_sapiens_GN=U2AF2_PE=1_SV=4	3e-50
comp1902304_c0_seq1	12.342004493195	3.56648585609819	0	6.51677028811662	0	0	0	3.59051060101284	4.11913224137199	2.20802971622656	5.36313111719298	0	sp|Q95V84|RL38_BRABE_60S_ribosomal_protein_L38_OS=Branchiostoma_belcheri_GN=RPL38_PE=3_SV=1	2e-33
comp1904472_c0_seq1	0	13.2673201147003	0	2.7357622076052	0	0	0	8.56739138970288	0	3.87131811200183	0	0	sp|P46793|RS15A_DICDI_40S_ribosomal_protein_S15a_OS=Dictyostelium_discoideum_GN=rps15a_PE=2_SV=3	4e-68
comp190564_c0_seq1	5.79405402572205	11.1420715624241	4.13677163041725	18.2407799724729	1.32003660657992	1.21952393769684	0	16.079234373287	5.89220855852044	5.9846934561101	3.61487253172629	22.2973810544047	sp|P36241|RL19_DROME_60S_ribosomal_protein_L19_OS=Drosophila_melanogaster_GN=RpL19_PE=1_SV=2	2e-69
comp1906719_c0_seq1	0	0	6.18801825979097	16.1256401138932	1.96216873866393	0	0	8.22507606672066	4.47325455050937	0	2.9568275712862	12.0163835863786	sp|P56739|Y212_BOTFU_Uncharacterized_21.2_kDa_protein_OS=Botryotinia_fuckeliana_PE=2_SV=1	4e-05
comp19067_c0_seq1	5.93900645503872	2.51017261928886	1.37236025280484	14.0758554857236	4.03090000449674	3.69912073034577	0	4.79826315014916	2.96291875463596	7.91610451309833	0	1.95045621061073	sp|Q86JG6|CLN5A_DICDI_Cln5-like_protein_1_OS=Dictyostelium_discoideum_GN=cln5la_PE=3_SV=1	2e-06
comp1907001_c0_seq1	3.69746830922853	7.47546849314575	2.20721484230575	5.63801619203913	2.24719359093767	2.09382139711313	3.24912494345587	0.948137678519883	0	0	7.83504292368741	1.63925716144274	sp|P10394|POL4_DROME_Retrovirus-related_Pol_polyprotein_from_transposon_412_OS=Drosophila_melanogaster_GN=POL_PE=3_SV=1	3e-25
comp190727_c0_seq1	9.69179168849579	23.4837321867696	4.75676199072685	9.9093102924249	13.831152103357	13.777982735836	3.38732877043165	26.3670835692549	6.65984645052807	11.1217663856928	0	5.25367473266257	sp|Q16658|FSCN1_HUMAN_Fascin_OS=Homo_sapiens_GN=FSCN1_PE=1_SV=3	3e-87
comp1907498_c0_seq1	2.29933895864327	7.36525811750644	0	0	2.0025566291621	1.69224024591446	2.06512944700216	6.98869711389787	0	2.39248657923788	2.97950793295787	2.9511089133527	sp|Q962R6|RS13_SPOFR_40S_ribosomal_protein_S13_OS=Spodoptera_frugiperda_GN=RpS13_PE=2_SV=3	9e-65
comp1907802_c0_seq1	0	20.6186968882965	12.7659480417207	25.9914301369339	1.4119896880777	0	1.35938148043066	7.4116973053846	9.45264554684098	1.68667633739832	4.15152017228033	4.17636073096002	sp|Q92956|TNR14_HUMAN_Tumor_necrosis_factor_receptor_superfamily_member_14_OS=Homo_sapiens_GN=TNFRSF14_PE=1_SV=3	6e-05
comp1909546_c0_seq1	3.21360859674915	4.01560735224544	7.14444916214409	4.79615307058011	0	0	7.0213888968483	2.41093548285985	3.15050381440967	8.2838042276384	0	0	sp|P46428|GST_ANOGA_Glutathione_S-transferase_OS=Anopheles_gambiae_GN=GstS1_PE=2_SV=4	2e-19
comp1909768_c0_seq1	3.3594369915793	0	8.15533135340271	0	0	3.00848528778869	4.78219776676175	1.57232717181201	8.74973286215388	3.68131906792568	8.63204239648398	2.21663686967771	sp|Q9SIP7|RS31_ARATH_40S_ribosomal_protein_S3-1_OS=Arabidopsis_thaliana_GN=RPS3A_PE=1_SV=1	1e-92
comp1910155_c0_seq1	12.1043864331875	3.13348555160983	0	0	0	1.98903476454267	0	4.06231700131316	4.80019850911286	1.2681474405542	0	1.56977253766897	sp|O60952|LIME_DICDI_LIM_domain-containing_protein_E_OS=Dictyostelium_discoideum_GN=limE_PE=1_SV=1	3e-17
comp19102_c0_seq1	0	15.0193302353199	3.63692496254784	14.5108687256565	1.22695361972529	1.08862770250117	0	7.97376319669334	9.58977328720367	1.46132519565627	3.64322453141411	1.82801841290011	sp|Q9NR16|C163B_HUMAN_Scavenger_receptor_cysteine-rich_type_1_protein_M160_OS=Homo_sapiens_GN=CD163L1_PE=1_SV=2	5e-07
comp1910485_c0_seq1	16.5746231758757	0	0	0	0	1.46846216505621	0	0	1.68052543518159	1.7603322673382	0	2.1382317907886	sp|P56558|OGT1_RAT_UDP-N-acetylglucosamine--peptide_N-acetylglucosaminyltransferase_110_kDa_subunit_OS=Rattus_norvegicus_GN=Ogt_PE=1_SV=1	2e-10
comp1911659_c0_seq1	0	12.518046903599	1.02732849338482	17.651727968117	0	1.83434835017815	0	9.6237666405685	0	0	0	0	sp|P43509|CPR5_CAEEL_Cathepsin_B-like_cysteine_proteinase_5_OS=Caenorhabditis_elegans_GN=cpr-5_PE=2_SV=1	2e-51
comp1912058_c0_seq1	2.22760413656522	0	0	0	2.18055869077874	5.30513854708922	0	3.91467768040548	2.28764752994316	0	0	0	sp|P04323|POL3_DROME_Retrovirus-related_Pol_polyprotein_from_transposon_17.6_OS=Drosophila_melanogaster_GN=pol_PE=3_SV=1	3e-23
comp19122_c0_seq1	0	1.56107521669297	5.16649683468004	11.6207604880447	0	0	3.39070734400258	1.52763361686993	1.80785377936177	0	2.31458420787737	2.3305612242921	sp|Q8RWF4|NIPA8_ARATH_Probable_magnesium_transporter_NIPA8_OS=Arabidopsis_thaliana_GN=At3g26670_PE=2_SV=1	1e-14
comp191304_c0_seq1	138.547638628004	0	0	0	0	0	0	0	0	0	0	0	sp|P35418|MYSP_TAESO_Paramyosin_OS=Taenia_solium_GN=PMY_PE=1_SV=2	4e-06
comp1913099_c0_seq1	20.8787105142425	0	0	0	0	0	0	0	0	0	0	0	sp|P98088|MUC5A_HUMAN_Mucin-5AC_(Fragments)_OS=Homo_sapiens_GN=MUC5AC_PE=1_SV=3	7e-05
comp1914995_c0_seq1	4.51428430106477	6.9327753667096	1.44609875714415	2.57220935444061	2.91757612405801	1.38871049535674	1.44949105383227	5.43355233514502	6.26625486577725	8.24128675516728	3.85702708486787	0	sp|Q6DFJ9|CCNJ_XENLA_Cyclin-J_OS=Xenopus_laevis_GN=ccnj_PE=2_SV=1	1e-57
comp1915401_c0_seq1	0	1.0458626334228	5.57759041547684	1.95218880018493	5.65996895447531	12.6930135690034	6.56231606594089	0	0	2.59283387385009	1.55857999331937	0	sp|Q9DEX3|CATD_CLUHA_Cathepsin_D_OS=Clupea_harengus_GN=ctsd_PE=1_SV=1	4e-100
comp1916067_c0_seq1	4.66880680258989	0	0	0	2.15187754214923	3.46386807111126	0	5.72354236611551	6.72544642016272	9.78786658395004	0	0	sp|P62909|RS3_RAT_40S_ribosomal_protein_S3_OS=Rattus_norvegicus_GN=Rps3_PE=1_SV=1	2e-68
comp1916769_c0_seq1	1.52135644474628	0	11.6909168926921	10.0472836837737	0	0	5.60365340047024	1.3876140497747	3.14988736426125	3.27389743908827	3.85311970884102	2.0121282841902	sp|Q55DL0|DPYS_DICDI_Dihydropyrimidinase_OS=Dictyostelium_discoideum_GN=pyd2_PE=1_SV=1	5e-126
comp1918295_c0_seq1	6.25299738581811	15.4184861633751	0	0	0	1.61783444616534	0	15.9768310494307	0	2.24199809068465	0	2.70038170743306	sp|Q7PQV7|ADT2_ANOGA_ADP,ATP_carrier_protein_2_OS=Anopheles_gambiae_GN=AGAP002358_PE=3_SV=2	4e-28
comp1921414_c0_seq1	2.52190372013862	2.1991998779048	0	3.80508464745234	0	0	2.442456146533	10.7744653044014	4.99984602663233	5.51218686004665	0	0	sp|Q502M6|ANR29_DANRE_Ankyrin_repeat_domain-containing_protein_29_OS=Danio_rerio_GN=ankrd29_PE=2_SV=1	1e-06
comp19224_c0_seq1	3.20723152808472	0	0	0	1.01168036165194	0.920586310584257	1.05232304295011	5.38676810126321	1.10103656735725	1.13752667679513	0	0	sp|Q06827|CATR_SCHDU_Caltractin_OS=Scherffelia_dubia_PE=1_SV=1	2e-91
comp192336_c0_seq1	10.9420904373629	5.51803023428813	0	14.1057462180066	8.26065043859445	5.18094316240353	0	7.67032954891053	2.17512942630723	14.5891633033378	2.84125664923993	0	sp|P11915|NLTP_RAT_Non-specific_lipid-transfer_protein_OS=Rattus_norvegicus_GN=Scp2_PE=1_SV=3	1e-23
comp1923433_c0_seq1	0	14.7445845213937	0	10.8557503796082	2.08260373649973	1.59616886240881	0	3.41930660426055	0	0	0	0	sp|Q9FZH0|R35A2_ARATH_60S_ribosomal_protein_L35a-2_OS=Arabidopsis_thaliana_GN=RPL35AB_PE=3_SV=1	4e-25
comp1923_c0_seq1	0	4.65604196463231	0	0	0	1.99787078936329	0	2.11207065160601	0	8.83221048841437	0	0	sp|P49202|RS18_CHLRE_40S_ribosomal_protein_S18_OS=Chlamydomonas_reinhardtii_GN=RPS18_PE=1_SV=1	6e-40
comp1926435_c0_seq1	0	2.79260893873827	0	4.88354863642167	5.81593740044758	4.10005039772299	0	6.12890799630469	0	1.68672943738598	6.10315916563867	0	sp|Q8WUJ3|CEMIP_HUMAN_Cell_migration-inducing_and_hyaluronan-binding_protein_OS=Homo_sapiens_GN=CEMIP_PE=1_SV=2	3e-06
comp192709_c0_seq1	11.7077349472079	1.37327246462193	2.98035322567968	7.66400286195755	5.86824141119482	3.94414123902781	2.95687386763999	9.09893113161682	9.80343038046693	21.0859644933662	0	0	sp|Q96X45|EF2_NEUCR_Elongation_factor_2_OS=Neurospora_crassa_(strain_ATCC_24698_/_74-OR23-1A_/_CBS_708.71_/_DSM_1257_/_FGSC_987)_GN=cot-3_PE=3_SV=3	2e-70
comp1927913_c0_seq1	0	21.5949468192605	0	7.47256525907596	0	1.95951170405999	0	7.8154451958516	0	0	0	0	sp|A1XQU3|RL14_PIG_60S_ribosomal_protein_L14_OS=Sus_scrofa_GN=RPL14_PE=1_SV=1	1e-35
comp192854_c0_seq1	5.47275047127403	9.4534150333986	3.78724288453408	4.40341034105181	7.65888774957422	9.33920130340012	1.26336609617528	5.5994836987287	5.66340778590143	11.6383074479925	7.06924674556911	0	sp|P49338|WNT4_XENLA_Protein_Wnt-4_OS=Xenopus_laevis_GN=wnt4_PE=2_SV=1	5e-103
comp1937040_c0_seq1	12.3722789339516	2.28783484221303	0	0	0	0	0	4.02105465234975	1.37397475895075	11.3742339211325	0	0	sp|Q5QUZ5|NAGZ_IDILO_Beta-hexosaminidase_OS=Idiomarina_loihiensis_(strain_ATCC_BAA-735_/_DSM_15497_/_L2-TR)_GN=nagZ_PE=3_SV=1	4e-12
comp1937106_c0_seq1	6.24869005879777	2.16072607890314	2.3499209547066	0	1.14705040237596	1.06260184948765	0	3.92144822072426	3.81309201467976	3.90566859813582	0	1.59429598708882	sp|Q29122|MYO6_PIG_Unconventional_myosin-VI_OS=Sus_scrofa_GN=MYO6_PE=1_SV=1	2e-43
comp19376_c0_seq1	5.05671055133289	0	2.4135959764158	0	0	1.93037212864136	0	5.42456649001161	0	0	0	0	sp|P04323|POL3_DROME_Retrovirus-related_Pol_polyprotein_from_transposon_17.6_OS=Drosophila_melanogaster_GN=pol_PE=3_SV=1	5e-09
comp193838_c0_seq1	4.62054825353626	2.84628998843184	2.9645935001283	10.8837131397583	4.6961975023254	4.42959630397077	3.03813811055161	9.56871076368248	13.393625753582	24.8321811167967	10.1758855403586	8.43774406210389	sp|P43509|CPR5_CAEEL_Cathepsin_B-like_cysteine_proteinase_5_OS=Caenorhabditis_elegans_GN=cpr-5_PE=2_SV=1	2e-61
comp1938803_c0_seq1	3.73637329455663	10.7248289503464	5.04175434061534	17.4559233730303	0	0	3.31072724461145	8.84257970137823	1.7794384120025	5.88691347295355	2.37150982332045	0	sp|A5G020|NQOR_ACICJ_NAD(P)H_dehydrogenase_(quinone)_OS=Acidiphilium_cryptum_(strain_JF-5)_GN=Acry_2002_PE=3_SV=1	5e-27
comp194114_c0_seq1	11.4354536804528	3.86689028957724	0	3.80916029457056	8.86257085317878	7.13944898954839	2.39766461371583	5.89186798448802	6.87827357123367	20.1473305879919	0	0	sp|Q24F59|RL36_TETTS_60S_ribosomal_protein_L36_OS=Tetrahymena_thermophila_(strain_SB210)_GN=RPL36_PE=1_SV=1	2e-24
comp194163_c0_seq1	19.518605217681	1.82367832477958	1.93290857926416	0	7.97786326011312	3.39187426017878	7.78278248771695	12.5717094261614	16.7239590880015	13.9826489972436	0	0	sp|C1N652|CSPL1_MICPC_CASP-like_protein_0U1_OS=Micromonas_pusilla_(strain_CCMP1545)_GN=MICPUCDRAFT_53157_PE=3_SV=2	7e-05
comp19429_c0_seq1	23.2585816901094	0	0	0	0	0	0	0	0	0	0	0	sp|Q9JJ19|NHRF1_RAT_Na(+)/H(+)_exchange_regulatory_cofactor_NHE-RF1_OS=Rattus_norvegicus_GN=Slc9a3r1_PE=1_SV=3	8e-21
comp1945_c0_seq1	10.1716668503628	0	0	0	0	0	0	2.62145974202511	0	7.41991532253913	0	0	sp|Q90YS3|RS2_ICTPU_40S_ribosomal_protein_S2_OS=Ictalurus_punctatus_GN=rps2_PE=2_SV=1	4e-39
comp1945_c1_seq1	0	0	1.99280472675448	6.51559057932185	0	3.27483461863077	1.99538947749124	3.25293745234712	0	0	0	0	sp|P31009|RS2_DROME_40S_ribosomal_protein_S2_OS=Drosophila_melanogaster_GN=RpS2_PE=1_SV=2	2e-56
comp1947885_c0_seq1	0	2.4312309682667	2.71961450865333	17.4010772623965	0	0	0	2.06264450895321	2.73561742753657	5.90049249332696	3.5884494584801	0	sp|Q4PM12|RL36_IXOSC_60S_ribosomal_protein_L36_OS=Ixodes_scapularis_GN=RpL36_PE=3_SV=1	1e-35
comp1948529_c0_seq1	4.18282669739933	1.25470679911979	4.11968920878735	0	1.36309384083541	1.27259562583676	2.83564411564908	1.25836423536825	4.35245707885325	4.40473247626218	6.64096936198778	3.53270828293596	sp|Q8JGR4|RL24_DANRE_60S_ribosomal_protein_L24_OS=Danio_rerio_GN=rpl24_PE=2_SV=1	4e-25
comp1949841_c0_seq1	1.60144074763135	12.1860379414354	4.22688075127608	19.2714554069315	2.80802142302985	0	1.37767807153601	10.7738134152097	4.66201179178401	0	2.03916124497109	2.0950586085314	sp|O13146|EPHA3_DANRE_Ephrin_type-A_receptor_3_OS=Danio_rerio_GN=epha3_PE=2_SV=1	7e-07
comp195068_c0_seq1	14.2308185392626	15.7908028647951	5.07171863270479	2.19182093023941	18.0248931455108	22.3834722043005	9.85769248578552	44.5865204887539	22.5205468633986	37.3260272365351	0	7.42464823472655	sp|F1NW29|TYDP2_CHICK_Tyrosyl-DNA_phosphodiesterase_2_OS=Gallus_gallus_GN=TDP2_PE=3_SV=2	6e-05
comp1952007_c0_seq1	9.97541084901713	0	0	0	0	0	0	0	0	0	0	0	sp|P63018|HSP7C_RAT_Heat_shock_cognate_71_kDa_protein_OS=Rattus_norvegicus_GN=Hspa8_PE=1_SV=1	3e-66
comp195279_c0_seq1	3.07015285680754	10.8254810267062	4.36020004641124	0	0	2.70186561734707	0	7.74266767933237	1.62557183747594	1.67752856305384	1.98864021006884	2.07329191783525	sp|A6H584|CO6A5_MOUSE_Collagen_alpha-5(VI)_chain_OS=Mus_musculus_GN=Col6a5_PE=1_SV=3	6e-05
comp1955794_c0_seq1	2.08755194970148	1.69714164004846	1.82158496305874	0	0	4.76367438657321	3.74657929821055	0	4.08313011191889	6.49685429001603	0	0	sp|Q17941|AKT1_CAEEL_Serine/threonine-protein_kinase_akt-1_OS=Caenorhabditis_elegans_GN=akt-1_PE=1_SV=2	8e-19
comp19560_c0_seq1	4.14022815680522	5.69412657961745	4.82280849477846	2.02615383513225	1.19626631260505	0	2.37607779525813	7.10216258191866	4.02848422472139	2.86180197016067	1.78106271576052	0	sp|Q0V8B6|TPP1_BOVIN_Tripeptidyl-peptidase_1_OS=Bos_taurus_GN=TPP1_PE=2_SV=1	5e-48
comp19618_c0_seq1	9.15791255751222	1.90609658646872	0	0	2.03786870808579	0	0	3.34077792316848	2.23028576304332	2.36840209071789	0	0	sp|Q01877|HSP71_PUCGR_Heat_shock_protein_HSS1_OS=Puccinia_graminis_GN=HSS1_PE=3_SV=1	3e-68
comp1963776_c0_seq1	24.1941217969251	0	0	0	0	0	0	0	0	0	0	0	sp|P31399|ATP5H_RAT_ATP_synthase_subunit_d,_mitochondrial_OS=Rattus_norvegicus_GN=Atp5h_PE=1_SV=3	1e-19
comp19638_c0_seq1	13.2481540700331	0	0	0	0	0	0	0	0	0	0	0	sp|P28798|GRN_MOUSE_Granulins_OS=Mus_musculus_GN=Grn_PE=1_SV=2	4e-09
comp1965173_c0_seq1	5.89383166212947	11.0447982981241	0	0	1.70675939757193	0	0	5.51677605640859	1.89113320993101	9.89411549455003	0	0	sp|Q0DK10|RL11_ORYSJ_60S_ribosomal_protein_L11_OS=Oryza_sativa_subsp._japonica_GN=RPL11_PE=2_SV=1	7e-82
comp196726_c0_seq1	3073.73544948973	2499.21873474914	2415.06956166243	2156.39124068598	2614.48919598998	2311.24988303016	2367.31376649127	2129.77956581896	3068.02746195575	3184.82710227803	3188.30199300162	3139.00678438783	sp|Q0MQC1|ACPM_PONPY_Acyl_carrier_protein,_mitochondrial_OS=Pongo_pygmaeus_GN=NDUFAB1_PE=2_SV=1	1e-21
comp196790_c0_seq1	615.870527984141	621.503577597519	551.730026133245	502.947923523341	569.922444921299	637.846516027181	612.472492149109	589.647142464148	722.253554927487	707.766918078907	743.967589754284	715.14889319756	sp|Q8CGS4|CHMP3_RAT_Charged_multivesicular_body_protein_3_OS=Rattus_norvegicus_GN=Chmp3_PE=1_SV=3	1e-81
comp196923_c0_seq1	4.79927203355615	0	0	0	0	0	0	0	0	0	0	0	sp|Q4R8V8|CCD37_MACFA_Coiled-coil_domain-containing_protein_37_OS=Macaca_fascicularis_GN=CCDC37_PE=2_SV=2	3e-19
comp197003_c0_seq1	6.2397734846708	0	0	0	0	0	0	0	0	0	0	0	sp|Q9VXK6|IF5_DROME_Eukaryotic_translation_initiation_factor_5_OS=Drosophila_melanogaster_GN=eIF5_PE=1_SV=1	5e-14
comp197003_c1_seq1	2.30868457710337	0	0	0	0	0	0	0	0	0	0	0	sp|P55010|IF5_HUMAN_Eukaryotic_translation_initiation_factor_5_OS=Homo_sapiens_GN=EIF5_PE=1_SV=2	5e-41
comp197008_c0_seq1	20920.7894573202	11814.0577079016	17638.1004750696	17434.5187780514	12337.4845104671	10508.9921245565	17266.3098870775	15058.4596971174	18768.0297709391	20320.5999135151	19247.898343753	19274.4237228073	sp|P02362|RS7_XENLA_40S_ribosomal_protein_S7_OS=Xenopus_laevis_GN=rps7_PE=2_SV=2	3e-95
comp197011_c0_seq1	19692.9906007201	10148.9018388766	15942.954020508	14998.3875912881	8934.9847100888	7652.53854976996	15111.2504682894	12680.9964737985	15985.4062391864	18098.3054311804	16907.6665182967	16876.6804288576	sp|Q2YGT9|RL6_PIG_60S_ribosomal_protein_L6_OS=Sus_scrofa_GN=RPL6_PE=1_SV=3	2e-41
comp197016_c0_seq1	19977.9140331715	12610.7059664288	19294.5724423916	15665.8260565663	11373.0816515235	9719.17822316307	16968.560370176	13222.9466472385	16061.3383764182	18552.2741395818	17636.6028918029	17691.150554853	sp|P17078|RL35_RAT_60S_ribosomal_protein_L35_OS=Rattus_norvegicus_GN=Rpl35_PE=1_SV=3	2e-40
comp1970176_c0_seq1	2.91966655012002	2.43420646925576	0	0	0	0	0	4.76561995864879	2.8246445610757	6.31453600297827	0	0	sp|P59271|R27AA_ARATH_Ubiquitin-40S_ribosomal_protein_S27a-1_OS=Arabidopsis_thaliana_GN=RPS27AA_PE=1_SV=2	1e-17
comp197017_c1_seq1	17632.4010939771	14847.6151507568	17921.0408944552	17292.9379725324	14065.00583688	12304.0676935098	17847.5410636934	14997.7962198731	14537.0977869184	16673.5266778948	15473.600642093	16139.4296296048	sp|P62264|RS14_MOUSE_40S_ribosomal_protein_S14_OS=Mus_musculus_GN=Rps14_PE=2_SV=3	1e-73
comp197018_c0_seq1	18841.4506268147	16048.9064857159	21010.047932872	20191.1954267557	16218.3257876143	13288.9363429656	19225.1263065558	17645.410302708	15228.6327551583	17346.9441301925	15880.0939115694	16210.1195447026	sp|Q98TR7|RS16_HETFO_40S_ribosomal_protein_S16_OS=Heteropneustes_fossilis_GN=rps16_PE=2_SV=1	6e-68
comp1970607_c0_seq1	0	0	1.72028248158446	2.84128166672557	1.65547829706204	2.85157377847782	1.74864295094345	0	1.7384449916982	1.86558893699233	2.16853179097022	0	sp|Q9UNX3|RL26L_HUMAN_60S_ribosomal_protein_L26-like_1_OS=Homo_sapiens_GN=RPL26L1_PE=1_SV=1	7e-45
comp197069_c0_seq1	10311.503955912	6499.34127952789	10679.5220647991	10375.4315983451	7617.96672453248	5752.24301276848	10239.2538248214	9119.87186398963	8073.64221261094	9091.77946002713	8759.43163169828	8556.44310462271	sp|Q95WA0|RL26_LITLI_60S_ribosomal_protein_L26_OS=Littorina_littorea_GN=RPL26_PE=2_SV=1	3e-60
comp197117_c0_seq1	17011.4610576054	15044.0175836209	18644.3124210951	18750.2667384608	15314.9617756234	12889.9307127201	18327.5051713112	15369.138512478	12952.0740663305	14805.6660599187	14629.0409436262	14754.9011795885	sp|P62907|RL10A_RAT_60S_ribosomal_protein_L10a_OS=Rattus_norvegicus_GN=Rpl10a_PE=1_SV=2	3e-112
comp1971853_c0_seq1	10.1269538760066	5.72482062923264	0	0	0	0	0	16.3606747496863	0	0	0	0	sp|O65493|XCP1_ARATH_Xylem_cysteine_proteinase_1_OS=Arabidopsis_thaliana_GN=XCP1_PE=1_SV=1	6e-24
comp197256_c0_seq1	261.106363156979	250.199557387883	252.414312136809	219.739479160648	219.376278322629	212.052292436226	245.403423081228	225.362245388888	326.384031479274	340.672379933472	341.288925837995	367.651149390191	sp|B0BLT0|ZN593_XENTR_Zinc_finger_protein_593_OS=Xenopus_tropicalis_GN=znf593_PE=2_SV=1	3e-32
comp197374_c0_seq1	256.984475652257	330.659993951106	386.724626496574	369.462894285195	333.179652240717	414.041351426078	424.594229716472	327.44875189687	351.728554996993	413.432241334556	350.5540052455	458.581614855062	sp|Q6XD76|ASCL4_HUMAN_Achaete-scute_homolog_4_OS=Homo_sapiens_GN=ASCL4_PE=2_SV=1	4e-15
comp197379_c0_seq1	1098.95525430785	946.299256351936	510.199454225933	432.491509696862	986.173623551881	781.905336522548	537.563005232946	1052.17843937766	1393.25762627491	1429.7747999362	817.347878779682	724.201541395489	sp|Q01721|GAS1_MOUSE_Growth_arrest-specific_protein_1_OS=Mus_musculus_GN=Gas1_PE=2_SV=2	2e-11
comp197509_c0_seq1	338.098595177402	344.192070474201	273.619950465375	267.507106178651	313.064802211356	308.775256736564	274.626269356574	344.131407979835	339.294226529312	349.358712261673	336.848399742608	369.328341892316	sp|O18883|TXND9_BOVIN_Thioredoxin_domain-containing_protein_9_OS=Bos_taurus_GN=TXNDC9_PE=2_SV=2	3e-77
comp197539_c0_seq1	2214.65134475801	3034.70057096365	1904.4841640026	1967.8303855613	3026.67988031943	2710.69732068773	1347.89301937439	2564.77575590501	2293.37344001097	2271.49901221047	1393.5171000563	1187.05680195658	sp|Q6DK93|CNFN_XENTR_Cornifelin_homolog_OS=Xenopus_tropicalis_GN=cnfn_PE=3_SV=1	5e-15
comp197691_c0_seq1	440.352467905596	331.537496714865	377.288317151252	373.733475147335	340.206925662929	294.367156027577	324.094139753389	405.72996434783	386.885254460056	472.343292777879	428.271420994846	379.06384702825	sp|Q3B8K3|RT24B_XENLA_28S_ribosomal_protein_S24-B,_mitochondrial_OS=Xenopus_laevis_GN=mrps24-b_PE=2_SV=1	1e-24
comp197753_c0_seq1	2217.56050568092	1666.01841119825	1581.56338602899	1533.61124248407	2091.45738432889	2113.12833085834	1841.03195762389	1699.0992784287	2327.77319220664	2602.55986541312	2466.11147516127	2629.30827518249	sp|Q8K0C9|GMDS_MOUSE_GDP-mannose_4,6_dehydratase_OS=Mus_musculus_GN=Gmds_PE=2_SV=1	0.0
comp197796_c0_seq1	3.04008002716123	0	0	8.31614779416297	0	0	0	3.70012225351767	0	0	0	0	sp|Q9R1D7|GBF1_CRIGR_Golgi-specific_brefeldin_A-resistance_guanine_nucleotide_exchange_factor_1_OS=Cricetulus_griseus_GN=GBF1_PE=2_SV=1	1e-31
comp197910_c0_seq1	88.8899968603549	75.3693760078003	132.614456704676	89.327968648631	89.5309453522228	80.2497330480532	135.668127196048	79.0488998514708	116.96915774804	111.250175625842	127.655625155826	129.780670338812	sp|Q5RCR9|CPPED_PONAB_Serine/threonine-protein_phosphatase_CPPED1_OS=Pongo_abelii_GN=CPPED1_PE=2_SV=1	9e-38
comp197933_c0_seq1	15.7131448607503	93.1557525299641	37.5491323703228	102.253757712127	8.15069542823987	1.44921385956548	14.797058175391	74.5529455206952	35.8268065027061	36.1113389894384	32.6833965840647	27.6884659055064	sp|Q9ZUT9|RS51_ARATH_40S_ribosomal_protein_S5-1_OS=Arabidopsis_thaliana_GN=RPS5A_PE=1_SV=1	7e-108
comp197934_c0_seq1	387.349171202411	267.994003593357	307.929474871494	305.28739655061	291.592828853302	253.169492240808	232.035305201411	328.307915488437	327.764847908653	370.829762030245	313.070074073943	294.980973878985	sp|Q8VDY9|CAAP1_MOUSE_Caspase_activity_and_apoptosis_inhibitor_1_OS=Mus_musculus_GN=Caap1_PE=1_SV=2	1e-07
comp198101_c0_seq1	23.063612821763	85.2427607631127	31.7699001813442	22.5289625356048	56.6777120461656	77.4166317891894	36.6561230909093	65.0048731214487	62.2985250683713	53.5551295175456	65.6570829787322	76.6197421231854	sp|O00370|LORF2_HUMAN_LINE-1_retrotransposable_element_ORF2_protein_OS=Homo_sapiens_PE=1_SV=1	2e-12
comp198208_c0_seq1	702.954579916846	777.294022334485	430.519261245975	451.809540516467	909.568101858454	760.226565287694	267.005203283378	785.087455057316	412.871664156032	353.599243958451	309.404353654567	203.329968404856	sp|Q10738|MMP7_MOUSE_Matrilysin_OS=Mus_musculus_GN=Mmp7_PE=2_SV=1	2e-47
comp198256_c0_seq1	5.60382947399463	0	0	6.84230145733644	2.6070052646306	2.43653715019273	1.28971914850576	2.34700400680668	0	1.48159585565089	1.74735231193955	0	sp|Q0WLB5|CLAH2_ARATH_Clathrin_heavy_chain_2_OS=Arabidopsis_thaliana_GN=CHC2_PE=1_SV=1	6e-61
comp198361_c0_seq1	1.96437649976575	0	1.87693096395741	0	1.88577975756732	0	0	3.48387878513209	0	2.12204209503514	0	0	sp|Q38900|CP19A_ARATH_Peptidyl-prolyl_cis-trans_isomerase_CYP19-1_OS=Arabidopsis_thaliana_GN=CYP19-1_PE=1_SV=1	9e-26
comp198379_c0_seq1	0	0	5.77436758671158	4.51245619015924	0	0	0	0	0	0	0	0	sp|Q9M354|AGD6_ARATH_Probable_ADP-ribosylation_factor_GTPase-activating_protein_AGD6_OS=Arabidopsis_thaliana_GN=AGD6_PE=1_SV=1	6e-12
comp198384_c0_seq1	2.68531995315261	4.3924816418587	0	0	2.31504509939512	2.03875117876586	0	3.918743200132	2.60390909699295	8.74823650204906	0	0	sp|Q54NM9|STT3_DICDI_Dolichyl-diphosphooligosaccharide--protein_glycosyltransferase_subunit_STT3_OS=Dictyostelium_discoideum_GN=stt3_PE=3_SV=1	4e-27
comp198505_c0_seq1	509.054037918965	523.980194657633	630.611500796812	583.828858791527	513.188452519902	569.659705022226	705.781041075527	515.004694794299	536.867872991429	584.269686334792	606.087059812526	593.58709328177	sp|A4IHR5|INSM1_XENTR_Insulinoma-associated_protein_1_OS=Xenopus_tropicalis_GN=insm1_PE=2_SV=2	1e-55
comp198580_c0_seq1	8.74531492381791	0	0	0	0	0	0	0	0	0	0	0	sp|Q9FFU6|B561A_ARATH_Cytochrome_b561,_DM13_and_DOMON_domain-containing_protein_At5g54830_OS=Arabidopsis_thaliana_GN=At5g54830_PE=2_SV=1	8e-06
comp198707_c0_seq1	216.068882311177	217.240596750923	213.583848575069	193.707201805701	206.502837689222	176.645715061836	198.746770409205	199.144769590257	180.373551159139	185.943634553995	154.645701253407	167.765389511093	sp|P70562|BHA15_RAT_Class_A_basic_helix-loop-helix_protein_15_OS=Rattus_norvegicus_GN=Bhlha15_PE=1_SV=1	2e-12
comp1988897_c0_seq1	1.85059632619903	4.65996775651317	3.33719284075979	8.35560356077654	1.64802461119373	3.01845149157968	3.22362411979951	2.83913321243672	7.45455051766695	7.99545463583243	0	2.48792663488873	sp|P25310|LYSM1_STRGL_Lysozyme_M1_OS=Streptomyces_globisporus_GN=acm_PE=1_SV=1	5e-33
comp198963_c0_seq1	1.57880369326779	1.33583550395212	0	0	2.86325857584629	2.51894059707073	0	0	0	1.62783322166274	0	0	sp|P70490|MFGM_RAT_Lactadherin_OS=Rattus_norvegicus_GN=Mfge8_PE=2_SV=1	4e-07
comp198974_c0_seq1	21.5245920656532	0	0	0	0	0	0	0	0	0	0	0	sp|B2RY56|RBM25_MOUSE_RNA-binding_protein_25_OS=Mus_musculus_GN=Rbm25_PE=1_SV=2	3e-15
comp198985_c0_seq1	2.73695722632964	0	2.70499367127856	0	0	0	0	0	0	0	0	0	sp|Q9Y6R7|FCGBP_HUMAN_IgGFc-binding_protein_OS=Homo_sapiens_GN=FCGBP_PE=1_SV=3	2e-05
comp199072_c0_seq1	10.066513248735	0	0	0	0	0	0	0	0	0	0	0	sp|P21333|FLNA_HUMAN_Filamin-A_OS=Homo_sapiens_GN=FLNA_PE=1_SV=4	6e-05
comp199435_c1_seq1	0	1.57601676674391	0	2.77849918855885	0	0	0	2.51474164669251	1.78510687179804	0	0	0	sp|Q94KK6|SYP72_ARATH_Syntaxin-72_OS=Arabidopsis_thaliana_GN=SYP72_PE=2_SV=1	1e-11
comp199510_c0_seq1	119.540621105989	52.8407874277887	71.212837801836	64.5752836917888	96.4203481839781	185.123743792334	106.225658468028	71.9592334101618	285.619905931017	268.844959521554	295.399394367722	283.489733324101	sp|P54868|HMCS2_HUMAN_Hydroxymethylglutaryl-CoA_synthase,_mitochondrial_OS=Homo_sapiens_GN=HMGCS2_PE=1_SV=1	0.0
comp199532_c0_seq1	9.75419578948642	29.4222635442535	18.0246425595961	26.534228322647	18.2624001738918	19.510133224107	10.8791577116439	15.981154608629	17.7757105174487	5.72682533957263	6.58494011544312	16.626803780531	sp|Q6IWL4|TRAF6_DANRE_TNF_receptor-associated_factor_6_OS=Danio_rerio_GN=traf6_PE=2_SV=2	9e-32
comp199709_c0_seq1	51.0090529575155	85.5424503147369	39.4768880211993	53.0498121517779	108.189770745228	69.7915946168942	46.9205928005225	89.2059062587082	57.6177007411729	43.7026506603773	48.9460206537362	68.0161205077466	sp|P55214|CASP7_MESAU_Caspase-7_OS=Mesocricetus_auratus_GN=CASP7_PE=1_SV=1	3e-65
comp199972_c0_seq1	624.412016061818	255.812106946928	398.752847107633	378.566275608936	299.894381865814	260.966313090301	463.856809876714	437.238080156222	585.118896738597	672.19749361646	625.332700529877	690.505358327422	sp|Q5R6P5|MED10_PONAB_Mediator_of_RNA_polymerase_II_transcription_subunit_10_OS=Pongo_abelii_GN=MED10_PE=2_SV=1	1e-48
comp2000214_c0_seq1	1.59197297071529	1.39949114611193	0	2.61121934715062	0	0	0	12.0390816044935	1.64474765653376	3.43942155355871	8.09487352484397	2.06748842057872	sp|P31399|ATP5H_RAT_ATP_synthase_subunit_d,_mitochondrial_OS=Rattus_norvegicus_GN=Atp5h_PE=1_SV=3	4e-14
comp20005_c0_seq1	1.29049682614373	5.72270627527212	2.41252106059722	12.6832084574792	4.89477675464074	4.63500677262333	7.13605782662751	3.44038675144541	4.09410889352726	5.55037928646417	3.28007255777073	3.43282259208617	sp|Q8A407|SAHH_BACTN_Adenosylhomocysteinase_OS=Bacteroides_thetaiotaomicron_(strain_ATCC_29148_/_DSM_2079_/_NCTC_10582_/_E50_/_VPI-5482)_GN=ahcY_PE=3_SV=1	0.0
comp200290_c0_seq1	0	20.3826820192689	4.90528688465024	8.215918716048	4.77629349536419	0	1.178670628916	8.91195716838752	2.7290772928233	1.42017062286838	0	1.79166430741039	sp|O54701|NCKX2_RAT_Sodium/potassium/calcium_exchanger_2_OS=Rattus_norvegicus_GN=Slc24a2_PE=2_SV=1	2e-38
comp200290_c1_seq1	0	7.95419354116351	0	0	0	0	0	2.60969537898861	9.27402834448528	0	0	0	sp|Q9U6A0|NCKX_DROME_Sodium/potassium/calcium_exchanger_Nckx30C_OS=Drosophila_melanogaster_GN=Nckx30C_PE=2_SV=4	1e-10
comp200464_c0_seq1	12.1481171741052	24.6322175817622	3.08588509093636	29.4306569973913	8.76866603312175	2.63865669989334	2.86596382395494	31.1917618126949	14.9433752519336	10.5112581275857	10.973967093842	4.44344513875952	sp|P25776|ORYA_ORYSJ_Oryzain_alpha_chain_OS=Oryza_sativa_subsp._japonica_GN=Os04g0650000_PE=1_SV=2	1e-56
comp200464_c0_seq2	54.9415680402274	154.586807851273	42.4498294635398	168.952273650894	26.8077055937003	9.53819478864759	26.1032556284277	198.480909923442	71.0941788354884	61.2071084449725	38.2592630309677	44.5566291137281	sp|P25776|ORYA_ORYSJ_Oryzain_alpha_chain_OS=Oryza_sativa_subsp._japonica_GN=Os04g0650000_PE=1_SV=2	1e-98
comp200808_c0_seq1	52.6228178049844	82.9100554006036	49.7893015126782	53.689867058899	57.5652909823953	67.5880568205941	55.7245014074003	65.437166728337	92.4278986185528	58.437559894547	25.6639267881658	51.750825322733	sp|Q12933|TRAF2_HUMAN_TNF_receptor-associated_factor_2_OS=Homo_sapiens_GN=TRAF2_PE=1_SV=2	1e-18
comp200891_c0_seq1	3.07877942874638	3.62859576097863	4.88464814052585	3.38987491318489	2.8377439293311	1.82750468454086	2.85662857352559	4.09926697545171	2.14185758440634	2.13098788119127	1.25976724970993	1.32858215650383	sp|Q96AY4|TTC28_HUMAN_Tetratricopeptide_repeat_protein_28_OS=Homo_sapiens_GN=TTC28_PE=1_SV=4	1e-21
comp201012_c0_seq1	0	0	8.86095457154792	0	0	0	0	0	0	0	0	0	sp|Q6QNL9|KC1_EIMTE_Casein_kinase_I_OS=Eimeria_tenella_PE=2_SV=1	2e-21
comp2012533_c0_seq1	0	4.26449096013467	3.42790924851026	1.9070653367976	0	3.16742441927729	1.12532557584596	0.952079371255323	1.23714135037847	2.52552495419976	3.0079267888895	0	sp|Q27IK7|POK1_ARATH_Phragmoplast_orienting_kinesin-1_OS=Arabidopsis_thaliana_GN=POK1_PE=1_SV=1	5e-22
comp2012633_c0_seq1	0	23.8351736456486	0	7.35721966948151	0	1.26442254531076	0	8.62231864629493	0	1.67789297473385	0	0	sp|P49405|RL5_CAEEL_60S_ribosomal_protein_L5_OS=Caenorhabditis_elegans_GN=rpl-5_PE=3_SV=1	3e-110
comp201263_c0_seq1	182.801747090474	227.92594535554	223.671957859963	243.892348265413	238.418985601729	246.974249597065	276.412288112291	289.716713644707	245.323954202414	247.452992293426	238.074408199956	254.024148914525	sp|P15882|CHIN_HUMAN_N-chimaerin_OS=Homo_sapiens_GN=CHN1_PE=1_SV=3	2e-24
comp201283_c0_seq1	120.58247780266	114.46861008501	106.999328979373	86.7247652714961	133.100026734361	132.903648151318	66.9750237874003	116.704681448107	137.108139512054	145.442192655483	151.239208490915	149.969593897002	sp|Q8K2H6|APC10_MOUSE_Anaphase-promoting_complex_subunit_10_OS=Mus_musculus_GN=Anapc10_PE=1_SV=1	5e-81
comp201296_c0_seq1	326.793360424687	3.08351911804338	0	0	4.82413691647411	5.81754864494801	3.43050865404937	1.37089421044352	0	1.84944445839166	9.01045740297241	6.80515123483988	sp|P42577|FRIS_LYMST_Soma_ferritin_OS=Lymnaea_stagnalis_PE=2_SV=2	2e-57
comp201310_c0_seq1	2.29505447426104	5.84610388435248	8.49645719490694	3.57694074771233	0	3.67905873125938	4.13090855104596	0	0	0	0	0	sp|Q3ZBG9|PLS2_BOVIN_Phospholipid_scramblase_2_OS=Bos_taurus_GN=PLSCR2_PE=2_SV=1	4e-08
comp2014316_c0_seq1	1.9639573870144	0	2.1972234412058	0	2.13180027692271	0	0	2.18369298213103	0	4.65150581890769	2.48921766901131	5.1377751344155	sp|P59271|R27AA_ARATH_Ubiquitin-40S_ribosomal_protein_S27a-1_OS=Arabidopsis_thaliana_GN=RPS27AA_PE=1_SV=2	7e-10
comp201572_c0_seq2	531.699096144279	575.903522099538	482.920873998446	497.223936649902	604.306817127092	599.972742973696	428.578587953852	556.993627787141	710.641552433429	588.649626322699	553.399428236144	567.369584417625	sp|Q5ZM55|FEM1B_CHICK_Protein_fem-1_homolog_B_OS=Gallus_gallus_GN=FEM1B_PE=2_SV=1	1e-152
comp201673_c0_seq1	5.71008548120069	0	0	0	3.2391684031662	1.47050124770712	0	6.94530813622312	0	3.93458518553274	0	0	sp|P13686|PPA5_HUMAN_Tartrate-resistant_acid_phosphatase_type_5_OS=Homo_sapiens_GN=ACP5_PE=1_SV=3	6e-40
comp201683_c0_seq1	494.15758987107	459.959650315598	425.047731593982	472.020980249229	518.615321538074	519.227684748568	462.51439533218	419.323078684808	656.456034117475	634.562953369276	535.977682801419	439.476265221451	sp|E9PZZ1|PRD13_MOUSE_PR_domain_zinc_finger_protein_13_OS=Mus_musculus_GN=Prdm13_PE=3_SV=1	3e-17
comp2019068_c0_seq1	6.2076587218094	3.55428872537136	0	3.29976012653164	0	5.04158116382839	0	0	0	0	0	5.40369832262054	sp|A6QLI0|EPDR1_BOVIN_Mammalian_ependymin-related_protein_1_OS=Bos_taurus_GN=EPDR1_PE=2_SV=1	2e-11
comp2019126_c0_seq1	6.27195180965562	6.05540934790496	1.28413966803632	12.5389496540903	1.22548243683209	2.22181989574437	2.37613223080695	13.5608570063596	10.2420351756385	12.3058898634227	7.89015970631198	0	sp|Q5JN42|PSD2_ORYSJ_Phosphatidylserine_decarboxylase_proenzyme_2_OS=Oryza_sativa_subsp._japonica_GN=PSD2_PE=3_SV=2	3e-19
comp2019224_c0_seq1	1.45208664126737	2.54656235593401	1.36452318843769	2.32451986107938	2.64014423578228	0	1.33327561903498	1.16824774456244	2.94811571801665	3.02989883109198	1.80975518706032	0	sp|P55813|HBX4_ECHGR_Homeobox_protein_EgHBX4_(Fragment)_OS=Echinococcus_granulosus_GN=HBX4_PE=3_SV=1	5e-14
comp2019606_c0_seq1	1.97837506429232	3.32822681195	1.87503792277146	2.97360168974753	1.77264164240744	0	0	3.20131358032357	0	6.40250602370895	7.91925579123179	0	sp|P62302|RS13_SOYBN_40S_ribosomal_protein_S13_OS=Glycine_max_GN=RPS13_PE=2_SV=1	1e-81
comp2019703_c0_seq1	4.73350311265661	2.73830994032272	3.00005130583542	0	2.96973532244522	0	1.4994173759593	3.92171904233701	3.17048029826795	11.8557914621512	0	0	sp|Q94300|RL11_CAEEL_60S_ribosomal_protein_L11_OS=Caenorhabditis_elegans_GN=rpl-11.1_PE=3_SV=1	3e-88
comp202087_c0_seq1	45.8770709478308	17.2909227194579	40.185188167171	31.5399842826786	33.4982044982949	22.8374973623389	28.1217115004412	30.8531325396279	44.6959938190809	47.0496324236559	44.0245146453925	34.085350275873	sp|Q8STF0|CALM_STRIE_Calmodulin_OS=Strongylocentrotus_intermedius_PE=2_SV=3	3e-38
comp202205_c0_seq1	114.819150104665	93.4718220500929	119.456588769183	100.166045685013	97.8015398803292	140.699518663112	123.194731629105	75.3544784328458	141.903601955085	126.31877871775	127.224019816997	128.784743136637	sp|P86221|TBB4B_MESAU_Tubulin_beta-4B_chain_(Fragments)_OS=Mesocricetus_auratus_GN=TUBB4B_PE=1_SV=1	1e-67
comp2022344_c0_seq1	7.65190835188988	8.16268632425388	0	0	0	8.97029396123336	0	13.5654721581498	2.37325897392865	2.55586274714872	0	0	sp|P15357|RS27A_DROME_Ubiquitin-40S_ribosomal_protein_S27a_OS=Drosophila_melanogaster_GN=RpS27A_PE=1_SV=2	3e-31
comp202503_c0_seq1	95.3923027711002	85.263712167401	68.6539011330918	78.4450308370549	77.6974317920174	86.4705149154873	66.4598805564378	76.6497359216018	87.6337452315967	112.116393642165	103.920658237425	114.44986694753	sp|Q8N441|FGRL1_HUMAN_Fibroblast_growth_factor_receptor-like_1_OS=Homo_sapiens_GN=FGFRL1_PE=1_SV=1	2e-31
comp2025481_c0_seq1	5.14077145956485	0	4.71376535798363	0	0	1.3275785682729	3.20658133108909	6.72888731563096	1.65963714025235	7.05146908464315	0	0	sp|Q8IZD9|DOCK3_HUMAN_Dedicator_of_cytokinesis_protein_3_OS=Homo_sapiens_GN=DOCK3_PE=1_SV=1	1e-21
comp2025489_c0_seq1	32.2278130637036	0	0	0	0	0	1.12752709222195	0	1.23688303821277	0	0	0	sp|Q9CR47|NSA2_MOUSE_Ribosome_biogenesis_protein_NSA2_homolog_OS=Mus_musculus_GN=Nsa2_PE=2_SV=1	6e-157
comp202585_c0_seq1	605.08070955187	543.32219650419	532.993925355637	549.826070806737	556.242093215168	522.125958192099	582.751330366473	647.11303451887	811.597084849975	773.795831291442	690.508045891555	609.946815255217	sp|P15535|B4GT1_MOUSE_Beta-1,4-galactosyltransferase_1_OS=Mus_musculus_GN=B4galt1_PE=1_SV=1	2e-84
comp2028985_c0_seq1	4.88439562103915	7.37408509091756	2.21338141721133	0	4.56910482541554	2.12465359626274	1.13206666003899	6.00048902106421	2.50626401096146	5.18002249018871	1.53615591391562	0	sp|P43490|NAMPT_HUMAN_Nicotinamide_phosphoribosyltransferase_OS=Homo_sapiens_GN=NAMPT_PE=1_SV=1	4e-39
comp2029269_c0_seq1	8.03206645999841	1.14713265850452	6.10152402766989	8.08706299307653	0	1.12867412208629	0	5.14112970296264	0	4.11004316240026	4.99554186988666	5.12648152615358	sp|Q5ZJ56|RL7_CHICK_60S_ribosomal_protein_L7_OS=Gallus_gallus_GN=RPL7_PE=2_SV=1	3e-91
comp2030240_c0_seq1	26.0904401461898	0	0	0	0	0	0	0	0	0	0	0	sp|P05124|KCRB_CANFA_Creatine_kinase_B-type_OS=Canis_familiaris_GN=CKB_PE=1_SV=1	6e-108
comp2030521_c0_seq1	0	0	0	26.5144200408326	0	0	0	3.20801701440203	8.79522667728133	4.84918666119846	0	0	sp|Q7KF90|RL31_SPOFR_60S_ribosomal_protein_L31_OS=Spodoptera_frugiperda_GN=RpL31_PE=2_SV=1	1e-31
comp203064_c0_seq1	12.4819831863536	0	0	0	0	0	0	0	0	0	0	0	sp|Q90611|MMP2_CHICK_72_kDa_type_IV_collagenase_OS=Gallus_gallus_GN=MMP2_PE=1_SV=1	1e-09
comp203178_c0_seq1	322.656474245153	242.793947391925	200.653378945843	180.089261194206	340.047025146315	412.793638250661	123.386918565174	254.485644282293	365.451398062063	413.234688556942	214.865538016374	187.881675077629	sp|Q9CYL5|GAPR1_MOUSE_Golgi-associated_plant_pathogenesis-related_protein_1_OS=Mus_musculus_GN=Glipr2_PE=2_SV=3	7e-21
comp20336_c0_seq1	5.78377285225776	2.91917764602222	1.02978917662081	1.76239737664718	2.07413913122644	0.955242781476042	1.0310896093667	5.18380687515964	2.31241153649005	4.68776998694984	0	2.98160490655458	sp|P15253|CALR_RABIT_Calreticulin_OS=Oryctolagus_cuniculus_GN=CALR_PE=1_SV=1	3e-99
comp203542_c0_seq1	243.748347734608	190.737904643544	124.529008394768	153.790508159963	176.104420158759	117.771339865961	74.1955602314779	179.553717068231	185.882748640381	187.018229416005	143.05957486779	133.334419712743	sp|B7WFQ1|USOM2_ACRMI_Uncharacterized_skeletal_organic_matrix_protein_2_OS=Acropora_millepora_PE=1_SV=1	7e-08
comp2038972_c0_seq1	0	12.2692662871634	0	0	3.76826480335124	0	0	4.80067258373045	0	2.27771876473548	0	5.53632962581937	sp|Q22053|FBRL_CAEEL_rRNA_2'-O-methyltransferase_fibrillarin_OS=Caenorhabditis_elegans_GN=fib-1_PE=3_SV=1	3e-73
comp2039802_c0_seq1	0	7.00818847860075	0	0	0	4.39699566565223	0	6.78014290221651	0	0	0	0	sp|Q90705|EF2_CHICK_Elongation_factor_2_OS=Gallus_gallus_GN=EEF2_PE=1_SV=3	5e-73
comp2040897_c0_seq1	3.46342164603103	4.46384952640173	0	8.13858649607918	1.58368826136072	0	3.14656479993761	1.37698250398563	6.92464009041098	7.2322068661659	2.21854397557239	0	sp|Q9M339|RS32_ARATH_40S_ribosomal_protein_S3-2_OS=Arabidopsis_thaliana_GN=RPS3B_PE=1_SV=1	1e-109
comp2042584_c0_seq1	5.21309721075914	0	1.73364459523873	2.84724070858631	0	5.83853629763728	0	0	0	1.9154831430431	6.90008311564131	0	sp|B8VIU6|USOM5_ACRMI_Uncharacterized_skeletal_organic_matrix_protein_5_OS=Acropora_millepora_PE=1_SV=1	8e-24
comp204320_c0_seq1	100.192611661795	82.2412669813806	106.53793420377	104.896541035748	89.368831143481	91.2060009459157	100.174104909948	101.565728529919	84.0417632850965	111.951834698059	97.7803579521956	88.3680452276219	sp|Q9VCZ3|OCTB1_DROME_Octopamine_receptor_beta-1R_OS=Drosophila_melanogaster_GN=oa2_PE=2_SV=1	5e-09
comp2044169_c0_seq1	0	5.15605162458258	1.93110744202917	0	0	0	0	0	2.03315344446001	0	7.77668856555264	0	sp|Q8H715|ATG8_PHYIN_Autophagy-related_protein_8_OS=Phytophthora_infestans_GN=ATG8_PE=3_SV=1	4e-66
comp2044623_c0_seq1	3.91103108499355	7.51518424791219	1.14430149951689	11.9002065958853	1.15926629343398	1.03727861163747	6.86397289068377	3.78913229024189	0	12.0308933567485	0	0	sp|Q7XJ53|P2C35_ARATH_Probable_protein_phosphatase_2C_35_OS=Arabidopsis_thaliana_GN=At3g06270_PE=2_SV=1	2e-67
comp204558_c0_seq1	402.225899101513	219.9890067775	275.225320571571	243.098421759082	176.518705261485	196.589018027521	322.129182424845	280.116987015852	349.551970377848	394.008645878356	448.663792386732	430.629879791801	sp|Q6AYU1|MO4L1_RAT_Mortality_factor_4-like_protein_1_OS=Rattus_norvegicus_GN=Morf4l1_PE=2_SV=1	3e-116
comp2046056_c0_seq1	4.50133053894202	6.24138767993966	1.3207615904556	0	5.30039525268611	2.41280779968921	0	12.3813410056088	7.39401902379358	6.2204834307201	1.90024263689369	3.87988043273233	sp|P10659|METK1_YEAST_S-adenosylmethionine_synthase_1_OS=Saccharomyces_cerevisiae_(strain_ATCC_204508_/_S288c)_GN=SAM1_PE=1_SV=2	6e-180
comp204609_c0_seq1	5.85853779993855	2.54553590329497	0	0	0	0	3.00367237667508	2.46474909541599	2.80764535648186	0	0	0	sp|Q7L576|CYFP1_HUMAN_Cytoplasmic_FMR1-interacting_protein_1_OS=Homo_sapiens_GN=CYFIP1_PE=1_SV=1	4e-10
comp2046848_c0_seq1	6.70239153002748	0	0	3.40080114997095	1.95143233184458	1.68073040454381	0	3.50698090724872	6.46006926235969	11.7030738152926	0	0	sp|Q27140|EF1A2_EUPCR_Elongation_factor_1-alpha_2_OS=Euplotes_crassus_GN=EFA2_PE=3_SV=1	3e-35
comp2046921_c0_seq1	2.89260001028016	2.40680381878582	1.3113180089849	9.16742311318562	0	0	3.98500610964957	1.11855157918069	1.4345803503378	1.51309039538983	3.64313043744135	3.6253418778414	sp|Q9SFC6|GDIR_ARATH_Rho_GDP-dissociation_inhibitor_1_OS=Arabidopsis_thaliana_GN=GDI1_PE=1_SV=1	2e-27
comp2048183_c0_seq1	11.7820738300301	1.9118260270003	0	0	2.01044936396907	5.23741155847858	0	3.49289658561804	2.19741734093907	0	0	0	sp|Q69ST6|PID13_ORYSJ_Protein_disulfide_isomerase-like_1-3_OS=Oryza_sativa_subsp._japonica_GN=PDIL1-3_PE=2_SV=1	2e-06
comp2049271_c0_seq1	0	8.82408532304507	1.87553168125309	0	0	0	1.81371127950249	7.25798966303014	4.23076117484392	2.28186576965399	2.89166378091199	0	sp|P50399|GDIB_RAT_Rab_GDP_dissociation_inhibitor_beta_OS=Rattus_norvegicus_GN=Gdi2_PE=1_SV=2	1e-86
comp204947_c0_seq1	154.023193237176	146.932126439482	147.593294207165	146.849147781008	206.358949545665	213.110868133328	180.029465687152	158.891498760418	301.4736154493	309.209207710776	236.689341206647	267.339264942076	sp|Q9NZ01|TECR_HUMAN_Very-long-chain_enoyl-CoA_reductase_OS=Homo_sapiens_GN=TECR_PE=1_SV=1	2e-06
comp2050327_c0_seq1	1.49687608880334	3.5810552521569	1.27277421276761	0	6.11319382409859	6.65340503259903	0	16.8363557364817	1.42608280630515	10.3989422831017	1.86682441961972	0	sp|Q6ZMW3|EMAL6_HUMAN_Echinoderm_microtubule-associated_protein-like_6_OS=Homo_sapiens_GN=EML6_PE=2_SV=2	1e-18
comp2050747_c0_seq1	6.20136607159015	0	0	0	0	0	0	0	0	0	0	0	sp|B7WFQ1|USOM2_ACRMI_Uncharacterized_skeletal_organic_matrix_protein_2_OS=Acropora_millepora_PE=1_SV=1	2e-10
comp205082_c0_seq1	157.822161319093	115.500112767179	110.653425564444	110.362851488337	128.903771306899	129.381036339419	129.744872872217	135.579386837892	149.752408876862	139.602573571537	166.996727448244	169.124203688147	sp|P51955|NEK2_HUMAN_Serine/threonine-protein_kinase_Nek2_OS=Homo_sapiens_GN=NEK2_PE=1_SV=1	2e-141
comp205082_c0_seq2	76.1466680719502	75.8180803452865	64.1738583346288	81.2073659454609	71.7426470094619	91.4652386123631	77.3885175047995	68.8945217719796	80.3911856422676	84.8358772532283	102.902814020161	112.64791160779	sp|P51955|NEK2_HUMAN_Serine/threonine-protein_kinase_Nek2_OS=Homo_sapiens_GN=NEK2_PE=1_SV=1	2e-143
comp205082_c0_seq3	96.3031390613828	69.8324420816556	57.7564721407583	86.8729962387756	91.0167902662826	61.6619589815736	81.6878790926295	84.8700626240517	55.9243029212559	83.6410057132905	134.886120494903	103.870152565708	sp|P51955|NEK2_HUMAN_Serine/threonine-protein_kinase_Nek2_OS=Homo_sapiens_GN=NEK2_PE=1_SV=1	2e-143
comp205235_c0_seq1	10.7119091457963	0	2.0597306254741	0	1.91898237236766	1.7232584573595	0	3.35107553552353	4.19086892592328	0	0	2.71472855601725	sp|Q54VI3|GLUD2_DICDI_Glutamate_dehydrogenase_2_OS=Dictyostelium_discoideum_GN=glud2_PE=1_SV=2	2e-58
comp205235_c1_seq1	5.65808371897213	1.24071380901184	1.29695576409959	6.64623417405651	2.60161861378653	2.46424592961376	0	2.34119612148307	1.43673638215909	10.5977694604201	0	0	sp|Q54VI3|GLUD2_DICDI_Glutamate_dehydrogenase_2_OS=Dictyostelium_discoideum_GN=glud2_PE=1_SV=2	6e-100
comp205329_c1_seq1	5.29775600021458	2.98511554417625	9.47063997610136	15.585527715949	1.53827528973268	2.93328166279137	1.48598161164764	2.65071247062131	0	0	4.57481676569816	0	sp|Q10305|GDI1_SCHPO_Probable_secretory_pathway_GDP_dissociation_inhibitor_1_OS=Schizosaccharomyces_pombe_(strain_972_/_ATCC_24843)_GN=gdi1_PE=3_SV=1	4e-71
comp205355_c0_seq1	32.1921060477104	0	0	0	0	0	0	0	0	0	0	0	sp|O43581|SYT7_HUMAN_Synaptotagmin-7_OS=Homo_sapiens_GN=SYT7_PE=1_SV=3	5e-07
comp205432_c0_seq1	3.27024642135515	2.65706872381832	4.47694419368504	19.6771223955636	0	0	5.91335330064756	4.90745538865194	4.8265257673717	0	0	0	sp|A4GNA8|PSD3_ARATH_Phosphatidylserine_decarboxylase_proenzyme_3_OS=Arabidopsis_thaliana_GN=PSD3_PE=1_SV=1	3e-14
comp205517_c0_seq1	41.6547970007379	0	0	0	0	0	0	0	0	0	0	0	sp|B0WYY2|MOEH_CULQU_Moesin/ezrin/radixin_homolog_1_OS=Culex_quinquefasciatus_GN=Moe_PE=3_SV=1	4e-13
comp205538_c0_seq1	4.12797953698924	4.75524177494794	11.2046422759335	13.1837281725395	1.2890301588446	0	2.49883888170433	9.03205337205974	2.7749508577083	5.88003442161118	3.54313825828032	1.80926595178957	sp|P10079|FBP1_STRPU_Fibropellin-1_OS=Strongylocentrotus_purpuratus_GN=EGF1_PE=1_SV=2	8e-06
comp2056624_c0_seq1	16.7248979398712	2.85887312074131	0	0	0	2.53230615352144	0	0	6.51542833812624	18.8121678394838	0	0	sp|O61598|RL37A_OSTOS_60S_ribosomal_protein_L37a_OS=Ostertagia_ostertagi_GN=rpl-37a_PE=3_SV=3	5e-32
comp205678_c1_seq1	1.68513617365361	10.2562498587262	3.32626257772945	0	7.54409028769029	10.8859393818403	1.59103508177899	3.87587349693597	10.1461159441962	3.5144903596408	8.6445531806257	6.4563237294514	sp|P31836|NCAM1_BOVIN_Neural_cell_adhesion_molecule_1_OS=Bos_taurus_GN=NCAM1_PE=1_SV=1	7e-13
comp20587_c0_seq1	0	0	0	12.9807593540027	0	1.37814129436158	0	6.0919076924859	0	3.87047371808044	0	0	sp|P56333|IF5A1_SOLTU_Eukaryotic_translation_initiation_factor_5A-1/2_OS=Solanum_tuberosum_GN=EIF5A1_PE=2_SV=1	1e-29
comp2058852_c0_seq1	0	0	0	44.4345707649752	6.75591166222471	0	3.66387652899245	0	0	0	0	0	sp|Q3T0I2|CATH_BOVIN_Pro-cathepsin_H_OS=Bos_taurus_GN=CTSH_PE=2_SV=1	3e-09
comp2058972_c0_seq1	6.158917497881	0	1.94142050695748	0	0	5.00701902144661	0	1.7939151729094	8.14987335286384	6.62892124755663	0	0	sp|Q84WL9|AP2S_ARATH_AP-2_complex_subunit_sigma_OS=Arabidopsis_thaliana_GN=AP17_PE=2_SV=1	9e-69
comp205897_c0_seq1	28.2499980501521	0	0	0	0	0	0	0	0	0	0	0	sp|Q9D855|QCR7_MOUSE_Cytochrome_b-c1_complex_subunit_7_OS=Mus_musculus_GN=Uqcrb_PE=1_SV=3	2e-32
comp206011_c0_seq1	0	8.95251739671338	0	13.0034970071833	4.89274384737013	5.88834704037048	2.51414508716883	3.77229581387395	2.86955485828303	6.10943782123495	0	0	sp|P19984|PROF2_ACACA_Profilin-2_OS=Acanthamoeba_castellanii_PE=1_SV=3	4e-28
comp206048_c0_seq1	0	6.2003503457636	1.67885812721796	0	1.65125475695673	1.48397964573989	0	1.48633212259966	0	1.96305552610408	2.34304268232385	0	sp|Q803F6|RSSA_DANRE_40S_ribosomal_protein_SA_OS=Danio_rerio_GN=rpsa_PE=2_SV=1	3e-67
comp206085_c0_seq2	2.73694332211514	10.4829418375112	0	17.7075165721469	2.10372143702627	1.80827136582276	0	9.48492622598188	2.55543800260105	5.37668193859921	3.46402379836539	3.40407037881281	sp|Q9SL04|ATG8D_ARATH_Autophagy-related_protein_8d_OS=Arabidopsis_thaliana_GN=ATG8D_PE=1_SV=1	8e-47
comp206091_c0_seq1	17.1991121001205	1.77311904124877	1.93086056278835	0	3.77869959461818	14.7417529909317	5.72282352546651	32.4871407317906	28.7312131569433	37.770889562553	2.75372820723425	0	sp|P40978|RS19_ORYSJ_40S_ribosomal_protein_S19_OS=Oryza_sativa_subsp._japonica_GN=RPS19A_PE=3_SV=1	6e-43
comp206091_c0_seq2	14.2564320886873	13.3703600349311	0	0	14.3324565212505	0	3.59548763195548	18.3892013276195	3.89742013089382	8.56933014951242	5.2236590879863	7.74403303680285	sp|Q9SGA6|RS191_ARATH_40S_ribosomal_protein_S19-1_OS=Arabidopsis_thaliana_GN=RPS19A_PE=2_SV=1	3e-44
comp2061571_c0_seq1	0	10.7957078418532	0	4.88851105519803	0	7.07912458503621	0	5.1947180302834	0	0	0	0	sp|O60952|LIME_DICDI_LIM_domain-containing_protein_E_OS=Dictyostelium_discoideum_GN=limE_PE=1_SV=1	3e-29
comp2061924_c0_seq1	7.11800538511003	1.41866746240472	0	0	3.12378246812499	1.35380806507905	1.55097676455089	6.62383888746842	5.10414548104399	7.41265624187333	0	0	sp|Q3TT38|CF106_MOUSE_Uncharacterized_protein_C6orf106_homolog_OS=Mus_musculus_GN=D17Wsu92e_PE=2_SV=2	2e-06
comp2062283_c0_seq1	2.2026838115492	0	2.11801304770786	0	4.322422965537	1.77887965999421	4.48817351987206	11.9458958020766	0	2.42694014181849	0	0	sp|Q13510|ASAH1_HUMAN_Acid_ceramidase_OS=Homo_sapiens_GN=ASAH1_PE=1_SV=5	2e-16
comp206276_c1_seq1	0	3.84388684548526	2.10505909571814	0	0	0	0	1.94753733469583	2.25943798901074	0	0	0	sp|Q80Z71|TENN_MOUSE_Tenascin-N_OS=Mus_musculus_GN=Tnn_PE=1_SV=2	7e-17
comp206314_c0_seq1	0	3.3307773650084	1.84820557316767	0	0	0	0	0	5.98657277130789	12.4347614511177	0	0	sp|Q04634|EF1A_TETPY_Elongation_factor_1-alpha_OS=Tetrahymena_pyriformis_PE=2_SV=1	7e-72
comp206499_c0_seq1	31.9277650805928	22.5231871542778	17.1035252998898	98.3084787640561	18.0516280898114	1.93317201039636	5.7945097889442	60.2354392914746	8.11077456481872	19.144392597563	13.2152743823515	9.06452176580845	sp|Q75EV6|EF3_ASHGO_Elongation_factor_3_OS=Ashbya_gossypii_(strain_ATCC_10895_/_CBS_109.51_/_FGSC_9923_/_NRRL_Y-1056)_GN=TEF3_PE=3_SV=2	0.0
comp206579_c0_seq1	8.07174610870578	1.36094897463263	0	5.1635217126982	1.53263867615252	2.58784625126903	0	13.6020274836845	8.07239822753187	19.1830806238654	0	0	sp|P53440|CALMF_NAEGR_Calmodulin,_flagellar_OS=Naegleria_gruberi_GN=CAM1_PE=2_SV=1	2e-27
comp206582_c0_seq1	0	2.80924162576787	0	5.03733267289979	0	0	3.01224552942097	1.14644300975881	3.33342381821875	1.80942268534048	0	0	sp|Q7QG73|AP2A_ANOGA_AP-2_complex_subunit_alpha_OS=Anopheles_gambiae_GN=alpha-Adaptin_PE=3_SV=4	9e-08
comp206631_c0_seq1	0	0	1.3273282178536	6.56008199899593	2.66195094798356	2.36568850500324	0	2.26748470978595	0	1.56072108431961	1.86585624216313	1.9186845663202	sp|O82528|RL15_PETHY_60S_ribosomal_protein_L15_OS=Petunia_hybrida_GN=RPL15_PE=2_SV=1	5e-82
comp2067302_c0_seq1	2.56220111323304	1.14992640986947	6.38014707334922	8.70899719101819	0	2.30637526685534	7.75535946451707	0	0	2.71096676992332	0	1.60083678726814	sp|Q27052|FCA1_TRYRA_Flagellar_calcium-binding_protein_OS=Trypanosoma_rangeli_GN=FCABP_PE=3_SV=1	3e-11
comp206761_c0_seq1	17.8977571660827	14.0094566238948	12.1276561809023	10.1612043889264	3.0016078772255	12.0961706389391	7.45919973781882	17.3999634735503	9.82725478937524	27.6985798800067	6.26311891933593	8.51192297785527	sp|Q5XHH8|COF2_XENLA_Cofilin-2_OS=Xenopus_laevis_GN=cfl2_PE=2_SV=1	7e-13
comp206790_c0_seq1	10.3097714540385	2.01972991336218	0	14.8037533246395	4.33685716058133	0	0	6.87027776735003	7.21967066153082	15.6103989248081	6.48804560891174	0	sp|Q9XGL4|RL31_CYAPA_60S_ribosomal_protein_L31_OS=Cyanophora_paradoxa_GN=RPL31_PE=3_SV=1	7e-36
comp206856_c0_seq1	14.5508677349311	0	0	0	0	0	0	0	0	0	0	0	sp|O08585|CLCA_MOUSE_Clathrin_light_chain_A_OS=Mus_musculus_GN=Clta_PE=1_SV=2	3e-38
comp206858_c0_seq1	2.03798541132671	8.40672673739769	9.62550534162186	6.54813685043032	5.6107290625815	9.08882434586943	9.89645952040476	7.99761547071078	2.03612969459231	6.45077078896195	2.64201513807127	7.7510588704746	sp|Q26636|CATL_SARPE_Cathepsin_L_OS=Sarcophaga_peregrina_PE=1_SV=1	2e-47
comp206860_c0_seq1	3.7556534742767	4.36098183557661	1.58673793166753	5.14267859860771	2.99264242410832	3.80340222052153	4.54097778699811	11.7712070741301	7.14690072831672	25.3270459311932	9.40514942867026	0	sp|P49210|RL9_ORYSJ_60S_ribosomal_protein_L9_OS=Oryza_sativa_subsp._japonica_GN=RPL9_PE=2_SV=3	3e-64
comp2069339_c0_seq1	0	1.68366880005523	7.27331201667682	0	5.32609160643011	0	5.29557139619468	3.05663572171226	0	2.014608325887	12.1206024363259	0	sp|Q9BRQ0|PYGO2_HUMAN_Pygopus_homolog_2_OS=Homo_sapiens_GN=PYGO2_PE=1_SV=2	4e-09
comp207002_c0_seq1	3.4117148517815	13.6328116849977	3.07587747149213	18.7254906344535	0	2.23502765029516	0	6.65901134512209	15.8051612389804	3.45565869684373	0	0	sp|Q963B6|RL10A_SPOFR_60S_ribosomal_protein_L10a_OS=Spodoptera_frugiperda_GN=RpL10A_PE=2_SV=1	5e-37
comp2070926_c0_seq1	0	6.78689100175437	0	3.1984946240909	0	1.58018150232481	3.77471087593112	3.32831533567904	3.75872913881918	2.14972280624871	0	0	sp|P22105|TENX_HUMAN_Tenascin-X_OS=Homo_sapiens_GN=TNXB_PE=1_SV=3	5e-06
comp207147_c0_seq2	1.69173074395914	1.48510300833906	7.78895535188181	2.68764409881577	3.17540392379952	4.47515344800503	3.07105555463797	1.43381989177559	5.16637504293892	0	0	2.26967456687731	sp|Q8BLQ7|CTR4_MOUSE_Cationic_amino_acid_transporter_4_OS=Mus_musculus_GN=Slc7a4_PE=2_SV=1	9e-49
comp207147_c0_seq3	0	4.45530902501719	4.67337357153674	5.3752897896812	0	2.98343533814506	1.53552777731899	2.86763978355118	0	5.53836723631481	4.43381447135549	2.26967456687731	sp|Q8BLQ7|CTR4_MOUSE_Cationic_amino_acid_transporter_4_OS=Mus_musculus_GN=Slc7a4_PE=2_SV=1	9e-49
comp207228_c0_seq1	0	4.7011219297333	0	0	2.55034212513524	0	2.70654530350274	6.86997179484949	0	0	0	0	sp|P41116|RL8_XENLA_60S_ribosomal_protein_L8_OS=Xenopus_laevis_GN=rpl8_PE=2_SV=3	7e-47
comp2072452_c0_seq1	4.60872768489523	9.73626072223947	4.1141299207734	16.8854474040554	0	3.64522565128673	0	9.16151409179293	0	0	0	0	sp|P58234|RS19A_SCHPO_40S_ribosomal_protein_S19-A_OS=Schizosaccharomyces_pombe_(strain_972_/_ATCC_24843)_GN=rps19a_PE=2_SV=1	1e-56
comp2073484_c0_seq1	2.74982359053268	14.9099273472963	4.94103121443977	4.19516069380759	1.21114047895976	0	3.62239664079275	6.03717935796339	0	4.2319149223104	0	5.22812009943712	sp|P58171|POLC3_SYRVU_Polcalcin_Syr_v_3_OS=Syringa_vulgaris_GN=SYRV3_PE=1_SV=1	1e-05
comp20737_c0_seq1	7.53783122402778	3.8191723585034	4.06449097502551	2.33334777641942	1.37200026216252	7.47922116417083	2.67522076850885	10.9472335156604	9.11237741449512	9.76010570216686	7.79105770565643	7.97620933708468	sp|B9LIK3|PDXS_CHLSY_Pyridoxal_biosynthesis_lyase_PdxS_OS=Chloroflexus_aurantiacus_(strain_ATCC_29364_/_DSM_637_/_Y-400-fl)_GN=pdxS_PE=3_SV=1	4e-156
comp2073835_c0_seq1	1.18369954773036	2.01680374441395	6.42429430751769	3.5181559062307	0	0	2.03888794292746	8.58059454248736	2.33163263736178	4.7456437676166	0	0	sp|Q4KTI3|RL5_SUBDO_60S_ribosomal_protein_L5_OS=Suberites_domuncula_GN=RPL5_PE=2_SV=1	3e-107
comp207629_c0_seq1	0	13.6126920016083	1.14992746294624	3.94378878959306	0	4.03536836867839	0	9.73074437314046	0	0	0	0	sp|Q95V34|RS4_SPOFR_40S_ribosomal_protein_S4_OS=Spodoptera_frugiperda_GN=RpS4_PE=2_SV=1	2e-119
comp207649_c0_seq1	0	10.2271993449977	0	3.99804902595361	0	0	0	2.10999275480729	0	0	0	0	sp|Q8JGS9|RS18_DANRE_40S_ribosomal_protein_S18_OS=Danio_rerio_GN=rps18_PE=2_SV=1	2e-31
comp207679_c0_seq1	16.6764397660236	0	0	0	0	0	0	0	0	0	0	0	sp|P48066|S6A11_HUMAN_Sodium-_and_chloride-dependent_GABA_transporter_3_OS=Homo_sapiens_GN=SLC6A11_PE=2_SV=1	2e-31
comp2076921_c0_seq1	0	3.29630551963484	3.4559886085859	0	5.86215468021536	1.05449224235158	2.28380329330843	9.00230054219634	7.8417007643894	8.26942037804029	0	0	sp|Q9P7J8|GAD8_SCHPO_Serine/threonine-protein_kinase_gad8_OS=Schizosaccharomyces_pombe_(strain_972_/_ATCC_24843)_GN=gad8_PE=1_SV=1	7e-130
comp207826_c0_seq1	133.396962401924	27.5295359408499	23.1984052125168	19.1142086624526	11.0344205101785	27.8494135321321	16.1277565835245	32.5577644575488	22.4797942600137	25.693492069554	14.9679900507385	21.9134282817311	sp|P08991|H2AV_STRPU_Histone_H2A.V_(Fragment)_OS=Strongylocentrotus_purpuratus_GN=H2A.F/Z_PE=1_SV=1	2e-65
comp207980_c0_seq1	20.7999282417295	0	0	0	0	0	0	0	0	0	0	0	sp|P94598|DHE3_BACTN_Glutamate_dehydrogenase_OS=Bacteroides_thetaiotaomicron_(strain_ATCC_29148_/_DSM_2079_/_NCTC_10582_/_E50_/_VPI-5482)_GN=gdhA_PE=3_SV=2	2e-77
comp208108_c0_seq1	0	3.89275672298622	0	0	2.83140631324384	3.60417688108592	1.40795940724188	0	4.77279992430224	5.047936791476	0	2.067286865106	sp|P16423|POLR_DROME_Retrovirus-related_Pol_polyprotein_from_type-2_retrotransposable_element_R2DM_OS=Drosophila_melanogaster_GN=pol_PE=3_SV=1	9e-30
comp208165_c0_seq1	2.40515301045989	0	3.33459340057823	4.00377562856463	3.44960658868397	1.05733179497526	3.50407874447061	0	2.52942668790743	1.28821194765556	0	0	sp|P10978|POLX_TOBAC_Retrovirus-related_Pol_polyprotein_from_transposon_TNT_1-94_OS=Nicotiana_tabacum_PE=2_SV=1	2e-38
comp208198_c0_seq1	11.3279006086656	0	0	0	0	0	0	0	0	0	0	0	sp|P08111|L2GL_DROME_Lethal(2)_giant_larvae_protein_OS=Drosophila_melanogaster_GN=l(2)gl_PE=1_SV=2	2e-11
comp208365_c0_seq1	6.50255122081539	54.8593489507102	45.6927477720164	106.62942977203	5.7462374590635	6.29083356895026	8.32615724363726	49.634350947798	24.7347061258979	15.2325977184981	12.7080892979796	16.8090047264407	sp|P24821|TENA_HUMAN_Tenascin_OS=Homo_sapiens_GN=TNC_PE=1_SV=3	1e-12
comp208374_c0_seq1	2.47328664098254	0	0	0	0	0	0	1.8925046254404	2.37593883400629	2.6108253990803	0	0	sp|P34935|GRP78_PIG_78_kDa_glucose-regulated_protein_(Fragment)_OS=Sus_scrofa_GN=HSPA5_PE=2_SV=2	1e-50
comp208397_c0_seq1	2.47871524358646	8.08885529956692	0	0	0	0	0	3.40795606303941	0	5.15219184959822	0	0	sp|B3EWY6|SAAR1_ACRMI_Skeletal_aspartic_acid-rich_protein_1_OS=Acropora_millepora_PE=1_SV=1	8e-10
comp208397_c1_seq1	5.20208507287544	1.95069621327741	0	0	2.15029936413652	1.65913534677607	0	0	0	2.63898296900657	0	0	sp|B3EWY6|SAAR1_ACRMI_Skeletal_aspartic_acid-rich_protein_1_OS=Acropora_millepora_PE=1_SV=1	9e-07
comp208432_c2_seq1	1.6184724172352	1.4261564123926	1.5173477456354	7.75698333799079	0	0	0	8.28936224718699	1.65432270191099	1.7237276346693	0	0	sp|Q17LW0|MYO7A_AEDAE_Myosin-VIIa_OS=Aedes_aegypti_GN=ck_PE=3_SV=1	2e-10
comp208451_c0_seq1	4.02567828565013	1.80632729399753	0	0	0	1.77255612352425	2.13309981498346	1.8204964340335	2.12950079487018	0	0	2.64545198950564	sp|Q95SX7|RTBS_DROME_Probable_RNA-directed_DNA_polymerase_from_transposon_BS_OS=Drosophila_melanogaster_GN=RTase_PE=2_SV=1	2e-11
comp208461_c0_seq1	0	3.18210703795783	3.67130334734074	0	0	0	0	0	0	0	0	0	sp|Q95V84|RL38_BRABE_60S_ribosomal_protein_L38_OS=Branchiostoma_belcheri_GN=RPL38_PE=3_SV=1	3e-27
comp2085267_c0_seq1	8.33956710208102	0	0	0	0	6.478481185751	0	6.48917983076127	2.05623173257097	4.4534782649328	0	0	sp|Q39251|ADF2_ARATH_Actin-depolymerizing_factor_2_OS=Arabidopsis_thaliana_GN=ADF2_PE=2_SV=1	4e-15
comp208549_c1_seq1	0	7.21925864445594	0	3.2884677183248	0	1.56299696358108	1.91908868576861	4.58325475613914	0	7.09367524542192	0	0	sp|Q9Z254|GIPC1_RAT_PDZ_domain-containing_protein_GIPC1_OS=Rattus_norvegicus_GN=Gipc1_PE=1_SV=2	2e-63
comp208554_c0_seq1	3.81193872772933	2.18409302224335	0	2.09473933429346	0	2.17748373289105	0	1.05391788425552	1.3068310911147	2.72970065380453	0	0	sp|Q9C9C6|RL62_ARATH_60S_ribosomal_protein_L6-2_OS=Arabidopsis_thaliana_GN=RPL6B_PE=2_SV=1	1e-36
comp208704_c0_seq1	10.9476332531574	12.1947186496728	11.715119167464	4.9775862334262	3.92943634819532	3.66778250722659	2.87656715495595	5.76249594085812	5.57550755204932	4.55988022843839	1.38006515580895	4.31344445956919	sp|Q5F4A1|G2E3_CHICK_G2/M_phase-specific_E3_ubiquitin-protein_ligase_OS=Gallus_gallus_GN=G2E3_PE=2_SV=1	8e-11
comp208704_c0_seq2	7.66334357515763	13.1327734643922	4.88129905243057	8.29597652502712	7.85887361876237	4.58472879521439	0.958855420856636	4.11606830093186	4.46040583581303	3.41990991103474	1.38006515580895	1.4378148198564	sp|Q5F4A1|G2E3_CHICK_G2/M_phase-specific_E3_ubiquitin-protein_ligase_OS=Gallus_gallus_GN=G2E3_PE=2_SV=1	8e-11
comp208704_c0_seq3	8.70877464811292	20.5537352452662	10.6956998199765	6.63470614250065	4.90374681961652	7.34752093270295	0.95438188960701	12.350981822931	3.33269107613915	1.1380170707988	1.37034500080681	2.85931404928537	sp|Q5F4A1|G2E3_CHICK_G2/M_phase-specific_E3_ubiquitin-protein_ligase_OS=Gallus_gallus_GN=G2E3_PE=2_SV=1	1e-10
comp208758_c0_seq1	0	1.58581220600924	0	2.91744850634653	1.68591840856135	0	3.47149416037948	1.48394505776514	5.55176547371176	1.96771687207952	0	0	sp|Q09575|YRD6_CAEEL_Uncharacterized_protein_K02A2.6_OS=Caenorhabditis_elegans_GN=K02A2.6_PE=3_SV=1	6e-13
comp2087747_c0_seq1	0	7.9031599776612	2.43708103996257	11.9446200051262	1.15560724482124	0	0	4.79140792814616	1.32543059617733	2.7265687957089	3.40154663852929	1.70832176961852	sp|Q7LZR3|LYG_CASCA_Lysozyme_g_OS=Casuarius_casuarius_PE=1_SV=1	1e-30
comp2087816_c0_seq1	3.96923412688894	3.27462452042689	0	8.46133317045145	1.70913450475061	1.50260908567898	1.75408293628111	1.46921763466465	1.91241874986408	0	0	0	sp|Q84MN7|HFA2A_ORYSJ_Heat_stress_transcription_factor_A-2a_OS=Oryza_sativa_subsp._japonica_GN=HSFA2A_PE=2_SV=1	1e-07
comp2088144_c0_seq1	3.78067212195241	8.3271039580223	0	6.39391818439624	3.74555693397963	0	0	3.36180214848639	0	2.08808725586802	0	0	sp|A3DJE3|PCKG_CLOTH_Phosphoenolpyruvate_carboxykinase_[GTP]_OS=Clostridium_thermocellum_(strain_ATCC_27405_/_DSM_1237_/_NBRC_103400_/_NCIMB_10682_/_NRRL_B-4536_/_VPI_7372)_GN=pckG_PE=3_SV=1	7e-82
comp208814_c0_seq1	0	12.7078385158425	8.87438696469411	19.1313964305339	1.11372234502171	0	7.5232837645689	10.8612927905474	10.0890824704472	6.58197669376149	6.54600254381945	4.95060812172947	sp|P24821|TENA_HUMAN_Tenascin_OS=Homo_sapiens_GN=TNC_PE=1_SV=3	3e-05
comp208819_c0_seq1	0	0	0	0	2.0212918435362	0	0	1.85207471341057	4.17050960491106	6.86961828573202	0	0	sp|P0DJ25|RL40_TETTS_Ubiquitin-60S_ribosomal_protein_L40_OS=Tetrahymena_thermophila_(strain_SB210)_GN=RPL40_PE=1_SV=1	7e-27
comp209128_c0_seq1	8.54037871999172	55.629837535792	32.2438794910949	67.629532248888	6.0424349999801	4.04255496693617	8.80754061808583	32.8796267571398	24.3760371109913	17.9453938350551	31.1832551382241	26.3163750744102	sp|P22105|TENX_HUMAN_Tenascin-X_OS=Homo_sapiens_GN=TNXB_PE=1_SV=3	8e-76
comp2091859_c0_seq1	2.74922968194191	1.18956946478626	5.04955085912178	2.10427571173022	0	2.31039524821641	1.22688713937851	1.04983638685273	2.81466300850544	2.88685371139703	3.504115259234	3.57663957384216	sp|Q01664|TFAP4_HUMAN_Transcription_factor_AP-4_OS=Homo_sapiens_GN=TFAP4_PE=1_SV=2	3e-08
comp209232_c0_seq1	0	1.80860002977335	0	3.21164495424576	0	0	0	1.59443947688381	0	2.40594794669745	0	0	sp|P13907|PSBO_NOSS1_Photosystem_II_manganese-stabilizing_polypeptide_OS=Nostoc_sp._(strain_PCC_7120_/_UTEX_2576)_GN=psbO_PE=3_SV=2	1e-24
comp209236_c1_seq3	0	3.19093574231775	0	0	0	0	0	7.73703474956391	0	0	0	0	sp|Q0DK10|RL11_ORYSJ_60S_ribosomal_protein_L11_OS=Oryza_sativa_subsp._japonica_GN=RPL11_PE=2_SV=1	3e-58
comp209251_c0_seq1	1.22863697583494	8.28725059282618	5.4143924250693	16.7793245581156	4.3246228220889	0	3.18425561698513	9.92798718890753	12.0549018576263	3.77598697533495	6.10830957256886	6.25709329663345	sp|Q0J2B5|APM1C_ORYSJ_Aminopeptidase_M1-C_OS=Oryza_sativa_subsp._japonica_GN=Os09g0362500_PE=2_SV=2	1e-63
comp209268_c0_seq1	11.2523133260129	0	0	0	0	0	0	2.58362061020222	0	0	0	0	sp|Q9GR88|ERF1_POLMI_Eukaryotic_peptide_chain_release_factor_subunit_1_OS=Polyandrocarpa_misakiensis_GN=ERF1_PE=2_SV=1	1e-59
comp20926_c0_seq1	7.84243681001993	7.81241758318765	5.84072854643854	6.03129544230135	0	0	0	2.99350392835633	3.90124335677262	5.44437088757299	5.00833865018244	0	sp|Q8L7F9|B3GTF_ARATH_Beta-1,3-galactosyltransferase_15_OS=Arabidopsis_thaliana_GN=B3GALT15_PE=2_SV=1	2e-19
comp2092_c1_seq1	3.18161003339464	6.57433135445585	4.21454489840753	2.27185167437439	0	0	0	1.15595292267382	3.08691271070112	0	0	0	sp|Q6QBQ4|PLS3_RAT_Phospholipid_scramblase_3_OS=Rattus_norvegicus_GN=Plscr3_PE=2_SV=1	3e-12
comp2093235_c0_seq1	5.63490539340127	4.93339708387615	0	0	3.885440139529	2.43577811423837	3.93827363718191	2.2611503600293	4.37941828250681	4.43688816290628	5.31538090217289	3.66826149031033	sp|Q0IH87|PAX3B_XENLA_Paired_box_protein_Pax-3-B_OS=Xenopus_laevis_GN=pax3-b_PE=2_SV=2	5e-46
comp209330_c0_seq1	1.79422466798488	10.3004556946827	0	13.4234112481829	3.15808916187402	0	4.7290651015707	5.38891949537276	1.69727353153467	0	4.66802922650589	0	sp|P24821|TENA_HUMAN_Tenascin_OS=Homo_sapiens_GN=TNC_PE=1_SV=3	6e-07
comp209424_c0_seq1	0	1.62809495784768	8.81190128823262	0	0	0	6.8401095954222	3.10592845076822	0	0	5.15125872825946	7.72973560181843	sp|Q9LXG1|RS91_ARATH_40S_ribosomal_protein_S9-1_OS=Arabidopsis_thaliana_GN=RPS9B_PE=1_SV=1	9e-73
comp2094297_c0_seq1	0	6.5396976653694	2.40157638126084	8.18855775066767	0	0	0	6.21389884856356	0	0	0	0	sp|Q9I4V0|2NPD_PSEAE_Nitronate_monooxygenase_OS=Pseudomonas_aeruginosa_(strain_ATCC_15692_/_PAO1_/_1C_/_PRS_101_/_LMG_12228)_GN=PA1024_PE=1_SV=1	2e-05
comp209519_c0_seq1	1.85780665457526	3.07873564103159	6.58823383666679	20.4483399056071	0	0	1.67169160979314	7.28028651026284	1.80185599728326	3.97833020477739	0	0	sp|P24821|TENA_HUMAN_Tenascin_OS=Homo_sapiens_GN=TNC_PE=1_SV=3	4e-09
comp20952_c0_seq1	5.38477155402772	0	0	0	4.22140481477629	3.97668810127989	0	10.2496841195491	0	1.12010883966687	3.95151600470084	0	sp|P0C7P3|SLN14_HUMAN_Schlafen_family_member_14_OS=Homo_sapiens_GN=SLFN14_PE=2_SV=2	5e-12
comp209605_c0_seq1	6.07996539531947	8.67601217333088	1.91401961428451	9.45284418338345	9.14382043800308	4.87979101924292	0	9.7523294148954	1.97433957211872	4.21709898457741	0	7.64533067163163	sp|A5PK63|RS17_BOVIN_40S_ribosomal_protein_S17_OS=Bos_taurus_GN=RPS17_PE=2_SV=1	3e-56
comp209605_c0_seq2	0	1.9519580749534	0	0	0	0	0	6.83616063521389	0	0	0	0	sp|A5PK63|RS17_BOVIN_40S_ribosomal_protein_S17_OS=Bos_taurus_GN=RPS17_PE=2_SV=1	2e-52
comp209605_c0_seq3	6.08457066979337	11.421367075274	5.06256608041213	12.5882331432276	2.4148457194856	9.668180357013	0	18.5355560433552	5.44974143044896	14.7898968743308	11.5819515846149	3.73955491190705	sp|A5PK63|RS17_BOVIN_40S_ribosomal_protein_S17_OS=Bos_taurus_GN=RPS17_PE=2_SV=1	4e-53
comp209612_c0_seq1	7.76083694775441	3.89580232740172	0	0	4.34188777594152	3.67133260918735	1.46041296665177	8.82461440218192	7.99199830867431	22.4387085436704	0	0	sp|Q9GRJ3|RS23_LUMRU_40S_ribosomal_protein_S23_OS=Lumbricus_rubellus_GN=RPS23_PE=2_SV=1	1e-69
comp209676_c0_seq1	125.094727122617	0	0	0	0	0	0	0	0	0	0	0	sp|Q90YR4|RS10_ICTPU_40S_ribosomal_protein_S10_OS=Ictalurus_punctatus_GN=rps10_PE=2_SV=1	2e-55
comp209679_c1_seq1	17.2657877744371	0	0	0	0	0	0	0	0	0	0	0	sp|Q9JMB7|PIWL1_MOUSE_Piwi-like_protein_1_OS=Mus_musculus_GN=Piwil1_PE=1_SV=1	1e-58
comp209739_c0_seq1	7.71908557108659	5.00034066328361	1.38202728701905	4.5776442553555	14.5384239710421	3.52196209122794	8.08966334037432	29.1339297798338	19.4123589040857	30.641333301941	0	1.96295915170898	sp|Q90YV7|RL11_ICTPU_60S_ribosomal_protein_L11_OS=Ictalurus_punctatus_GN=rpl11_PE=2_SV=3	2e-77
comp209854_c0_seq1	0	0	4.37784650601468	23.7127549377358	0	0	0	3.22076320564523	0	7.84597608822095	0	0	sp|Q9FF90|RL133_ARATH_60S_ribosomal_protein_L13-3_OS=Arabidopsis_thaliana_GN=RPL13D_PE=1_SV=1	5e-39
comp209854_c0_seq2	0	8.06056380688763	0	2.76432517047547	1.66964869379448	0	0	6.3669146575356	1.92485169517817	10.1046382044443	2.56043442560708	5.17219690808286	sp|P41126|RL13_DROME_60S_ribosomal_protein_L13_OS=Drosophila_melanogaster_GN=RpL13_PE=1_SV=1	2e-42
comp209876_c0_seq1	24.7818340738185	0	0	0	0	0	0	0	0	0	0	0	sp|P51121|GLNA_XENLA_Glutamine_synthetase_OS=Xenopus_laevis_GN=glul_PE=2_SV=1	2e-104
comp209902_c0_seq2	0	2.02689344497545	2.23473647154174	3.73380221617463	0	1.84681558184664	2.2148164976205	3.6914064311132	0	5.11963114540119	0	0	sp|Q9C9C5|RL63_ARATH_60S_ribosomal_protein_L6-3_OS=Arabidopsis_thaliana_GN=RPL6C_PE=2_SV=1	6e-33
comp209951_c0_seq1	0	0	3.50776747476056	8.79869486066169	3.42764768514891	0	3.48605343872331	0	3.79669691064873	2.01424912008813	2.3685805293789	0	sp|Q9Z2D5|NPY2R_CAVPO_Neuropeptide_Y_receptor_type_2_OS=Cavia_porcellus_GN=NPY2R_PE=3_SV=1	5e-11
comp209960_c0_seq1	0	2.98545654109006	3.20907693108339	5.24326429584553	0	0	3.14485231111495	6.7767564337314	5.23936932695828	1.88557639705278	0	0	sp|P0CP84|PPIL1_CRYNJ_Peptidyl-prolyl_cis-trans_isomerase-like_1_OS=Cryptococcus_neoformans_var._neoformans_serotype_D_(strain_JEC21_/_ATCC_MYA-565)_GN=CYP1_PE=3_SV=1	2e-26
comp2100793_c0_seq1	7.03229782061804	12.2712032188718	0	5.36844079206301	1.56294504375245	7.43068077081072	1.52386161453695	5.65668537753757	1.76872514648476	7.52760626221573	2.29858823250764	2.3591157831664	sp|O96099|FAD5B_DICDI_Delta(5)_fatty_acid_desaturase_B_OS=Dictyostelium_discoideum_GN=fadB_PE=1_SV=1	1e-26
comp210092_c0_seq1	2.77226399957688	1.23285357050613	1.31656284132351	2.26341062710065	4.00006880738819	0	5.29004306463844	0	4.3464881124745	0	3.50928547542162	0	sp|Q283Q6|DBF4B_XENLA_Protein_DBF4_homolog_B_OS=Xenopus_laevis_GN=dbf4b_PE=1_SV=1	3e-13
comp210093_c0_seq1	4.35812507486141	3.70685541817317	1.34496386522751	0	7.94537640576741	7.08272052888968	0	1.18332348100559	0	1.51763408845144	0	1.88228494830438	sp|P86939|EF1A2_TRYB2_Elongation_factor_1-alpha_2_OS=Trypanosoma_brucei_brucei_(strain_927/4_GUTat10.1)_GN=Tb10.70.5670_PE=1_SV=1	3e-98
comp21009_c0_seq1	3.42849227289164	5.8883615374333	1.55147114201535	2.52111252074565	3.09701616318594	0	0	10.3167408290804	0	1.83904310786794	2.24029330214514	0	sp|Q6CX49|VAC8_KLULA_Vacuolar_protein_8_OS=Kluyveromyces_lactis_(strain_ATCC_8585_/_CBS_2359_/_DSM_70799_/_NBRC_1267_/_NRRL_Y-1140_/_WM37)_GN=VAC8_PE=3_SV=3	1e-05
comp210161_c0_seq1	8.82309112709605	20.0356233227543	10.5783880306526	35.9687320939985	5.28160469600881	2.44968143135361	1.27599603588722	38.5298827177469	5.96058615578548	6.25684234579906	13.3185412793804	3.87665944624244	sp|P06576|ATPB_HUMAN_ATP_synthase_subunit_beta,_mitochondrial_OS=Homo_sapiens_GN=ATP5B_PE=1_SV=3	0.0
comp2101869_c0_seq1	6.94478668087381	0.990617671487452	2.05744834402526	0	4.13776506958974	2.84027287034896	3.05102862698904	6.07028110877266	6.86020818574872	14.3244921413226	1.45795887023513	0	sp|Q9S7R5|TSF_ARATH_Protein_TWIN_SISTER_of_FT_OS=Arabidopsis_thaliana_GN=TSF_PE=2_SV=1	5e-07
comp210204_c0_seq1	0	5.80357706873309	0	10.6488953678623	3.21581395121896	0	0	0	0	0	0	13.2301233355987	sp|P28285|5HT2A_DROME_5-hydroxytryptamine_receptor_2A_OS=Drosophila_melanogaster_GN=5-HT1A_PE=2_SV=2	1e-05
comp210289_c0_seq1	85.9538289870984	0	0	0	0	0	0	0	0	0	0	0	sp|P85118|CMLO2_RAT_Probable_N-acetyltransferase_CML2_OS=Rattus_norvegicus_GN=Cml2_PE=3_SV=1	1e-21
comp210351_c1_seq1	2.80726984589602	2.41864870143163	1.29239931037406	8.66818022194913	0	0	6.28276007401833	6.77968753844286	7.08657197347379	5.89565622974511	0	0	sp|A5E3W5|SUB2_LODEL_ATP-dependent_RNA_helicase_SUB2_OS=Lodderomyces_elongisporus_(strain_ATCC_11503_/_CBS_2605_/_JCM_1781_/_NBRC_1676_/_NRRL_YB-4239)_GN=SUB2_PE=3_SV=1	6e-132
comp2103_c0_seq1	3.02262924480603	1.28379972109398	4.11734295498049	0	2.62556153889105	1.20176196741988	0	10.8501044227403	1.47980864937461	4.691423474336	0	0	sp|P27133|COROA_DICDI_Coronin-A_OS=Dictyostelium_discoideum_GN=corA_PE=1_SV=2	1e-61
comp210472_c0_seq1	0	0	2.69773325915272	8.87527722524274	0	0	5.45019958835086	0	0	0	0	0	sp|P24005|ACTB_DICDI_Calcium-regulated_actin-bundling_protein_OS=Dictyostelium_discoideum_GN=abpB_PE=1_SV=1	3e-11
comp210490_c0_seq1	0	1.45644888188595	6.09988687591603	12.6521173197559	1.55124014662724	2.73857615766239	6.01319255911094	13.681247998159	1.76738109991741	0	4.67860117957726	0	sp|Q7NBG7|PGK_MYCGA_Phosphoglycerate_kinase_OS=Mycoplasma_gallisepticum_(strain_R(low_/_passage_15_/_clone_2))_GN=pgk_PE=3_SV=1	5e-30
comp210716_c0_seq1	2.76750180611076	0	0	4.51424406192243	0	0	0	0	0	6.21843647825467	0	0	sp|Q9C720|TMN6_ARATH_Transmembrane_9_superfamily_member_6_OS=Arabidopsis_thaliana_GN=TMN6_PE=2_SV=1	7e-27
comp210716_c0_seq2	0	0	0	4.22339569444881	0	2.13738970826349	0	0	0	0	0	0	sp|Q8RWW1|TMN10_ARATH_Transmembrane_9_superfamily_member_10_OS=Arabidopsis_thaliana_GN=TMN10_PE=2_SV=1	4e-27
comp21080_c0_seq1	2.62558943397861	2.36637058574134	5.0385728420777	4.30630964051	0	1.20200616365607	2.48202722097987	3.37191122426147	8.13677455905887	1.39828093383828	4.89249411276801	3.42269800556605	sp|P35685|RL7A_ORYSJ_60S_ribosomal_protein_L7a_OS=Oryza_sativa_subsp._japonica_GN=RPL7A_PE=2_SV=1	3e-92
comp210829_c0_seq1	0	8.82070997288296	0	2.22489735388317	1.34082963226107	1.20682397026534	0	6.68157741619992	0	1.60704197355382	1.96832457850214	0	sp|P14206|RSSA_MOUSE_40S_ribosomal_protein_SA_OS=Mus_musculus_GN=Rpsa_PE=1_SV=4	2e-87
comp211008_c0_seq1	19.2194580290381	3.22535133185527	0	0	5.3002882575666	16.6138583107839	0	21.1303514403396	9.36706291855525	4.05023071159585	0	0	sp|P55844|RL14_PEA_Probable_60S_ribosomal_protein_L14_OS=Pisum_sativum_PE=2_SV=1	2e-36
comp211158_c0_seq1	0	0	0	0	0	1.78048588938892	0	0	2.19489390894585	0	0	0	sp|P70191|TRAF5_MOUSE_TNF_receptor-associated_factor_5_OS=Mus_musculus_GN=Traf5_PE=1_SV=1	2e-09
comp211172_c0_seq1	24.6749563495927	3.80947904521734	0	4.67174871844556	8.15862505791564	10.9979778492082	0	26.3518073129745	24.2914393621581	55.0949437831949	0	0	sp|Q86HV8|CTNC_DICDI_Countin-3_OS=Dictyostelium_discoideum_GN=ctnC_PE=2_SV=1	7e-46
comp211253_c0_seq1	3.62976471619718	10.8235968889362	11.3923524916927	23.9830547203052	3.21175459327979	3.01567012289675	18.8187511677861	4.22592201523215	12.8427961574327	21.5662757464392	0	2.40368034836432	sp|P31692|ADT_PARKE_ADP,ATP_carrier_protein_OS=Parachlorella_kessleri_PE=3_SV=1	2e-93
comp211272_c0_seq1	17.3884676384417	0	0	0	0	0	0	0	0	0	0	0	sp|P20673|ARLY_RAT_Argininosuccinate_lyase_OS=Rattus_norvegicus_GN=Asl_PE=2_SV=1	2e-90
comp211315_c0_seq1	0	11.0950468763451	6.04040790028154	30.3046476808994	2.0468028005645	0	2.05320627703882	15.2659019472122	2.21514208368757	2.43266556989957	12.1008043216094	8.88020643797198	sp|Q99J86|ATRN_RAT_Attractin_OS=Rattus_norvegicus_GN=Atrn_PE=2_SV=1	3e-07
comp211361_c0_seq1	11.3061375334991	0	0	0	4.92907145755741	0	0	6.82812466293465	2.71265131482825	3.00252006098471	0	0	sp|Q9P3U1|YKX5_SCHPO_Uncharacterized_RNA-binding_protein_C328.05_OS=Schizosaccharomyces_pombe_(strain_972_/_ATCC_24843)_GN=SPAC328.05_PE=3_SV=3	5e-09
comp211418_c1_seq1	0	1.29542563871645	1.3694418518523	2.40259238413803	0	1.28103317882071	1.38459049384991	2.40348748906728	1.5313908102084	1.59749230518509	0	5.93077758701126	sp|Q5NVM3|THA10_PONAB_THAP_domain-containing_protein_10_OS=Pongo_abelii_GN=THAP10_PE=2_SV=1	1e-07
comp211582_c0_seq1	1.71664113739338	3.06851611931	1.67782826235573	0	0	0	0	2.65101285093515	0	1.81411006072164	0	0	sp|Q50KB1|SEP2_EMIHU_Protein_disulfide-isomerase-like_protein_EhSep2_OS=Emiliania_huxleyi_GN=SEP2_PE=1_SV=2	9e-27
comp21164_c0_seq1	22.8366861095475	1.70813489588413	0	3.14287318527486	0	1.65475039342301	0	0	3.79197113588817	0	0	0	sp|P81004|VDAC2_XENLA_Voltage-dependent_anion-selective_channel_protein_2_OS=Xenopus_laevis_GN=vdac2_PE=1_SV=1	1e-59
comp211670_c0_seq1	106.228592067703	0	0	0	0	0	0	0	0	0	0	0	sp|P17702|RL28_RAT_60S_ribosomal_protein_L28_OS=Rattus_norvegicus_GN=Rpl28_PE=1_SV=4	4e-34
comp211683_c0_seq1	1.55592530146686	3.93436613574103	1.36372488549111	9.12413369100149	1.33225157526623	1.23152657941417	1.31118549484722	7.92000870153939	1.48332622300954	1.58043992091307	3.83585346483899	0	sp|Q54C24|VPS35_DICDI_Vacuolar_protein_sorting-associated_protein_35_OS=Dictyostelium_discoideum_GN=vps35_PE=3_SV=1	6e-101
comp211683_c2_seq1	1.74455384800136	2.90837652550346	6.17565177227209	2.51480322796069	0	0	1.46986065772294	5.87876549106404	1.66608774046994	1.74987052859322	2.19058692295445	0	sp|Q2HJG5|VPS35_BOVIN_Vacuolar_protein_sorting-associated_protein_35_OS=Bos_taurus_GN=VPS35_PE=2_SV=1	1e-36
comp211684_c0_seq1	1.59599724765475	1.42689812395387	4.84552228595247	0	0	0	0	5.75658180398734	1.62925304312022	0	0	0	sp|Q49W60|2NPD_STAS1_Probable_nitronate_monooxygenase_OS=Staphylococcus_saprophyticus_subsp._saprophyticus_(strain_ATCC_15305_/_DSM_20229)_GN=SSP1854_PE=3_SV=1	1e-05
comp211690_c0_seq1	4.18717077127228	4.73189041014694	0	5.90207991610772	0	1.43557677805793	0	5.33339866810733	1.95348523854991	0	10.5961612220193	0	sp|Q6ERE5|VIT12_ORYSJ_Vacuolar_iron_transporter_1.2_OS=Oryza_sativa_subsp._japonica_GN=VIT1.2_PE=3_SV=2	2e-30
comp211732_c0_seq1	0	3.4652790106477	3.89072312923845	0	0	0	0	0	1.97393203579355	0	7.57142256396995	0	sp|P14685|PSMD3_MOUSE_26S_proteasome_non-ATPase_regulatory_subunit_3_OS=Mus_musculus_GN=Psmd3_PE=1_SV=3	7e-37
comp211809_c0_seq1	8.07908455448704	6.67533567889661	3.75731553422884	9.62555928231574	3.68310960142894	3.04440593702955	1.90445355461085	14.16509197976	3.96126543023954	8.58182530543185	2.57927674365289	0	sp|O24282|PROF3_PHLPR_Profilin-3_OS=Phleum_pratense_GN=PRO3_PE=1_SV=1	2e-19
comp211815_c0_seq1	3.6528476985829	0	0	3.05683722983913	1.85590321518884	0	0	1.81473088955201	0	0	2.4405587043069	0	sp|Q7TYX8|FAC15_MYCBO_Long-chain-fatty-acid--CoA_ligase_FadD15_OS=Mycobacterium_bovis_(strain_ATCC_BAA-935_/_AF2122/97)_GN=fadD15_PE=3_SV=2	3e-21
comp211965_c0_seq1	0	7.42150097142561	2.66179701228913	0	0	0	0	6.00203246459174	0	3.22071415733136	0	0	sp|O30807|MAO1_RHIME_NAD-dependent_malic_enzyme_OS=Rhizobium_meliloti_(strain_1021)_GN=dme_PE=1_SV=1	5e-58
comp212075_c0_seq1	1.5040248413725	1.27654618014305	0	0	0	1.22471376889698	0	1.20306949222202	1.53042136773792	3.11874239867846	1.82686419508154	1.912923980874	sp|Q58A42|DD3_DICDI_Protein_DD3-3_OS=Dictyostelium_discoideum_GN=DD3-3_PE=2_SV=1	2e-05
comp212092_c0_seq1	7.04717731644898	5.73142160248557	15.818815286746	20.5721758960146	7.74741514250439	13.4476037413457	9.36468489069908	13.4148929448087	8.5904149747121	27.6368652002326	2.31078206853058	6.83762247167444	sp|P18253|CYPH_SCHPO_Peptidyl-prolyl_cis-trans_isomerase_OS=Schizosaccharomyces_pombe_(strain_972_/_ATCC_24843)_GN=ppi1_PE=3_SV=1	9e-74
comp21210_c0_seq1	15.3879252836043	0	0	0	0	0	0	0	0	0	0	0	sp|P41969|ELK1_MOUSE_ETS_domain-containing_protein_Elk-1_OS=Mus_musculus_GN=Elk1_PE=2_SV=3	2e-27
comp212139_c0_seq1	1.41979410309201	0	5.56094048302793	0	0	0	0	4.06820717166955	10.7650442428021	6.35555001697529	3.58532826235726	0	sp|A2RRT9|CP4V2_RAT_Cytochrome_P450_4V2_OS=Rattus_norvegicus_GN=Cyp4v2_PE=2_SV=1	8e-37
comp212176_c0_seq1	10.0981860562069	5.64368846250271	2.35179327245263	6.06681566216638	4.76278259441146	9.12670032814951	3.50212084948523	4.35940351719831	6.51588321452958	8.15420485775959	0	3.28335165423083	sp|Q8R151|ZNFX1_MOUSE_NFX1-type_zinc_finger-containing_protein_1_OS=Mus_musculus_GN=Znfx1_PE=2_SV=3	5e-57
comp212176_c0_seq2	1.70679993300219	1.52448295903809	1.62158935150214	0	4.87251992504016	1.50338398998082	1.61886949494617	2.94012331082706	0	1.8619000496144	2.20875944048361	0	sp|Q9P2E3|ZNFX1_HUMAN_NFX1-type_zinc_finger-containing_protein_1_OS=Homo_sapiens_GN=ZNFX1_PE=1_SV=2	5e-05
comp212295_c0_seq1	7.4328861856174	22.9640234639886	11.9816586456303	21.5273993211476	5.57004416838953	11.2368432022185	5.41558571839066	26.0438639660649	12.2490394016989	17.6935874465205	5.82694383243544	1.97582879373179	sp|Q9GMY6|PEPA_CANFA_Pepsin_A_OS=Canis_familiaris_GN=PGA_PE=2_SV=1	3e-76
comp21234_c0_seq1	0	8.80694546801675	0	0	0	2.51917245125888	0	4.57204561735297	0	0	0	0	sp|P63694|Y1524_MYCBO_Uncharacterized_protein_Mb1524_OS=Mycobacterium_bovis_(strain_ATCC_BAA-935_/_AF2122/97)_GN=Mb1524_PE=3_SV=1	6e-13
comp212367_c1_seq1	4.93231153052118	13.2512404658127	3.28430752309711	14.8829084414639	0	0	2.14405831563086	7.9239008634784	1.20210351773518	0	4.59593962450488	4.6604423614085	sp|Q66PG4|LARG2_CHICK_Glycosyltransferase-like_protein_LARGE2_OS=Gallus_gallus_GN=GYLTL1B_PE=2_SV=1	2e-12
comp212370_c0_seq1	0	4.3061272025959	0	23.0189938275343	2.25504205190209	5.59759307268221	0	9.94645418713867	10.7012740701022	11.4023821204727	3.79566667191903	0	sp|P16009|VG05_BPT4_Tail-associated_lysozyme_OS=Enterobacteria_phage_T4_GN=5_PE=1_SV=2	3e-07
comp212408_c0_seq1	0	2.11192457387983	2.55329268493228	28.9972803845043	0	1.98953814378766	7.92285943300372	2.24701890425362	0	0	0	3.14368931592869	sp|Q6PAY8|HSDL2_XENLA_Hydroxysteroid_dehydrogenase-like_protein_2_OS=Xenopus_laevis_GN=hsdl2_PE=2_SV=1	5e-12
comp212466_c0_seq1	1.58515493981958	1.3041409659299	0	0	1.34098366833828	1.18852423932386	1.36262084177839	2.14071942403926	0	6.3746805889996	0	0	sp|Q9LHG9|NACA1_ARATH_Nascent_polypeptide-associated_complex_subunit_alpha-like_protein_1_OS=Arabidopsis_thaliana_GN=At3g12390_PE=1_SV=1	3e-30
comp212466_c0_seq2	0	1.26513576564631	0	0	3.85141384678281	3.36180814958241	0	1.01824372756702	0	3.11367395279763	0	0	sp|Q8JIU7|NACA_DANRE_Nascent_polypeptide-associated_complex_subunit_alpha_OS=Danio_rerio_GN=naca_PE=1_SV=1	9e-52
comp212473_c0_seq1	0	0	2.17366809816712	0	0	0	2.30234886012067	0	6.60601357771664	0	5.50432778987412	2.82038913625001	sp|Q6ZS10|CL17A_HUMAN_C-type_lectin_domain_family_17,_member_A_OS=Homo_sapiens_GN=CLEC17A_PE=1_SV=2	2e-07
comp2126655_c0_seq1	0	7.58275875815764	0	6.74904714876245	2.6296614811859	2.33103732356061	0	9.5148532125166	4.52204673412715	14.472990942103	0	0	sp|Q9FL28|FLS2_ARATH_LRR_receptor-like_serine/threonine-protein_kinase_FLS2_OS=Arabidopsis_thaliana_GN=FLS2_PE=1_SV=1	8e-12
comp2128230_c0_seq1	4.716728671021	2.66012817582423	0	11.6903744512834	0	0	0	10.7983974668002	0	4.92201069133169	0	0	sp|Q5R2J2|G3P_PELSI_Glyceraldehyde-3-phosphate_dehydrogenase_OS=Pelodiscus_sinensis_GN=GAPDH_PE=2_SV=1	3e-101
comp212850_c1_seq1	4.43375903594843	1.30753795295203	0	2.46481127672668	1.41529639069346	0	1.45675418386233	1.28712565041919	0	1.57899060360286	0	5.72062284757174	sp|P10978|POLX_TOBAC_Retrovirus-related_Pol_polyprotein_from_transposon_TNT_1-94_OS=Nicotiana_tabacum_PE=2_SV=1	1e-43
comp212866_c0_seq2	5.53620434045939	7.4206908873867	1.6230895483487	18.4465412461055	0	1.38913365128949	1.56945718718175	6.44920608138891	3.53793501420477	3.65233584525013	2.3072164021943	4.64298245603916	sp|P61314|RL15_RAT_60S_ribosomal_protein_L15_OS=Rattus_norvegicus_GN=Rpl15_PE=1_SV=2	1e-86
comp212873_c0_seq1	2.69511646542576	4.01371542520585	0	3.72819183318846	0	8.87374035627935	0	5.12434275739114	2.50764304802138	2.68224280012869	0	0	sp|Q09435|GCY1_CAEEL_Guanylate_cyclase_receptor-type_gcy-1_OS=Caenorhabditis_elegans_GN=gcy-1_PE=3_SV=1	4e-15
comp2128_c1_seq1	1.80293863784342	3.07645338503736	0	0	0	1.40755768428621	0	2.94831266879849	1.78594458535534	0	0	0	sp|P20790|RAB8A_DICDI_Ras-related_protein_Rab-8A_OS=Dictyostelium_discoideum_GN=rab8A_PE=3_SV=1	1e-61
comp212976_c0_seq1	10.4529938018081	0	0	0	0	0	0	2.26433071649055	0	0	0	0	sp|Q5RD00|AAPK2_PONAB_5'-AMP-activated_protein_kinase_catalytic_subunit_alpha-2_OS=Pongo_abelii_GN=PRKAA2_PE=2_SV=1	4e-17
comp213039_c1_seq1	0	8.64610310899697	0	2.92020912044925	0	0	1.68858269287571	14.7144636072734	1.91750575000377	0	0	5.10884867318507	sp|Q96F81|DISP1_HUMAN_Protein_dispatched_homolog_1_OS=Homo_sapiens_GN=DISP1_PE=2_SV=3	6e-16
comp2131286_c0_seq1	1.94448056197497	3.02670072364785	1.64563124486944	8.11724347839684	0	1.40818007613729	1.57689879442105	3.83483803097557	0	3.90839023279738	0	2.49010863542568	sp|Q41094|FCPF_PHATR_Fucoxanthin-chlorophyll_a-c_binding_protein_F,_chloroplastic_OS=Phaeodactylum_tricornutum_GN=FCPF_PE=3_SV=1	2e-10
comp213212_c0_seq1	1.82605638076539	8.63074872765697	5.95727176644701	2.40885869158228	7.34220341038748	2.54339372053421	2.86576482186664	4.41328902929766	0	0	9.19426626452934	2.24158163505344	sp|P49692|RL7A1_ARATH_60S_ribosomal_protein_L7a-1_OS=Arabidopsis_thaliana_GN=RPL7AA_PE=1_SV=2	2e-74
comp213306_c0_seq1	3.1174659192752	2.67649083484086	0	7.43812285682773	0	6.55112207263064	1.42811394609542	1.26987934665496	1.53123129472759	1.63070478570122	1.95313583037243	1.99646287270704	sp|P0DJ14|RL7A_TETTH_60S_ribosomal_protein_L7a_OS=Tetrahymena_thermophila_GN=RPL7A_PE=1_SV=1	6e-81
comp213340_c0_seq1	0	1.29763865675864	4.28656786232892	0	1.47150203381576	0	3.03532441734792	0	4.52069239623846	4.83151998295156	1.83900479372516	0	sp|Q68XG4|GLRX1_RICTY_Glutaredoxin-1_OS=Rickettsia_typhi_(strain_ATCC_VR-144_/_Wilmington)_GN=grxC1_PE=3_SV=1	9e-07
comp213376_c0_seq1	7.69750424386683	2.20163099549592	0	0	5.03603429405272	1.98322959409033	0	11.2101286032148	0	2.8311799361013	0	0	sp|Q56K03|RL27A_BOVIN_60S_ribosomal_protein_L27a_OS=Bos_taurus_GN=RPL27A_PE=2_SV=3	9e-48
comp213382_c0_seq1	18.0179233467375	0	0	0	0	0	0	0	0	0	0	0	sp|Q9JLI3|MMEL1_MOUSE_Membrane_metallo-endopeptidase-like_1_OS=Mus_musculus_GN=Mmel1_PE=1_SV=1	2e-67
comp213414_c0_seq1	166.881179157819	0	0	0	0	0	0	0	0	0	0	0	sp|Q9D1R9|RL34_MOUSE_60S_ribosomal_protein_L34_OS=Mus_musculus_GN=Rpl34_PE=1_SV=2	4e-47
comp213451_c0_seq1	41.0731221324119	0	0	0	0	0	0	0	0	0	0	0	sp|P29773|ETS2_LYTVA_Protein_C-ets-2_(Fragment)_OS=Lytechinus_variegatus_GN=ETS-2_PE=3_SV=1	9e-35
comp213569_c0_seq1	13.1572344114202	0	0	0	0	0	0	0	0	0	0	0	sp|Q6GNR9|OST48_XENLA_Dolichyl-diphosphooligosaccharide--protein_glycosyltransferase_48_kDa_subunit_OS=Xenopus_laevis_GN=ddost_PE=2_SV=1	7e-67
comp213633_c1_seq1	3.70578799529019	15.6616429271559	6.05380245062438	8.16767324328613	3.17240068147961	3.87568254328347	3.05330778095105	26.6278400448407	5.37724112985404	13.4215091511919	2.40307711310388	7.01353748755099	sp|A9UPA2|RSSA_MONBE_40S_ribosomal_protein_SA_OS=Monosiga_brevicollis_GN=30792_PE=3_SV=1	3e-104
comp213694_c0_seq1	2.77320948616286	2.08553625940733	0	0	2.25309123571455	0	2.27914771530538	1.81186129889419	0	2.78301928847116	0	0	sp|P07001|PNTA_ECOLI_NAD(P)_transhydrogenase_subunit_alpha_OS=Escherichia_coli_(strain_K12)_GN=pntA_PE=1_SV=2	1e-61
comp2138966_c0_seq1	1.56354580417082	1.39188708802877	1.49979679405944	2.50536396555292	1.49729892607723	2.70859555982743	6.05854807990931	0	0	3.42715337405711	0	0	sp|B2IAI0|BIOC_XYLF2_Malonyl-[acyl-carrier_protein]_O-methyltransferase_OS=Xylella_fastidiosa_(strain_M23)_GN=bioC_PE=3_SV=1	4e-09
comp213962_c0_seq1	10.1664209888638	0	0	0	0	0	0	0	0	0	0	0	sp|P55008|AIF1_HUMAN_Allograft_inflammatory_factor_1_OS=Homo_sapiens_GN=AIF1_PE=1_SV=1	5e-37
comp213962_c0_seq2	6.35401349047418	0	0	0	0	0	0	0	0	0	0	0	sp|P55008|AIF1_HUMAN_Allograft_inflammatory_factor_1_OS=Homo_sapiens_GN=AIF1_PE=1_SV=1	5e-37
comp213999_c0_seq1	3.10470383668091	14.3119979136688	0	0	2.61511660153519	4.10158874585349	0	14.8309784148101	0	18.958620728975	0	7.75767119033779	sp|P08879|NDKA_DROME_Nucleoside_diphosphate_kinase_OS=Drosophila_melanogaster_GN=awd_PE=1_SV=3	5e-37
comp214068_c0_seq1	5.38005603899599	1.18440950641023	2.4663686666876	2.04211094882985	1.2537872577999	1.15674346562502	2.49816780739758	0	1.40714986243102	0	1.69351817873318	0	sp|Q6NV26|SDA1_DANRE_Protein_SDA1_homolog_OS=Danio_rerio_GN=sdad1_PE=2_SV=1	2e-05
comp214120_c0_seq1	1.47653124351587	2.41400543127272	0	6.55850268573762	0	3.31236943144008	1.35058880071741	11.1830823917112	0	1.48388019629644	0	0	sp|P02723|ADT_NEUCR_ADP,ATP_carrier_protein_OS=Neurospora_crassa_(strain_ATCC_24698_/_74-OR23-1A_/_CBS_708.71_/_DSM_1257_/_FGSC_987)_GN=aac_PE=3_SV=1	4e-66
comp214180_c0_seq1	9.19335936606263	0	0	0	0	0	0	0	0	0	0	0	sp|O61491|FLOT1_DROME_Flotillin-1_OS=Drosophila_melanogaster_GN=Flo-1_PE=2_SV=1	5e-99
comp214361_c0_seq1	11.6489628256762	1.42532469149368	1.53625563201672	7.83496511421907	4.56052400130554	2.86524964927921	6.11822728913532	7.92099771970041	10.3098560124189	3.59129793002466	6.45722364243888	6.67804255159365	sp|Q7RTR2|NLRC3_HUMAN_Protein_NLRC3_OS=Homo_sapiens_GN=NLRC3_PE=2_SV=2	7e-09
comp214362_c0_seq1	0	5.95970518869312	2.1012549929637	0	0	0	0	3.39235466104703	0	0	9.13353231934653	0	sp|O00899|GAPA_DICDI_Ras_GTPase-activating-like_protein_gapA_OS=Dictyostelium_discoideum_GN=gapA_PE=1_SV=1	2e-52
comp214410_c1_seq1	15.9629877047775	0	0	0	0	0	0	0	0	0	0	0	sp|Q5RFH9|AT5F1_PONAB_ATP_synthase_F(0)_complex_subunit_B1,_mitochondrial_OS=Pongo_abelii_GN=ATP5F1_PE=2_SV=1	3e-14
comp2145_c0_seq1	3.14411136004736	1.45110803936021	3.07397451909578	2.76488397990457	1.55319926416025	1.49071752239399	6.30617896102889	2.9686762172027	0	3.3889578241109	3.90854848727001	0	sp|O59950|RS4_YARLI_40S_ribosomal_protein_S4_OS=Yarrowia_lipolytica_(strain_CLIB_122_/_E_150)_GN=RPS4_PE=2_SV=1	2e-83
comp214706_c0_seq1	6.07400247361549	6.41465825135121	0	11.2604462179504	0	0	1.35493829030661	2.27430797643642	1.50157170661798	0	0	0	sp|Q5BQE6|DHC24_RAT_Delta(24)-sterol_reductase_OS=Rattus_norvegicus_GN=Dhcr24_PE=2_SV=2	5e-33
comp214740_c0_seq1	0	0	6.38276633595158	3.24169329944467	0	0	0	0	2.12141799108764	0	0	0	sp|P52303|AP1B1_RAT_AP-1_complex_subunit_beta-1_OS=Rattus_norvegicus_GN=Ap1b1_PE=1_SV=1	5e-65
comp214743_c0_seq1	3.78976945086787	1.62578327572383	0.865797388362338	1.62119212449759	0.922715764526551	2.51074459559838	6.34436951426228	1.62886577705574	3.00331013264171	7.00298671355837	0	1.23293563237066	sp|Q08C99|VRTN_DANRE_Vertnin_OS=Danio_rerio_GN=vrtn_PE=2_SV=1	1e-05
comp214930_c0_seq1	0	4.04831189889309	0	2.65636669128278	1.58867736999353	0	3.17348808695162	0	0	1.79664641183933	0	0	sp|P93006|P2C27_ARATH_Probable_protein_phosphatase_2C_27_OS=Arabidopsis_thaliana_GN=At2g33700_PE=2_SV=1	9e-21
comp214937_c0_seq1	0	3.8769072902891	1.38301750703968	2.26177718415405	0	0	0	4.36478000526266	1.51953109149309	1.58557083736762	5.9694986773287	2.02202010664827	sp|Q9WV60|GSK3B_MOUSE_Glycogen_synthase_kinase-3_beta_OS=Mus_musculus_GN=Gsk3b_PE=1_SV=2	2e-133
comp214964_c0_seq1	9.04252346769627	14.1755705874883	0	10.8838134388866	7.88804454677513	2.45120567428635	1.30480850416104	16.3945657977032	2.98286230626594	1.54579894661131	1.90361144873432	7.74732034154507	sp|P35685|RL7A_ORYSJ_60S_ribosomal_protein_L7a_OS=Oryza_sativa_subsp._japonica_GN=RPL7A_PE=2_SV=1	2e-78
comp214964_c0_seq2	0	7.8387245430665	0	2.57821615779101	4.78581513862846	1.40642486059126	1.60179636511017	7.61934478393773	0	0	0	0	sp|P35685|RL7A_ORYSJ_60S_ribosomal_protein_L7a_OS=Oryza_sativa_subsp._japonica_GN=RPL7A_PE=2_SV=1	8e-39
comp214990_c0_seq1	0	5.5261362675236	6.10053831274489	3.22779948210066	0	1.77979473469877	0	5.05578254852298	2.16746033364266	0	0	0	sp|Q94AG2|SERK1_ARATH_Somatic_embryogenesis_receptor_kinase_1_OS=Arabidopsis_thaliana_GN=SERK1_PE=1_SV=2	4e-05
comp215079_c0_seq1	3.61494083722424	7.30041504446909	3.30407858580215	0	0	1.40171636926462	1.7063260046324	12.6480627466295	5.20645459390799	20.6911764968866	0	0	sp|Q84MP7|H2AV3_ORYSJ_Probable_histone_H2A_variant_3_OS=Oryza_sativa_subsp._japonica_GN=Os03g0743400_PE=2_SV=1	3e-52
comp215080_c1_seq1	4.63400753317189	22.0805904696362	1.32342139891867	20.3005722247773	4.03562162533078	0	0	13.4885332558464	9.03000259107191	9.70062226305069	8.13151941299943	10.0934832597838	sp|Q80YX1|TENA_MOUSE_Tenascin_OS=Mus_musculus_GN=Tnc_PE=1_SV=1	8e-10
comp215139_c0_seq1	1.66527797587362	2.58101169897316	0	0	1.35919313083206	3.51218718918154	1.32920633866429	8.55897914314751	0	4.93044213643089	0	0	sp|P50257|EF1AS_PORPU_Elongation_factor_1-alpha_S_OS=Porphyra_purpurea_GN=TEF-S_PE=2_SV=1	7e-110
comp215164_c0_seq1	47.3577744488547	0	0	0	0	0	0	0	0	0	0	0	sp|P63696|Y941_MYCBO_Uncharacterized_transporter_Mb0941_OS=Mycobacterium_bovis_(strain_ATCC_BAA-935_/_AF2122/97)_GN=Mb0941_PE=3_SV=1	1e-34
comp215168_c0_seq2	2.90958500144962	1.11022104079584	3.5391634862429	6.98268521186377	2.66545688289081	4.05122878198258	0	8.11427727286908	1.41419941755076	3.06484070532381	0	0	sp|Q64739|COBA2_MOUSE_Collagen_alpha-2(XI)_chain_OS=Mus_musculus_GN=Col11a2_PE=2_SV=3	6e-06
comp215168_c0_seq3	8.51334694068811	3.91792904592596	2.69680701149011	2.54467485564783	1.49899240055492	4.71826711026513	2.83340333428706	16.3416165774332	1.64474251087309	14.1293236572715	2.24966555706378	2.17455598804688	sp|P12105|CO3A1_CHICK_Collagen_alpha-1(III)_chain_(Fragments)_OS=Gallus_gallus_GN=COL3A1_PE=2_SV=2	2e-06
comp215178_c0_seq1	0	15.1429831593484	2.89892362207179	12.1230282736268	2.83127256934446	2.57357619901208	2.7677763720631	9.34454556340298	0	1.71867272407944	4.2771863871412	6.41251207147094	sp|Q1LZE9|PRS23_BOVIN_Serine_protease_23_OS=Bos_taurus_GN=PRSS23_PE=2_SV=1	4e-06
comp215529_c0_seq1	19.3812345578993	0	0	0	0	0	0	0	0	0	0	0	sp|Q8VDJ3|VIGLN_MOUSE_Vigilin_OS=Mus_musculus_GN=Hdlbp_PE=1_SV=1	8e-06
comp21562_c0_seq1	0	3.27377895193756	0	0	10.663955443121	1.62697902218692	3.5231160159943	1.67428871291947	1.90770944121767	0	4.8699982248061	2.48184226032828	sp|P59110|SENP1_MOUSE_Sentrin-specific_protease_1_OS=Mus_musculus_GN=Senp1_PE=2_SV=1	1e-08
comp215692_c0_seq1	10.7346455159778	0	2.98246431349437	0	0	2.24749840826308	2.77789602982706	0	0	0	9.29341407409268	4.30488550394686	sp|Q800K6|TOB1A_XENLA_DNA_topoisomerase_2-binding_protein_1-A_OS=Xenopus_laevis_GN=topbp1-A_PE=1_SV=2	8e-05
comp215723_c0_seq1	79.334731647189	0	0	0	0	0	0	0	0	0	0	0	sp|P47826|RLA0_CHICK_60S_acidic_ribosomal_protein_P0_OS=Gallus_gallus_GN=RPLP0_PE=2_SV=1	4e-80
comp215723_c1_seq1	89.5893460754657	0	0	0	0	0	0	0	0	0	0	0	sp|P05388|RLA0_HUMAN_60S_acidic_ribosomal_protein_P0_OS=Homo_sapiens_GN=RPLP0_PE=1_SV=1	1e-50
comp215826_c1_seq1	0	3.97575658347252	8.27489749258246	4.55025304103172	0	0	2.61999367326735	2.31873070976574	1.52718268891138	1.62374972849417	2.03661451731354	4.0914356576178	sp|O13353|CHS4_MAGO7_Chitin_synthase_4_OS=Magnaporthe_oryzae_(strain_70-15_/_ATCC_MYA-4617_/_FGSC_8958)_GN=CHS4_PE=3_SV=2	2e-30
comp21582_c0_seq1	15.6514846352354	0	0	0	0	0	0	0	0	0	0	0	sp|B3EWZ9|HEPHL_ACRMI_Hephaestin-like_protein_OS=Acropora_millepora_PE=1_SV=1	9e-18
comp215889_c0_seq1	3.25022137300117	6.70340214823177	0	2.27529050163038	0	0	1.37421293651859	1.14905376206108	1.57797962192671	3.29572049283973	0	0	sp|Q5RD23|ATPO_PONAB_ATP_synthase_subunit_O,_mitochondrial_OS=Pongo_abelii_GN=ATP5O_PE=2_SV=1	1e-37
comp215920_c1_seq1	6.90804280774222	10.9771285856946	11.3558359885113	2.16067566282783	11.8026168747047	7.43903810048243	6.2967348395019	3.4592555882347	11.5774370330648	10.496051748767	9.11280069337393	15.0025631519851	sp|P34284|YKK7_CAEEL_Uncharacterized_F-box/LRR-repeat_protein_C02F5.7_OS=Caenorhabditis_elegans_GN=C02F5.7_PE=3_SV=3	4e-14
comp215962_c0_seq1	0	4.13969041705103	0	0	0	1.33713836605349	0	3.76281466077622	4.80828234202753	0	0	0	sp|P18652|KS6AA_CHICK_Ribosomal_protein_S6_kinase_2_alpha_OS=Gallus_gallus_GN=RPS6KA_PE=2_SV=1	7e-22
comp216002_c0_seq1	0	9.10771166979523	0	0	2.53307717128262	0	0	4.11626802188521	2.67556756750203	2.9417684692221	0	0	sp|Q7T3N1|RL15_MYLPI_60S_ribosomal_protein_L15_OS=Mylopharyngodon_piceus_GN=rpl15_PE=2_SV=3	3e-48
comp216004_c1_seq1	0	3.72265551882945	2.088797502513	3.39667137316444	0	0	0	6.89442882391369	0	0	0	2.72538758962955	sp|Q6P1U2|TTYH2_XENTR_Protein_tweety_homolog_2_OS=Xenopus_tropicalis_GN=ttyh2_PE=2_SV=1	2e-05
comp216031_c0_seq1	3.93514993135949	1.77971135975769	5.85496825272257	3.30465249512315	0	0	0	0	0	0	0	0	sp|P32018|COEA1_CHICK_Collagen_alpha-1(XIV)_chain_OS=Gallus_gallus_GN=COL14A1_PE=1_SV=2	5e-05
comp216031_c1_seq1	0	5.20634693842123	0	0	0	0	0	6.66601515951439	3.93169537662561	0	0	0	sp|Q5GFL6|VWA2_HUMAN_von_Willebrand_factor_A_domain-containing_protein_2_OS=Homo_sapiens_GN=VWA2_PE=1_SV=1	1e-05
comp21603_c0_seq1	3.4692832656008	2.86586961579528	0	7.58977195471775	0	0	0	1.21255623750645	0	0	6.47980000550908	4.39372335417568	sp|P51817|PRKX_HUMAN_cAMP-dependent_protein_kinase_catalytic_subunit_PRKX_OS=Homo_sapiens_GN=PRKX_PE=1_SV=1	2e-77
comp216160_c0_seq1	3.75871736725751	0	0	0	0	0	1.93053978351352	0	1.83702350057547	4.06112974435684	0	0	sp|Q5M7U6|ARP2_RAT_Actin-related_protein_2_OS=Rattus_norvegicus_GN=Actr2_PE=1_SV=1	3e-45
comp216160_c1_seq1	2.0318665637887	0	0	3.19135268933609	0	1.70072364079113	0	0	2.05484960811465	2.23907967371589	0	0	sp|O96621|ARP2_DICDI_Actin-related_protein_2_OS=Dictyostelium_discoideum_GN=arpB_PE=1_SV=1	6e-63
comp2161830_c0_seq1	0	0	0	2.8333325627954	0	0	0	0	3.39608149908153	3.69599965274895	4.10283273176837	0	sp|P26642|EF1GA_XENLA_Elongation_factor_1-gamma-A_OS=Xenopus_laevis_GN=eef1g-a_PE=1_SV=1	2e-23
comp2163669_c0_seq1	0	16.7531550078353	0	4.35608825709016	0	0	1.27867944072816	9.82516844546826	0	0	0	0	sp|A8HS48|RS3A_CHLRE_40S_ribosomal_protein_S3a_OS=Chlamydomonas_reinhardtii_GN=CHLREDRAFT_168484_PE=1_SV=1	6e-98
comp2164404_c0_seq1	7.79564714191237	1.68251945005131	0	0	3.691512407797	4.84732261715337	0	1.61358632524017	0	0	4.86897061957724	0	sp|Q8VEG4|EXD2_MOUSE_Exonuclease_3'-5'_domain-containing_protein_2_OS=Mus_musculus_GN=Exd2_PE=2_SV=1	1e-13
comp216493_c0_seq1	0	5.85550726371436	3.27192661927221	0	2.96874653996152	7.97323632100327	0	0	0	3.61224743692033	0	0	sp|P28799|GRN_HUMAN_Granulins_OS=Homo_sapiens_GN=GRN_PE=1_SV=2	2e-06
comp216548_c0_seq1	5.93067385792073	9.13929196519657	0	0	0	0	0	5.68641264311894	0	2.94903379694527	0	0	sp|Q6XHB2|ROCO4_DICDI_Probable_serine/threonine-protein_kinase_roco4_OS=Dictyostelium_discoideum_GN=roco4_PE=1_SV=1	4e-10
comp216618_c0_seq1	9.69300532778997	14.5965927262731	15.6836101585779	11.77275506071	5.52700445919673	5.12681711073119	2.69653540922245	20.0074898829855	7.88500252807086	6.74359327384599	0	0	sp|A9W2R3|ATPA_METEP_ATP_synthase_subunit_alpha_OS=Methylobacterium_extorquens_(strain_PA1)_GN=atpA_PE=3_SV=1	2e-144
comp216618_c1_seq1	5.54653715814896	7.75189149646021	6.6849420216122	10.5399450417342	1.57177583059854	2.90353909016858	17.3518166439086	13.4817067936607	5.29403270940207	3.8009366813009	0	2.36017817556133	sp|P08428|ATPA_XENLA_ATP_synthase_subunit_alpha,_mitochondrial_OS=Xenopus_laevis_GN=atp5a_PE=2_SV=1	1e-98
comp2166221_c0_seq1	7.33553781411469	4.94766010199707	3.88395557457512	4.67390753777849	2.76116678440364	3.66788300676062	1.33386994814175	1.26738203585419	4.48306526714535	1.59104638315383	0	0	sp|O13755|OSM1_SCHPO_Fumarate_reductase_OS=Schizosaccharomyces_pombe_(strain_972_/_ATCC_24843)_GN=osm1_PE=3_SV=1	6e-71
comp216703_c0_seq1	3.20717193859401	12.4299121834943	1.45060835787508	0	2.91726436241669	0	2.79449976460275	7.55707898063555	1.60704642992698	1.69712974673347	0	0	sp|P13607|ATNA_DROME_Sodium/potassium-transporting_ATPase_subunit_alpha_OS=Drosophila_melanogaster_GN=Atpalpha_PE=1_SV=3	2e-69
comp216715_c0_seq1	0	1.27226208186037	2.66435050049522	0	0	0	0	1.2072756154997	3.17430146588249	6.92582410208056	2.15412427043016	2.11492027492086	sp|Q26636|CATL_SARPE_Cathepsin_L_OS=Sarcophaga_peregrina_PE=1_SV=1	1e-23
comp216715_c0_seq2	0	2.34116450929997	1.22247752305697	0	2.51148537169207	6.50538332417524	0	2.02252456384299	2.90487776052751	4.629645282812	0	1.91709943005408	sp|Q26636|CATL_SARPE_Cathepsin_L_OS=Sarcophaga_peregrina_PE=1_SV=1	1e-45
comp216797_c0_seq1	9.0043712962675	0	0	0	0	0	0	0	0	0	0	0	sp|Q91ZR3|ZHANG_MOUSE_CREB/ATF_bZIP_transcription_factor_OS=Mus_musculus_GN=Crebzf_PE=1_SV=2	3e-09
comp216838_c1_seq1	0	11.7567955267941	0	0	0	0	0	0	0	0	0	4.66170500891827	sp|Q94FB9|AB1D_ARATH_ABC_transporter_D_family_member_1_OS=Arabidopsis_thaliana_GN=ABCC1_PE=1_SV=1	7e-12
comp216860_c0_seq1	3.82939248955906	8.60598577410869	7.88346775321458	29.540755191321	0	0	0	7.01435646310128	9.94040478014161	7.66209603684028	1.58573724716882	6.49871019518603	sp|Q8NHY0|B4GN2_HUMAN_Beta-1,4_N-acetylgalactosaminyltransferase_2_OS=Homo_sapiens_GN=B4GALNT2_PE=1_SV=2	1e-18
comp216934_c2_seq1	0	1.31269531490485	4.27027473345433	6.95203825599438	0	0	0	3.38930132711211	0	6.56994382008755	0	0	sp|P04069|CBPB_ASTAS_Carboxypeptidase_B_OS=Astacus_astacus_PE=1_SV=1	2e-62
comp2169677_c0_seq1	0	4.11088569805221	0	0	0	0	0	7.1634497525494	0	5.34774452767772	0	3.36292315414595	sp|P80884|ANAN_ANACO_Ananain_OS=Ananas_comosus_GN=AN1_PE=1_SV=2	1e-24
comp2169818_c0_seq1	0	7.66372129190507	3.46730000270699	1.98816753035076	1.15355035588592	1.09889011544509	0	7.99939138942802	5.04838298548081	5.23446247165354	1.57551443225955	1.6417005339153	sp|P16157|ANK1_HUMAN_Ankyrin-1_OS=Homo_sapiens_GN=ANK1_PE=1_SV=3	6e-15
comp216985_c0_seq1	3.62664024056748	4.26994691075568	3.04749176491329	5.29739716823363	0	0	13.5319108766674	1.17481936281168	1.72526695471889	0	13.7206642527694	9.11000438367568	sp|P23785|GRN_RAT_Granulins_OS=Rattus_norvegicus_GN=Grn_PE=1_SV=3	1e-12
comp216996_c0_seq1	0	0	0	0	0	0	0	4.75206210145115	2.24183468385408	4.93001213064848	0	0	sp|Q9L9D7|COCE_RHOSM_Cocaine_esterase_OS=Rhodococcus_sp._(strain_MB1_Bresler)_GN=cocE_PE=1_SV=1	4e-12
comp2170395_c0_seq1	11.5514495899159	0	0	0	4.78434487810698	4.3402786654667	0	14.6243870606583	10.4919496231242	14.8030146536349	0	0	sp|P36408|GBB_DICDI_Guanine_nucleotide-binding_protein_subunit_beta_OS=Dictyostelium_discoideum_GN=gpbA_PE=1_SV=1	0.0
comp217064_c0_seq1	9.26518257921858	0	0	0	0	0	0	0	0	0	0	0	sp|Q9BUZ4|TRAF4_HUMAN_TNF_receptor-associated_factor_4_OS=Homo_sapiens_GN=TRAF4_PE=1_SV=1	1e-22
comp2170855_c0_seq1	1.12293415773432	2.97247961792835	0	1.87254014796728	0	0	0	6.73902035792045	2.32251349752003	5.96240395540822	0	0	sp|O00780|VATE_DICDI_V-type_proton_ATPase_subunit_E_OS=Dictyostelium_discoideum_GN=vatE_PE=1_SV=1	4e-60
comp217121_c0_seq1	0	4.26864264083406	1.54131395339602	2.5225469574853	1.50288019735419	0	1.4750802237072	0	1.68647690631406	8.85921651743181	0	0	sp|P46875|ATK3_ARATH_Kinesin-3_OS=Arabidopsis_thaliana_GN=ATK3_PE=2_SV=1	2e-83
comp217121_c1_seq1	0	4.16675293608155	0	0	2.20792084784883	0	2.22275248672941	0	2.42284667668622	0	1.48949025573948	0	sp|Q92376|KLP1_SCHPO_Kinesin-like_protein_1_OS=Schizosaccharomyces_pombe_(strain_972_/_ATCC_24843)_GN=klp1_PE=2_SV=2	2e-21
comp2171444_c0_seq1	2.88489508913102	0	2.91383999372024	5.12805084637249	0	0	6.0986777880211	2.7795484632124	0	0	0	0	sp|P35555|FBN1_HUMAN_Fibrillin-1_OS=Homo_sapiens_GN=FBN1_PE=1_SV=3	6e-05
comp217153_c0_seq1	5.47816119703074	0	1.93746052789405	8.9417118653193	9.07909576967601	5.27307126156092	2.98804401984789	6.13360063982475	2.16532694272832	4.54855431342368	1.35532958367956	0	sp|Q28620|NPT2A_RABIT_Sodium-dependent_phosphate_transport_protein_2A_OS=Oryctolagus_cuniculus_GN=SLC34A1_PE=2_SV=1	2e-05
comp2172084_c0_seq1	5.96652388869164	6.73079095111129	4.18251637149799	2.41909079471852	1.40453784695283	7.98133534924103	0	6.21925137011351	3.04629389449369	1.60237854522591	3.82229155197522	3.92300810246342	sp|P35556|FBN2_HUMAN_Fibrillin-2_OS=Homo_sapiens_GN=FBN2_PE=1_SV=3	8e-05
comp217253_c0_seq1	32.2638031297777	0	0	0	0	0	0	0	0	0	0	0	sp|O15294|OGT1_HUMAN_UDP-N-acetylglucosamine--peptide_N-acetylglucosaminyltransferase_110_kDa_subunit_OS=Homo_sapiens_GN=OGT_PE=1_SV=3	1e-06
comp217328_c0_seq1	2.36172617594487	4.33708262548006	1.116986203661	6.32143693972789	1.19813134822264	1.13905819236087	6.96005341912053	4.80130929412975	6.41454766066461	10.5318515522112	4.52155462479989	1.57380234676553	sp|P25804|CYSP_PEA_Cysteine_proteinase_15A_OS=Pisum_sativum_PE=2_SV=1	6e-51
comp217336_c0_seq1	18.7491072541033	0	0	0	0	0	0	0	0	0	0	0	sp|A8WFR0|LAMP5_DANRE_Lysosome-associated_membrane_glycoprotein_5_OS=Danio_rerio_GN=lamp5_PE=2_SV=1	3e-08
comp217366_c0_seq1	4.32043472198567	5.90968596118824	16.7845825492937	3.76877477095815	4.29815259847193	0	8.30569126205359	2.26792489476715	4.4409202479828	4.98459995913777	0	2.88314830902429	sp|P48962|ADT1_MOUSE_ADP/ATP_translocase_1_OS=Mus_musculus_GN=Slc25a4_PE=1_SV=4	4e-82
comp217366_c1_seq1	2.35777737902698	2.17128573206415	2.41491867249432	8.38124352047921	0	0	0	0	2.55479479501714	5.36722493491484	0	3.20606488312586	sp|P02722|ADT1_BOVIN_ADP/ATP_translocase_1_OS=Bos_taurus_GN=SLC25A4_PE=1_SV=3	3e-43
comp217402_c0_seq1	0	0	0	14.1543721906361	0	0	0	3.30847265952119	0	14.7504321305619	0	0	sp|P61354|RL27_RAT_60S_ribosomal_protein_L27_OS=Rattus_norvegicus_GN=Rpl27_PE=2_SV=2	2e-43
comp217428_c0_seq1	4.72939044463926	16.7464839311559	1.39732839383475	7.18028086281304	1.40114628613885	4.84797498254968	0	18.6135654499685	0	1.64464925893086	0	0	sp|P62282|RS11_RAT_40S_ribosomal_protein_S11_OS=Rattus_norvegicus_GN=Rps11_PE=1_SV=3	4e-68
comp2174496_c0_seq1	1.36799395197369	6.98376219459428	1.30601821447955	17.796120503677	0	0	0	5.63567712989593	0	0	0	0	sp|Q54SJ5|MYLKC_DICDI_Probable_myosin_light_chain_kinase_DDB_G0282429_OS=Dictyostelium_discoideum_GN=DDB_G0282429_PE=3_SV=1	8e-34
comp217485_c2_seq1	1.77729926630613	5.84989812412445	0	2.58993682735519	0	1.35407165596215	0	7.75609691623605	0	5.47640163306965	2.33048608927433	0	sp|Q9NQ36|SCUB2_HUMAN_Signal_peptide,_CUB_and_EGF-like_domain-containing_protein_2_OS=Homo_sapiens_GN=SCUBE2_PE=2_SV=2	6e-08
comp217541_c0_seq1	0	0	0	9.62372842521186	0	0	0	6.40446139788277	0	2.30364197047517	0	0	sp|Q9SY55|ECA3_ARATH_Calcium-transporting_ATPase_3,_endoplasmic_reticulum-type_OS=Arabidopsis_thaliana_GN=ECA3_PE=2_SV=3	5e-23
comp2175534_c0_seq1	3.62604335250218	2.97607133669059	0	0	1.52046336945017	2.75549181607385	0	1.25004465933524	6.93472867272321	9.17824957269465	0	0	sp|P0C1I2|PPIE_RHIO9_Peptidyl-prolyl_cis-trans_isomerase_E_OS=Rhizopus_delemar_(strain_RA_99-880_/_ATCC_MYA-4621_/_FGSC_9543_/_NRRL_43880)_GN=cyp10_PE=3_SV=1	7e-10
comp2175880_c0_seq1	0	13.3162471135117	0	5.68944894821141	1.736617492516	1.53154766202955	1.66825413874316	5.59784918244643	2.04450580103312	4.35052780062502	0	8.34834055619356	sp|Q54R45|SSRA_DICDI_Translocon-associated_protein_subunit_alpha_OS=Dictyostelium_discoideum_GN=ssr1_PE=3_SV=1	2e-24
comp217737_c0_seq1	0	11.2057021058263	6.85917028817318	14.9485629772093	3.4595995638971	0	3.40971516678675	8.87110464682039	3.67092358512343	0	0	9.96679069106189	sp|P24821|TENA_HUMAN_Tenascin_OS=Homo_sapiens_GN=TNC_PE=1_SV=3	1e-31
comp217789_c0_seq1	0	2.13689697223304	6.6363482580517	5.60655092264679	1.09438297717109	0	3.27784728073903	10.5121286366326	0	1.28340483700811	13.0369056381146	14.4930413198053	sp|P08799|MYS2_DICDI_Myosin-2_heavy_chain_OS=Dictyostelium_discoideum_GN=mhcA_PE=1_SV=3	1e-05
comp2178264_c0_seq1	0	12.9893461812601	6.02330385419259	8.91799828569984	0	0	0	0	0	0	0	3.90407749232216	sp|Q94IN5|PNO_EUGGR_Pyruvate_dehydrogenase_[NADP(+)],_mitochondrial_OS=Euglena_gracilis_GN=PNO_PE=1_SV=1	3e-42
comp217859_c0_seq1	14.7250954878768	0	0	0	0	0	0	0	0	0	0	0	sp|P54357|MLC2_DROME_Myosin-2_essential_light_chain_OS=Drosophila_melanogaster_GN=Mlc-c_PE=1_SV=1	6e-40
comp2178664_c0_seq1	3.75844126928388	11.3857701131797	0	2.93414592313396	5.10312023398267	4.83290005244565	1.64082397645491	16.6283415702582	9.38699720799602	8.22442386496886	2.50124188826756	0	sp|Q8MSU3|FRRS1_DROME_Putative_ferric-chelate_reductase_1_homolog_OS=Drosophila_melanogaster_GN=CG8399_PE=2_SV=1	6e-06
comp2179500_c0_seq1	0	5.84152465929922	0	7.26094524271093	2.04175004828303	1.71143742006331	0	9.98872153193938	0	0	0	0	sp|Q2HJ57|COTL1_BOVIN_Coactosin-like_protein_OS=Bos_taurus_GN=COTL1_PE=2_SV=3	4e-31
comp218051_c1_seq1	1.09155830455776	1.98193551176494	1.04907008492073	1.83874889402818	2.10831484819125	5.13489409959746	2.10017612419477	3.82971399019626	1.17993498243091	3.50226382718835	4.07479272788497	2.89792427571169	sp|Q57YG0|PIF7_TRYB2_ATP-dependent_DNA_helicase_PIF7_OS=Trypanosoma_brucei_brucei_(strain_927/4_GUTat10.1)_GN=PIF7_PE=3_SV=1	1e-10
comp218079_c0_seq1	1.76654237007432	8.69406164195416	1.52692918303254	2.55927395098925	0	0	2.94164619214755	6.43216189522948	1.70856516931186	0	0	0	sp|P38659|PDIA4_RAT_Protein_disulfide-isomerase_A4_OS=Rattus_norvegicus_GN=Pdia4_PE=1_SV=2	2e-08
comp2181403_c0_seq1	0	11.4489462825216	3.55561249142647	8.50906122707526	0	0	0	4.11575274182555	0	4.048496111999	0	4.95418930735449	sp|O04834|SAR1A_ARATH_GTP-binding_protein_SAR1A_OS=Arabidopsis_thaliana_GN=SAR1A_PE=2_SV=1	2e-71
comp2181408_c0_seq1	1.77071661389874	1.62568893901417	3.5495062848024	3.02443742729898	1.71667120407371	0	3.410608445219	1.63776933715636	1.86033540168091	0	2.25125524997204	2.35364127645568	sp|P26642|EF1GA_XENLA_Elongation_factor_1-gamma-A_OS=Xenopus_laevis_GN=eef1g-a_PE=1_SV=1	4e-40
comp2181764_c0_seq1	6.17805565598154	5.38703549091982	2.99332159397542	14.309151258149	0	0	2.83958132288494	7.8600804322753	0	0	0	0	sp|Q920L5|ELOV6_MOUSE_Elongation_of_very_long_chain_fatty_acids_protein_6_OS=Mus_musculus_GN=Elovl6_PE=2_SV=1	4e-21
comp218207_c0_seq1	0	0	1.8808765267148	6.32188589773076	0	0	3.69690195179041	7.70083972062905	0	2.16423576169917	0	0	sp|P41561|IDH2_COLMA_Isocitrate_dehydrogenase_[NADP]_2_OS=Colwellia_maris_GN=icd2_PE=1_SV=3	9e-36
comp218207_c1_seq1	5.1603118467277	1.41886565604244	0	4.88062722530373	0	0	2.95908698503458	2.43672185458959	1.707692465262	1.77209651754516	0	0	sp|P41561|IDH2_COLMA_Isocitrate_dehydrogenase_[NADP]_2_OS=Colwellia_maris_GN=icd2_PE=1_SV=3	2e-80
comp218288_c0_seq1	0	0	4.44207385244876	13.8619811270463	0	2.99883556937239	0	0	0	0	6.22461219906122	0	sp|Q10L32|MSRB5_ORYSJ_Peptide_methionine_sulfoxide_reductase_B5_OS=Oryza_sativa_subsp._japonica_GN=MSRB5_PE=2_SV=1	3e-31
comp2182935_c0_seq1	0	11.9726811922139	0	13.1087203450677	0	1.39843955551043	0	8.79910843867069	0	0	0	0	sp|Q940B0|RL183_ARATH_60S_ribosomal_protein_L18-3_OS=Arabidopsis_thaliana_GN=RPL18C_PE=2_SV=1	9e-77
comp2183398_c0_seq1	7.85571533486707	2.19874463837012	1.14386000014463	0	4.46185697605879	3.16656312063918	2.17864184446549	14.8718173553524	8.93417289412527	9.4092761660588	0	0	sp|O16264|PEBPH_CAEEL_Phosphatidylethanolamine-binding_protein_homolog_F40A3.3_OS=Caenorhabditis_elegans_GN=F40A3.3_PE=3_SV=1	3e-25
comp2183962_c0_seq1	17.150626117844	0	0	0	0	0	0	0	0	0	0	0	sp|Q5NVI6|PTTG_PONAB_Pituitary_tumor-transforming_gene_1_protein-interacting_protein_OS=Pongo_abelii_GN=PTTG1IP_PE=2_SV=2	4e-06
comp218489_c2_seq1	0	3.53746476849924	0	0	1.9660426998874	0	2.13331577240664	3.31867600358625	0	0	2.85274973278151	0	sp|P23358|RL12_RAT_60S_ribosomal_protein_L12_OS=Rattus_norvegicus_GN=Rpl12_PE=2_SV=1	1e-49
comp218508_c0_seq2	0	6.08781097851242	4.47374197170748	3.78766921627025	2.13847271394428	3.51352894611828	0	11.8456015314877	0	0	0	0	sp|Q23445|SAR1_CAEEL_GTP-binding_protein_SAR1_OS=Caenorhabditis_elegans_GN=ZK180.4_PE=3_SV=1	4e-86
comp218539_c1_seq1	7.86644243635352	4.65194567429455	2.77102485800501	0	5.20673117164796	4.32292133805043	2.92052698397806	2.45223058605961	7.79815097986357	0	6.56481638605771	3.30439014450941	sp|O60290|ZN862_HUMAN_Zinc_finger_protein_862_OS=Homo_sapiens_GN=ZNF862_PE=2_SV=2	7e-08
comp218620_c0_seq1	1.70368439579609	1.47578790736604	8.52604486100127	13.673218167586	3.10992567777731	1.34655887500622	11.7231041508749	2.67725937974143	5.14117365523496	1.79803742328074	2.14482258599109	4.2416477994696	sp|O64411|PAO_MAIZE_Polyamine_oxidase_OS=Zea_mays_GN=PAO_PE=1_SV=1	7e-09
comp218730_c0_seq1	1.45109248993065	19.5942919616863	6.84851663801485	9.81875291596741	9.74013836676089	2.64886357362108	2.68574824669593	6.36459629670904	3.02019201617225	0	5.63542669358347	5.83697887143769	sp|Q53GD3|CTL4_HUMAN_Choline_transporter-like_protein_4_OS=Homo_sapiens_GN=SLC44A4_PE=2_SV=2	7e-35
comp2187644_c0_seq1	0	3.24359812864188	0	2.07431492926237	2.38131935221158	1.03591834162867	0	3.19030096695551	5.08362870281523	5.36574854702268	0	0	sp|Q6PE25|EF1G_DANRE_Elongation_factor_1-gamma_OS=Danio_rerio_GN=eef1g_PE=2_SV=1	8e-22
comp2187761_c0_seq1	9.15526281149187	19.3399593269712	15.3006427908514	46.8932367300314	5.9499985957011	2.23844639760179	1.1372853336372	20.2027275003809	7.87684459764252	5.5559610322257	5.02591193767454	13.7473224807524	sp|Q9CX99|GRAP_MOUSE_GRB2-related_adapter_protein_OS=Mus_musculus_GN=Grap_PE=2_SV=1	9e-07
comp218803_c0_seq1	0	8.13736600519165	4.85833657997749	14.8156841447582	0	3.58863824260559	0	11.5756946407029	6.85766931677349	23.2774707428448	0	0	sp|Q9MZG3|DBIL5_BOVIN_Diazepam-binding_inhibitor-like_5_OS=Bos_taurus_GN=DBIL5_PE=2_SV=1	2e-16
comp218879_c0_seq1	0	2.16297717781895	4.71981209734532	3.81951498553027	0	0	0	3.53675850251034	0	5.39790527484301	0	0	sp|Q5BP74|KC1D_XENLA_Casein_kinase_I_isoform_delta_OS=Xenopus_laevis_GN=csnk1d_PE=1_SV=2	1e-99
comp2188806_c0_seq1	0	5.35725451679719	0	4.57577837315919	0	0	6.01226626239498	2.42933058154778	2.93057724818445	9.70473282680121	0	0	sp|Q0IQF7|RS16_ORYSJ_40S_ribosomal_protein_S16_OS=Oryza_sativa_subsp._japonica_GN=RPS16A_PE=2_SV=1	4e-39
comp2191916_c0_seq1	2.38006682802804	0	0	13.6455387922746	0	0	4.42028078947678	3.46597260333798	0	2.44717436064511	0	0	sp|P27420|HSP7C_CAEEL_Heat_shock_70_kDa_protein_C_OS=Caenorhabditis_elegans_GN=hsp-3_PE=1_SV=2	9e-58
comp219313_c0_seq1	0	1.59841870612752	3.48437071108824	11.4733621627351	0	1.54081125065722	0	2.93004858705596	0	0	0	0	sp|P20825|POL2_DROME_Retrovirus-related_Pol_polyprotein_from_transposon_297_OS=Drosophila_melanogaster_GN=pol_PE=3_SV=1	4e-20
comp219607_c0_seq1	28.2361474661941	0	0	0	0	0	0	0	0	0	0	0	sp|Q98SN8|S61A2_ONCMY_Protein_transport_protein_Sec61_subunit_alpha_isoform_B_OS=Oncorhynchus_mykiss_GN=sec61ab_PE=2_SV=3	1e-106
comp2196_c1_seq1	2.64522119169389	0	2.62930446052916	4.64057479414019	2.62034183732828	0	2.59670596700559	2.3660414080806	1.39648908265214	0	0	0	sp|Q8BR93|HARB1_MOUSE_Putative_nuclease_HARBI1_OS=Mus_musculus_GN=Harbi1_PE=2_SV=1	2e-07
comp219703_c0_seq1	4.35175297198787	9.18073780328969	16.6278827088305	9.85748748408701	4.19409338815079	5.32075035628292	12.4101030866156	6.37131570846376	1.54497947090927	12.6478360839484	15.1606425076566	13.6770368365193	sp|O57422|OPN4B_XENLA_Melanopsin-B_OS=Xenopus_laevis_GN=opn4b_PE=2_SV=1	9e-33
comp219877_c0_seq1	0	4.50967033758958	0	0	0	1.33308047697344	0	1.28267746534603	3.76931170455586	5.89778959983751	0	0	sp|Q2YGT9|RL6_PIG_60S_ribosomal_protein_L6_OS=Sus_scrofa_GN=RPL6_PE=1_SV=3	2e-19
comp2198793_c0_seq1	8.67985189563736	2.95114307753181	0	2.72575139937108	3.11652063557442	0	1.58238875337731	1.33596940677201	6.7424168090568	1.81069916739675	0	0	sp|Q38931|FKB62_ARATH_Peptidyl-prolyl_cis-trans_isomerase_FKBP62_OS=Arabidopsis_thaliana_GN=FKBP62_PE=1_SV=2	3e-08
comp219968_c0_seq1	7.96828782808867	5.40057497244188	11.9118530897806	7.11409935863171	3.92829445200612	5.35998043754778	8.2480190290455	1.88524277157636	8.32156037942737	0	7.70171919275364	15.8670852884502	sp|Q0GNC1|INF2_MOUSE_Inverted_formin-2_OS=Mus_musculus_GN=Inf2_PE=1_SV=1	3e-28
comp220028_c0_seq1	5.75744621526092	1.19718650498542	0	2.07411433100577	2.50700448987691	1.14119424824637	3.70093999864949	7.13008437008169	5.71106072024658	4.45853942258003	0	0	sp|Q1JP79|ARC1A_BOVIN_Actin-related_protein_2/3_complex_subunit_1A_OS=Bos_taurus_GN=ARPC1A_PE=2_SV=1	2e-90
comp220047_c0_seq1	0	12.4937997727934	1.63540017268169	5.75884320859765	0	0	4.91028907506193	12.7662184615189	3.70555799797009	2.01741950170422	0	0	sp|Q80YX1|TENA_MOUSE_Tenascin_OS=Mus_musculus_GN=Tnc_PE=1_SV=1	7e-14
comp220047_c1_seq1	0	9.19925116619167	3.83171538660742	33.6055381626864	0	0	7.85533258088738	5.16971057027175	0	2.35510314674998	0	0	sp|Q80YX1|TENA_MOUSE_Tenascin_OS=Mus_musculus_GN=Tnc_PE=1_SV=1	6e-28
comp220049_c0_seq1	0	0	2.16820161512325	0	0	1.90373887054939	2.20255600573169	0	4.54239679295017	0	5.6176367423383	0	sp|O74212|FAD5_MORAP_Delta(5)_fatty_acid_desaturase_OS=Mortierella_alpina_GN=DES1_PE=2_SV=1	7e-35
comp220075_c0_seq1	14.9156517544358	0	0	0	0	0	0	0	0	0	0	0	sp|Q9Y2X3|NOP58_HUMAN_Nucleolar_protein_58_OS=Homo_sapiens_GN=NOP58_PE=1_SV=1	2e-90
comp220101_c1_seq1	18.7551893547887	0	0	0	0	0	0	0	0	0	0	0	sp|P11503|HSP70_ONCVO_Heat_shock_70_kDa_protein_(Fragment)_OS=Onchocerca_volvulus_PE=2_SV=2	4e-75
comp220154_c0_seq1	44.0468661453536	0	0	0	0	0	0	0	0	0	0	0	sp|P49706|CCND2_CHICK_G1/S-specific_cyclin-D2_OS=Gallus_gallus_GN=CCND2_PE=3_SV=1	5e-61
comp2202134_c0_seq1	4.37840536486728	6.42393786787381	0	0	2.67325645815407	6.11081950886125	0	9.52793892938051	8.59108391059938	25.0690591205656	0	0	sp|P11976|PSTA_DICDI_Prestalk_protein_OS=Dictyostelium_discoideum_GN=ecmB_PE=2_SV=2	2e-41
comp220235_c0_seq1	0	5.39650724275934	1.98061844306101	0	1.91705461547312	0	1.99822637273212	2.90893169121569	0	0	5.55355874688664	5.51131594147555	sp|P62755|RS6_RAT_40S_ribosomal_protein_S6_OS=Rattus_norvegicus_GN=Rps6_PE=1_SV=1	2e-38
comp2202947_c0_seq1	1.9116288757451	3.31706911597823	0	11.0754930333159	1.68327304646875	0	0	6.00946927401092	7.55615158762257	4.08309543925162	0	10.2498109847854	sp|Q7T070|RHBG_DANRE_Ammonium_transporter_Rh_type_B_OS=Danio_rerio_GN=rhbg_PE=2_SV=1	4e-101
comp220371_c0_seq1	0	6.85783740026434	26.293195976505	16.8715488105624	7.16547606648771	0	2.52382658338411	9.74331480994471	0	2.96912016874743	25.6442747667228	14.1413374227674	sp|Q9C3Z5|RLA2_PODAS_60S_acidic_ribosomal_protein_P2_OS=Podospora_anserina_PE=3_SV=1	2e-19
comp220394_c0_seq1	5.10442981549557	2.25040740176162	2.57293129782564	4.03133082400294	2.35596888786253	0	0	0	0	2.67050666167991	0	0	sp|O60290|ZN862_HUMAN_Zinc_finger_protein_862_OS=Homo_sapiens_GN=ZNF862_PE=2_SV=2	4e-06
comp220414_c0_seq1	0	3.88859379111961	4.37917821228447	3.6596222545238	0	0	2.1312927332399	3.53834268911236	4.38063060016097	2.39553306088276	5.83205709700796	0	sp|P18493|PARP1_BOVIN_Poly_[ADP-ribose]_polymerase_1_OS=Bos_taurus_GN=PARP1_PE=2_SV=2	5e-10
comp220417_c1_seq1	0	2.94100664135267	0	8.13194605696587	0	0	1.63758015317695	1.33629375360026	1.76301552140385	0	0	0	sp|P42528|ARP3_DICDI_Actin-related_protein_3_OS=Dictyostelium_discoideum_GN=arpC_PE=1_SV=1	1e-54
comp220459_c0_seq1	3.05175658786637	17.8117825231916	0	4.01711382057885	4.8463660749231	1.93241473759172	0	5.4708913657007	5.70043390182812	3.09071809930945	0	0	sp|Q8TEY5|CR3L4_HUMAN_Cyclic_AMP-responsive_element-binding_protein_3-like_protein_4_OS=Homo_sapiens_GN=CREB3L4_PE=1_SV=1	1e-22
comp220463_c0_seq1	2.91988107228659	7.4800200230182	3.99420517598109	6.73928947642356	0	0	0	5.63101084954171	0	0	1.79494529097884	1.82676616825345	sp|Q6NRF4|CCY1B_XENLA_Cyclin-Y-like_protein_1-B_OS=Xenopus_laevis_GN=ccnyl1-b_PE=2_SV=1	2e-27
comp220494_c1_seq1	0	3.89288048582549	1.405265471325	2.48569737615788	4.42819502014195	0	4.36036063601829	1.34618233744284	1.57259211520382	1.65465288013526	3.92387837635886	2.01247808046221	sp|O70277|TRIM3_RAT_Tripartite_motif-containing_protein_3_OS=Rattus_norvegicus_GN=Trim3_PE=1_SV=1	1e-05
comp2204_c1_seq1	0	0	0	13.5203368232626	0	0	3.89482960729451	1.7610379084517	2.17666489145155	0	5.92170636763659	0	sp|Q28H54|CEPT1_XENTR_Choline/ethanolaminephosphotransferase_1_OS=Xenopus_tropicalis_GN=cept1_PE=2_SV=1	1e-33
comp220692_c0_seq1	10.193378281304	10.2622060535508	6.25759946187804	2.68230914042002	10.8541614049633	4.19890755778587	7.73770985329523	10.9898875202268	1.68105029257006	5.34680226319084	4.30017379230294	4.36000897519967	sp|Q09575|YRD6_CAEEL_Uncharacterized_protein_K02A2.6_OS=Caenorhabditis_elegans_GN=K02A2.6_PE=3_SV=1	1e-15
comp220744_c0_seq1	14.398492441388	0	0	0	0	0	0	0	0	0	0	0	sp|P91953|HE_HEMPU_50_kDa_hatching_enzyme_OS=Hemicentrotus_pulcherrimus_PE=1_SV=1	6e-22
comp2207536_c0_seq1	2.83529676969453	0	0	0	0	4.3380985308382	0	2.39808863225615	0	3.0865554767475	0	0	sp|P11480|TBAE_PHYPO_Tubulin_alpha-2B_chain_OS=Physarum_polycephalum_GN=ALTBE_PE=2_SV=1	4e-66
comp2208146_c0_seq1	0	15.6544343908738	1.38952286513704	11.778056586063	1.35773855062981	1.22645752396983	0	11.9627618371456	3.14327416116644	1.6632238428491	4.14857230715995	2.0685339083211	sp|P08440|ALF_MAIZE_Fructose-bisphosphate_aldolase,_cytoplasmic_isozyme_OS=Zea_mays_PE=1_SV=1	2e-139
comp220869_c0_seq1	1.34113498219315	3.38230424891902	7.23287517927358	6.11315067534159	2.41062679123889	1.08511638983425	0	4.03281981427006	3.99264058161697	1.40395013840301	1.72047362577262	0	sp|Q32KI9|ARSI_MOUSE_Arylsulfatase_I_OS=Mus_musculus_GN=Arsi_PE=2_SV=1	2e-09
comp220876_c0_seq1	9.41611878656098	5.39565821237241	0	3.29689125305233	1.89642116009951	3.18623193733807	0	1.46604686480916	2.19346547354348	7.00737214783323	0	5.83767586326595	sp|O76856|CATD_DICDI_Cathepsin_D_OS=Dictyostelium_discoideum_GN=ctsD_PE=1_SV=1	7e-45
comp220890_c0_seq1	1.92807855465632	1.64293697834256	0	0	0	0	1.81806969295215	4.58744010843767	5.58558275564381	15.7298676499826	0	0	sp|P62752|RL23A_RAT_60S_ribosomal_protein_L23a_OS=Rattus_norvegicus_GN=Rpl23a_PE=2_SV=1	4e-52
comp220899_c0_seq1	0	3.92160817760266	2.72414843690069	6.67060845428302	0	0	0	6.83136813121715	0	3.22468832699593	3.9544440605638	2.01731931288122	sp|P24792|ASO_CUCMA_L-ascorbate_oxidase_OS=Cucurbita_maxima_GN=AAO_PE=1_SV=2	1e-36
comp2211152_c0_seq1	0	0	2.15659198367111	40.7944925120229	0	0	8.08774827991916	1.61197737323993	0	0	0	3.13063372272782	sp|Q54SZ9|Y2107_DICDI_Putative_phosphatidylglycerol/phosphatidylinositol_transfer_protein_DDB_G0282107_OS=Dictyostelium_discoideum_GN=DDB_G0282107_PE=3_SV=1	1e-13
comp221185_c0_seq1	0	1.85007183209849	0	0	4.00173276597085	0	4.07332912618667	0	0	0	0	0	sp|O43992|RS2_LEIAM_40S_ribosomal_protein_S2_OS=Leishmania_amazonensis_PE=3_SV=1	8e-72
comp221185_c0_seq2	0	0	0	0	0	0	0	0	2.85955478133434	0	0	0	sp|P27952|RS2_RAT_40S_ribosomal_protein_S2_OS=Rattus_norvegicus_GN=Rps2_PE=1_SV=1	1e-48
comp2212031_c0_seq1	0	9.13072030673361	0	0	2.3685998461945	0	0	3.70870945562818	0	2.75221296621933	6.82600639750498	0	sp|Q9SF53|RL351_ARATH_60S_ribosomal_protein_L35-1_OS=Arabidopsis_thaliana_GN=RPL35A_PE=2_SV=1	2e-17
comp221228_c0_seq1	1.67428592055301	9.24388195007878	2.82973166024762	0	0	2.39545752487182	1.33550390699236	2.11513836544957	9.47218362041006	1.63647498436012	0	0	sp|Q9USN5|GDH2_SCHPO_Probable_NAD-specific_glutamate_dehydrogenase_OS=Schizosaccharomyces_pombe_(strain_972_/_ATCC_24843)_GN=gdh2_PE=3_SV=1	2e-31
comp221313_c0_seq1	0	3.79329813582482	0	0	0	0	0	2.0471845093958	0	0	0	0	sp|Q96DM1|PGBD4_HUMAN_PiggyBac_transposable_element-derived_protein_4_OS=Homo_sapiens_GN=PGBD4_PE=2_SV=3	1e-12
comp2213361_c0_seq1	1.74762767256395	1.42361278312941	0	0	1.60385407427235	4.01098400805399	1.64680742489471	8.13410796576974	3.4697066410992	1.87068445345511	0	0	sp|Q9C8S6|Y1322_ARATH_C2_domain-containing_protein_At1g63220_OS=Arabidopsis_thaliana_GN=At1g63220_PE=1_SV=1	1e-06
comp221375_c1_seq1	0	4.49205793353857	0	6.10530027849006	0	0	0	2.95997317693924	0	0	0	0	sp|Q08069|RS8_MAIZE_40S_ribosomal_protein_S8_OS=Zea_mays_GN=RPS8_PE=1_SV=2	5e-33
comp221576_c0_seq1	2.98429532543059	2.53969654751452	1.37955128645789	0	4.2142398312563	0	1.41147808542207	2.55667665582683	1.48785955006099	9.42770186177634	0	0	sp|Q5QT17|CF058_ONCMY_UPF0762_protein_C6orf58_homolog_OS=Oncorhynchus_mykiss_PE=2_SV=1	5e-18
comp2216096_c0_seq1	5.15461012562468	4.40819086770293	3.47623540939003	16.2871885765414	1.18842984247299	2.16035649651321	0	13.6838931024653	6.48561232193222	5.39914427455504	0	1.64930242613166	sp|Q4KTI3|RL5_SUBDO_60S_ribosomal_protein_L5_OS=Suberites_domuncula_GN=RPL5_PE=2_SV=1	2e-103
comp221649_c0_seq1	4.48002233022136	0	0	0	0	0	0	0	0	0	0	0	sp|Q23221|FAT3_CAEEL_Delta(6)-fatty-acid_desaturase_fat-3_OS=Caenorhabditis_elegans_GN=fat-3_PE=2_SV=2	4e-21
comp221649_c0_seq2	8.96004466044273	0	0	0	0	0	0	0	0	0	0	0	sp|Q23221|FAT3_CAEEL_Delta(6)-fatty-acid_desaturase_fat-3_OS=Caenorhabditis_elegans_GN=fat-3_PE=2_SV=2	4e-21
comp22164_c0_seq1	1.88184902776146	12.4400070769022	0	6.03095633572471	0	0	0	11.312279479786	0	0	2.39705633692563	0	sp|P62832|RL23_RAT_60S_ribosomal_protein_L23_OS=Rattus_norvegicus_GN=Rpl23_PE=2_SV=1	1e-75
comp221692_c0_seq1	1.97977641048225	9.68371517495941	0	0	0	0	0	4.32259574437856	1.9045901417187	0	0	0	sp|Q9UGT4|SUSD2_HUMAN_Sushi_domain-containing_protein_2_OS=Homo_sapiens_GN=SUSD2_PE=1_SV=1	1e-09
comp221704_c0_seq1	0	7.88582452541836	0	5.10569369305956	0	0	0	0	0	0	4.16257126176563	8.09711271248684	sp|Q6ZIX2|SMT1_ORYSJ_Cycloartenol-C-24-methyltransferase_1_OS=Oryza_sativa_subsp._japonica_GN=Smt1-1_PE=2_SV=1	7e-11
comp221704_c1_seq1	2.05164232943987	4.98523121119896	1.77846939579075	0	1.69026831359228	0	1.72697492535554	1.38041690549955	1.95400597940985	0	0	0	sp|Q6ZIX2|SMT1_ORYSJ_Cycloartenol-C-24-methyltransferase_1_OS=Oryza_sativa_subsp._japonica_GN=Smt1-1_PE=2_SV=1	1e-75
comp2217450_c0_seq1	19.8762444572492	0	0	0	0	0	0	0	0	0	0	0	sp|P00918|CAH2_HUMAN_Carbonic_anhydrase_2_OS=Homo_sapiens_GN=CA2_PE=1_SV=2	3e-43
comp2217737_c0_seq1	4.06878830270619	3.52019422683644	1.98683457401859	6.71232174730816	2.01714393791192	5.18352265044355	2.11309341221359	1.83723864211145	0	2.25334170569526	0	2.70368721718571	sp|Q9FT72|RQL3_ARATH_ATP-dependent_DNA_helicase_Q-like_3_OS=Arabidopsis_thaliana_GN=RECQL3_PE=1_SV=1	7e-14
comp221808_c0_seq1	5.98340459825235	5.88345256663344	4.24761770648532	5.46127479952795	10.6394000631945	3.7498342057355	0	29.7801980250776	4.70964002695794	1.25020485060673	0	4.67543158678962	sp|P39023|RL3_HUMAN_60S_ribosomal_protein_L3_OS=Homo_sapiens_GN=RPL3_PE=1_SV=2	9e-172
comp221809_c0_seq1	3.44370745618693	3.20455830938227	0	13.4560769230155	0	0	0	0	0	0	4.51452481457162	0	sp|Q58A42|DD3_DICDI_Protein_DD3-3_OS=Dictyostelium_discoideum_GN=DD3-3_PE=2_SV=1	2e-09
comp221912_c0_seq1	6.05461304649577	6.20766533539697	3.95124188094557	17.92113301878	0	0	1.29065526146823	4.43644707328123	1.46070178216979	1.55936755522243	0	1.94760062468752	sp|P33573|FIBA2_PETMA_Fibrinogen_alpha-2_chain_OS=Petromyzon_marinus_PE=2_SV=1	8e-05
comp221925_c0_seq1	0	2.55937656990843	1.38917957684963	2.51915429966932	0	0	1.38829835787189	2.91385920657689	2.95191012819569	4.67320601386418	3.48615073890779	7.34483486824415	sp|P10733|SEVE_DICDI_Severin_OS=Dictyostelium_discoideum_GN=sevA_PE=1_SV=1	9e-15
comp221948_c0_seq1	0	0	4.17817255828644	6.934855264062	4.08041107367619	0	0	3.37070171416795	0	4.78327916475182	0	0	sp|P24917|NDUV1_NEUCR_NADH-ubiquinone_oxidoreductase_51_kDa_subunit,_mitochondrial_OS=Neurospora_crassa_(strain_ATCC_24698_/_74-OR23-1A_/_CBS_708.71_/_DSM_1257_/_FGSC_987)_GN=nuo-51_PE=2_SV=2	7e-79
comp221993_c0_seq1	45.0136837826863	0	0	0	0	0	0	0	0	0	0	0	sp|Q9QUQ5|TRPC4_MOUSE_Short_transient_receptor_potential_channel_4_OS=Mus_musculus_GN=Trpc4_PE=1_SV=1	7e-06
comp222054_c0_seq1	0	6.34585649840578	2.48826793657075	0	0	2.00375441997816	2.49654098763535	4.03734788772456	2.44521383449241	2.60297909502157	3.1111379723819	0	sp|Q14974|IMB1_HUMAN_Importin_subunit_beta-1_OS=Homo_sapiens_GN=KPNB1_PE=1_SV=2	1e-22
comp222066_c0_seq1	0	5.68727721521156	0	5.09778757447009	0	0	0	8.7961278031628	1.74935893798211	1.81078350267126	0	0	sp|P49609|ACON_GRAGA_Aconitate_hydratase,_mitochondrial_OS=Gracilaria_gracilis_PE=3_SV=1	2e-95
comp2220836_c0_seq1	7.11262544725685	10.5011540153218	6.25159236735794	0	2.96589733371882	4.40774999736797	0	0	0	0	0	0	sp|O96952|THIO_GEOCY_Thioredoxin_OS=Geodia_cydonium_GN=THIO_PE=3_SV=1	3e-27
comp2221828_c0_seq1	18.5669948183782	0	0	0	0	0	0	0	0	0	0	0	sp|P09527|RAB7A_RAT_Ras-related_protein_Rab-7a_OS=Rattus_norvegicus_GN=Rab7a_PE=1_SV=2	1e-115
comp222191_c0_seq1	3.09778946944189	0	0	0	5.58167527577716	0	0	0	0	0	8.03455062175271	0	sp|Q7LHG5|YI31B_YEAST_Transposon_Ty3-I_Gag-Pol_polyprotein_OS=Saccharomyces_cerevisiae_(strain_ATCC_204508_/_S288c)_GN=TY3B-I_PE=3_SV=2	3e-20
comp222268_c0_seq1	0	0	0	0	1.24813404152878	0	0	2.09722259704969	1.42354084993351	0	0	0	sp|Q8CIR4|TRPM6_MOUSE_Transient_receptor_potential_cation_channel_subfamily_M_member_6_OS=Mus_musculus_GN=Trpm6_PE=2_SV=1	6e-13
comp222268_c0_seq2	1.37668408603595	0	1.2721380932639	0	1.24813404152878	0	1.23613939790556	3.14583349613263	2.84708169986701	0	1.74263151827974	0	sp|Q8CIR4|TRPM6_MOUSE_Transient_receptor_potential_cation_channel_subfamily_M_member_6_OS=Mus_musculus_GN=Trpm6_PE=2_SV=1	6e-13
comp2223204_c0_seq1	2.37336896927194	7.07946808475493	1.92861612414285	6.28635612556779	0	1.5299423142097	1.8369998781503	2.72450297181596	2.1423639174164	0	2.96513012630395	5.78733770904294	sp|Q9QXT1|DAPP1_MOUSE_Dual_adapter_for_phosphotyrosine_and_3-phosphotyrosine_and_3-phosphoinositide_OS=Mus_musculus_GN=Dapp1_PE=1_SV=1	5e-11
comp222397_c1_seq1	0	5.2726743000555	5.73111956963191	4.6696663174961	0	5.07710863068174	1.37153934792416	0	0	0	0	1.95013632257015	sp|Q09575|YRD6_CAEEL_Uncharacterized_protein_K02A2.6_OS=Caenorhabditis_elegans_GN=K02A2.6_PE=3_SV=1	8e-21
comp222493_c0_seq1	2.91226553537351	2.44912811339549	1.31298038927432	6.84785611858467	0	0	3.92866531662242	5.50989686789119	0	3.02669825536527	0	1.82406272420319	sp|Q18DN4|HMU_HALWD_Halomucin_OS=Haloquadratum_walsbyi_(strain_DSM_16790_/_HBSQ001)_GN=hmu_PE=3_SV=1	2e-05
comp2225432_c0_seq1	6.64976010551372	5.98019616060033	3.20954546102946	20.6130199299278	1.4843681969363	0	0	10.8093389795089	0	1.75677769169376	0	0	sp|Q5RD23|ATPO_PONAB_ATP_synthase_subunit_O,_mitochondrial_OS=Pongo_abelii_GN=ATP5O_PE=2_SV=1	2e-46
comp222551_c0_seq1	64.2973216795382	0	0	0	0	0	0	0	0	0	0	0	sp|Q07749|ADF2_CAEEL_Actin-depolymerizing_factor_2,_isoform_c_OS=Caenorhabditis_elegans_GN=unc-60_PE=1_SV=1	2e-18
comp222804_c0_seq1	3.57869850897281	4.24350147497274	1.54438102250453	20.0334390289728	2.95363255695964	0	2.9468907449411	3.63192793343606	1.70534604399587	0	6.74970609022283	4.54396410390103	sp|O57391|ENOG_CHICK_Gamma-enolase_OS=Gallus_gallus_GN=ENO2_PE=2_SV=1	9e-102
comp222827_c0_seq1	3.19343457466839	7.93552785476704	0	9.42701476977177	1.38038738821135	0	0	4.6566945473397	3.06944936751472	0	3.98727790474376	0	sp|Q01109|BAH_STRHY_Acetyl-hydrolase_OS=Streptomyces_hygroscopicus_GN=bah_PE=3_SV=3	1e-12
comp222840_c0_seq1	8.0706109289077	14.0503563476412	2.41718743865625	6.09352229513828	7.55877721258586	17.7428277604482	12.1410067515406	11.1917223201534	10.0025972932797	11.8129678838689	8.83853657202694	18.315253480897	sp|Q8N8M0|NAT16_HUMAN_Putative_N-acetyltransferase_16_OS=Homo_sapiens_GN=NAT16_PE=2_SV=2	2e-17
comp2228656_c0_seq1	9.3844986164725	14.7066923211892	2.83161749328055	28.6447767100201	0	2.64219886768036	0	13.8286125030349	1.57092697941058	8.46335610943678	4.1479594582584	2.09871911598763	sp|Q54GU0|ARSB_DICDI_Putative_transporter_arsB_OS=Dictyostelium_discoideum_GN=arsB_PE=2_SV=1	8e-20
comp222872_c0_seq1	5.17893554889176	14.6909320323553	6.21588227629524	18.7003728670379	19.9536969319517	21.5480856960498	8.93506347647458	10.8812824613269	3.40244565219984	14.4452779544263	8.92564282923378	6.77025353018531	sp|Q9NBX4|RTXE_DROME_Probable_RNA-directed_DNA_polymerase_from_transposon_X-element_OS=Drosophila_melanogaster_GN=X-element\ORF2_PE=3_SV=1	2e-12
comp222932_c1_seq1	0	9.06939019428806	5.51304681132915	6.88123662371264	0	0	1.32965431645948	5.59597739767157	0	1.62004522347281	2.02306869947142	0	sp|Q9DER5|TEN2_CHICK_Teneurin-2_OS=Gallus_gallus_GN=TENM2_PE=1_SV=1	2e-05
comp2230356_c0_seq1	5.51430321630614	0	2.48965460500729	3.86957857899878	0	0	0	7.23281683406911	5.08425132775646	5.70720853824957	0	0	sp|Q4PBY6|CCPR_USTMA_Cytochrome_c_peroxidase,_mitochondrial_OS=Ustilago_maydis_(strain_521_/_FGSC_9021)_GN=CCP1_PE=3_SV=1	1e-44
comp223093_c0_seq1	4.53479599692624	7.36387855131197	5.80363539101581	0	0	0	0	4.95122703167332	0	0	11.6908034541587	5.66085059686742	sp|P49209|RL91_ARATH_60S_ribosomal_protein_L9-1_OS=Arabidopsis_thaliana_GN=RPL9B_PE=1_SV=3	2e-56
comp223134_c0_seq1	8.34766233439433	4.68709258970053	1.22386779557002	2.16400623070725	5.03512206842176	4.54586544909123	1.21053148792366	4.34274279526933	5.43636477096774	11.6536700032455	1.7650097887757	1.79754712649811	sp|Q80YX1|TENA_MOUSE_Tenascin_OS=Mus_musculus_GN=Tnc_PE=1_SV=1	9e-12
comp223286_c0_seq1	17.0877006088096	0	0	0	0	0	0	0	0	0	0	0	sp|P19804|NDKB_RAT_Nucleoside_diphosphate_kinase_B_OS=Rattus_norvegicus_GN=Nme2_PE=1_SV=1	1e-81
comp223365_c1_seq1	0	0	0	0	1.76315043740993	0	0	9.97636839153238	1.91022875668236	0	0	0	sp|A8G8D0|FADA_SERP5_3-ketoacyl-CoA_thiolase_OS=Serratia_proteamaculans_(strain_568)_GN=fadA_PE=3_SV=1	4e-30
comp223409_c0_seq1	6.83297991260787	2.76216760764804	1.47048844389449	7.2648218836222	8.50531138203475	7.75063955045725	4.14494935309695	22.9151609355436	9.75307288687292	15.7044213029556	0	0	sp|O76536|HYAL_STRPU_Hyalin_(Fragment)_OS=Strongylocentrotus_purpuratus_PE=2_SV=1	3e-05
comp223414_c0_seq1	15.7781460703778	19.3714574023045	6.2788265714924	30.4599123235571	11.6408799159963	15.345044641096	3.69781664748777	15.3235925429149	9.93553081035371	21.3886708641883	5.54458267711648	0	sp|Q9EQV6|TPP1_RAT_Tripeptidyl-peptidase_1_OS=Rattus_norvegicus_GN=Tpp1_PE=1_SV=1	6e-116
comp223430_c0_seq1	8.14413442886531	10.9471866333335	8.98139560030004	27.443610269998	4.33425976181816	5.21919293242421	8.65046907293514	11.1913284704334	8.13294824578366	6.84302456250111	0	0	sp|P34144|RAC1A_DICDI_Rho-related_protein_rac1A_OS=Dictyostelium_discoideum_GN=rac1A_PE=1_SV=2	6e-106
comp223488_c0_seq1	0	9.22486661202448	2.47076293697026	0	2.36936449235028	2.02919314413499	4.78536127529554	3.85078534965917	0	0	11.145346884444	14.4535182421412	sp|Q7ZV82|RL27_DANRE_60S_ribosomal_protein_L27_OS=Danio_rerio_GN=rpl27_PE=2_SV=3	1e-45
comp223539_c0_seq1	2.43262078620388	4.25136604085046	1.13800878193352	7.7006040835387	4.47267455158949	0	2.23133902526599	2.95282077015765	0	2.52324686061158	4.43766489576724	3.12277566000741	sp|Q09884|DCR1_SCHPO_Protein_Dicer_OS=Schizosaccharomyces_pombe_(strain_972_/_ATCC_24843)_GN=dcr1_PE=1_SV=1	4e-05
comp223735_c0_seq1	0	1.42146121376967	3.01564704590567	5.09713005796235	2.99937850477857	3.75191824870427	0	3.54931376052213	0	3.68517558467642	0	0	sp|P35278|RAB5C_MOUSE_Ras-related_protein_Rab-5C_OS=Mus_musculus_GN=Rab5c_PE=1_SV=2	6e-105
comp223830_c0_seq1	2.95193227302456	5.86830070630316	2.48559551383989	12.2969994997373	2.43889379496618	0	3.54367748288491	13.7099654746002	8.42828549827951	1.47711671551545	3.6832280887029	3.74303336925887	sp|Q7ZXY0|INO1A_XENLA_Inositol-3-phosphate_synthase_1-A_OS=Xenopus_laevis_GN=isyna1-a_PE=2_SV=1	0.0
comp223830_c1_seq1	0	8.62351941998925	1.84728022652418	2.94441782751159	0	0	5.3076311012231	4.50461023689412	1.98656772013809	0	0	2.65924748634509	sp|Q40271|INO1_MESCR_Inositol-3-phosphate_synthase_OS=Mesembryanthemum_crystallinum_PE=2_SV=1	3e-69
comp223865_c0_seq1	4.84050994744565	3.86566391235167	0	0	0	2.71130904724615	0	4.33968307026391	6.85550813929152	1.21980458708405	0	3.04612606426782	sp|O00339|MATN2_HUMAN_Matrilin-2_OS=Homo_sapiens_GN=MATN2_PE=1_SV=4	3e-06
comp223888_c0_seq1	1.67275546379988	4.24397662041864	0	2.56157764684083	0	2.66472486850013	0	8.52111125150734	3.28064683497708	0	0	0	sp|Q09575|YRD6_CAEEL_Uncharacterized_protein_K02A2.6_OS=Caenorhabditis_elegans_GN=K02A2.6_PE=3_SV=1	3e-28
comp223914_c0_seq1	11.3809223443435	2.23797399652345	0	0	0	0	2.67145489939386	2.03714893093155	2.67405988892533	0	0	0	sp|Q5KTC7|NAAA_RAT_N-acylethanolamine-hydrolyzing_acid_amidase_OS=Rattus_norvegicus_GN=Naaa_PE=1_SV=1	4e-13
comp22392_c0_seq1	3.66569817225508	17.5485839687175	6.01915285907423	28.8241784175057	1.54382335562772	0	3.01501014139211	18.3472519385765	5.18846021854031	3.77528209902818	0	4.62829361333029	sp|Q29116|TENA_PIG_Tenascin_OS=Sus_scrofa_GN=TNC_PE=1_SV=1	5e-12
comp223975_c1_seq1	38.4646765949113	23.5698062123267	13.9112010174358	18.9879830055121	6.7744836168044	13.8028052391658	43.5219119871971	8.14448786315757	4.76225131992599	8.09302013668589	36.0463894553329	12.8207914780147	sp|A2RUV0|NOTC1_XENTR_Neurogenic_locus_notch_homolog_protein_1_OS=Xenopus_tropicalis_GN=notch1_PE=1_SV=2	1e-09
comp223999_c0_seq1	0	3.36137361601633	0	2.04922422669086	0	1.01092745750066	1.18286573571921	6.44714815668553	0	1.40208539177759	0	0	sp|P46875|ATK3_ARATH_Kinesin-3_OS=Arabidopsis_thaliana_GN=ATK3_PE=2_SV=1	5e-51
comp223999_c0_seq2	0	5.22210289988308	0	0	1.93381964385357	0	4.12212211803503	6.32540864900909	0	4.53885888038295	0	0	sp|P46875|ATK3_ARATH_Kinesin-3_OS=Arabidopsis_thaliana_GN=ATK3_PE=2_SV=1	7e-31
comp22400_c0_seq1	1.37729189884122	2.36190819973215	1.08327277098386	0	0	3.46005790456684	1.08030916174514	1.99657601869912	4.31301970633596	0	1.82679857691633	0	sp|Q9GRC0|MOS_PATPE_Serine/threonine-protein_kinase_mos_OS=Patiria_pectinifera_GN=mos_PE=1_SV=1	1e-49
comp2241518_c0_seq1	3.68979814861563	10.0900822357199	0	0	3.06099385803794	0	0	3.56676138300734	1.7539745956043	7.40951501319164	0	0	sp|Q9V3G1|RL8_DROME_60S_ribosomal_protein_L8_OS=Drosophila_melanogaster_GN=RpL8_PE=1_SV=1	9e-90
comp224221_c0_seq1	0	7.88074938353358	0	0	0	4.19740711737435	0	2.93853353203835	0	0	0	0	sp|Q9XGL4|RL31_CYAPA_60S_ribosomal_protein_L31_OS=Cyanophora_paradoxa_GN=RPL31_PE=3_SV=1	3e-22
comp224299_c0_seq1	7.11399004659417	2.09755856430524	7.68466869505872	1.94762757792177	4.4676725297526	4.22274269727258	4.39639072263382	5.01519525638191	6.06746770272203	4.98270189487303	4.4612800067736	1.53099846614869	sp|Q8H0T4|UPL2_ARATH_E3_ubiquitin-protein_ligase_UPL2_OS=Arabidopsis_thaliana_GN=UPL2_PE=1_SV=3	8e-12
comp224299_c0_seq2	3.78799567036099	3.36994181258169	2.34385889801975	4.1549821366504	3.57690864397424	5.61182257249561	10.5062679555348	1.07576336213364	7.73445902120586	2.66356305741137	1.59975353487476	1.6299283939504	sp|Q8H0T4|UPL2_ARATH_E3_ubiquitin-protein_ligase_UPL2_OS=Arabidopsis_thaliana_GN=UPL2_PE=1_SV=3	4e-12
comp224349_c1_seq1	9.37998371939283	5.61065157368525	4.8886991225211	5.13303236974471	0	0	4.92346783219228	0	0	8.83693014025862	1.2844372036741	2.69942854510076	sp|Q62770|UN13C_RAT_Protein_unc-13_homolog_C_OS=Rattus_norvegicus_GN=Unc13c_PE=1_SV=3	2e-05
comp224430_c0_seq1	0	4.41814209236035	5.75447668846264	13.6390973593682	0	1.05260479057656	7.98998828094344	5.81545874215297	4.02237838376878	6.94579177979266	1.73769034663109	0	sp|Q9LZF6|CD48E_ARATH_Cell_division_control_protein_48_homolog_E_OS=Arabidopsis_thaliana_GN=CDC48E_PE=1_SV=2	8e-60
comp224548_c0_seq1	7.6867344365787	5.35851291657558	2.81680023373608	5.00792114756311	2.95411495736914	0	2.9375064132792	5.47672960860921	0	0	4.09238706271308	0	sp|Q54T06|Y8206_DICDI_Probable_zinc_transporter_protein_DDB_G0282067_OS=Dictyostelium_discoideum_GN=DDB_G0282067_PE=2_SV=1	3e-26
comp224668_c0_seq1	9.93158277859798	1.34611993625375	2.87425281735381	0	1.37971405685584	1.25495795761504	4.10693906184489	14.6436809036363	7.91804384437367	6.64224517975403	0	0	sp|Q29122|MYO6_PIG_Unconventional_myosin-VI_OS=Sus_scrofa_GN=MYO6_PE=1_SV=1	2e-33
comp224680_c0_seq1	0	1.93799624192387	0	3.62883519828473	0	1.66345594516437	2.26619651661681	11.6787762169168	0	2.5450064026131	0	0	sp|P23403|RS20_XENLA_40S_ribosomal_protein_S20_OS=Xenopus_laevis_GN=rps20_PE=1_SV=1	2e-50
comp2247663_c0_seq1	0	9.25939038586207	0	3.28852662416206	1.91047072613665	3.20717903758379	0	0	6.63675478369937	2.42400923073498	0	5.96009155489246	sp|Q9PVW8|SAL_SILAS_Rhamnose-binding_lectin_OS=Silurus_asotus_PE=1_SV=1	1e-07
comp224845_c0_seq1	0	2.41912038497992	0	0	2.53573821369446	2.33380106074635	1.27609152119416	4.41669706764573	0	6.01439300803093	0	0	sp|Q32TF8|EFHC2_DANRE_EF-hand_domain-containing_family_member_C2_OS=Danio_rerio_GN=efhc2_PE=2_SV=2	9e-38
comp224949_c0_seq1	2.95765584360751	4.64425679972014	2.51889537873771	4.11748936726214	0	1.97785110587017	0	0	2.78150128374292	0	3.93617621098328	0	sp|Q54XI5|RL9_DICDI_60S_ribosomal_protein_L9_OS=Dictyostelium_discoideum_GN=rpl9_PE=1_SV=2	4e-39
comp224953_c1_seq1	1.58897661249062	3.93276760452323	2.83559188865	4.6172671871829	0	0	0	2.16888726841682	3.08775968644762	0	4.07715250567558	4.05927650667649	sp|Q94AM1|OOPDA_ARATH_Organellar_oligopeptidase_A,_chloroplastic/mitochondrial_OS=Arabidopsis_thaliana_GN=OOP_PE=1_SV=1	3e-19
comp224994_c0_seq2	1.96434670502039	3.24683327195111	0	6.11977837805765	1.76200208461869	0	0	3.21848159347408	5.83988542254999	4.16716937853488	0	0	sp|P81926|SODC_HALRO_Superoxide_dismutase_[Cu-Zn]_OS=Halocynthia_roretzi_PE=1_SV=2	2e-52
comp225100_c0_seq1	0	0	0	5.12589361908922	0	0	0	0	3.44336600412261	0	0	0	sp|Q28IL6|RL22_XENTR_60S_ribosomal_protein_L22_OS=Xenopus_tropicalis_GN=rpl22_PE=2_SV=3	4e-18
comp225114_c0_seq1	0	5.89677048670896	0	8.49974296044131	2.50847106091151	4.54624540785584	3.79741406933262	6.2054810098215	0	0	0	0	sp|Q90YR8|RS6_ICTPU_40S_ribosomal_protein_S6_OS=Ictalurus_punctatus_GN=rps6_PE=2_SV=1	4e-76
comp225114_c0_seq2	0	4.06836753717683	0	3.58949246719671	0	0	0	8.87652347572685	0	0	0	0	sp|P39017|RS6_XENLA_40S_ribosomal_protein_S6_OS=Xenopus_laevis_GN=rps6_PE=2_SV=1	4e-44
comp2251542_c0_seq1	0	1.72630379997469	1.93366363329263	9.46367648923984	1.8162403088625	0	5.35809999406622	0	0	0	0	2.84267336938581	sp|P05771|KPCB_HUMAN_Protein_kinase_C_beta_type_OS=Homo_sapiens_GN=PRKCB_PE=1_SV=4	1e-91
comp2251717_c0_seq1	1.51654856600394	11.4930915352701	1.38441138362924	16.3275247466145	0	5.95622742300674	1.35519172794373	1.14982468494104	0	3.06837445744368	0	3.80040645965885	sp|Q9LUQ6|RL192_ARATH_60S_ribosomal_protein_L19-2_OS=Arabidopsis_thaliana_GN=RPL19B_PE=2_SV=1	1e-62
comp225179_c0_seq1	21.23354209564	0	0	0	0	0	0	0	0	0	0	0	sp|Q26534|CATL_SCHMA_Cathepsin_L_OS=Schistosoma_mansoni_GN=CL1_PE=2_SV=1	2e-43
comp22520_c0_seq1	7.38414297537264	3.39056087470018	0	0	3.95300663512501	3.20276411068548	0	4.06504119511694	0	0	0	0	sp|Q9XIE6|ALA3_ARATH_Phospholipid-transporting_ATPase_3_OS=Arabidopsis_thaliana_GN=ALA3_PE=1_SV=2	1e-28
comp225372_c1_seq1	7.61403724422564	4.85898965323842	0	11.1259450869003	1.66731970520179	3.06854610141777	0	4.2081923867608	1.8722187904353	0	0	5.01002407437233	sp|P81055|PLMP_PLEOS_Peptidyl-Lys_metalloendopeptidase_OS=Pleurotus_ostreatus_GN=MEP_PE=1_SV=1	5e-16
comp225544_c0_seq1	0	14.3025919378837	0	6.98088141960403	0	0	0	3.18612120684367	0	5.04266323387813	0	0	sp|Q8MZS4|PHYSA_PHYPO_Physarolisin_OS=Physarum_polycephalum_PE=1_SV=1	5e-22
comp225544_c1_seq1	0	4.28300259208784	0	0	2.20910794025231	1.84502598488107	0	5.16414155120836	5.21439434832386	8.32687456468692	0	0	sp|Q8MZS4|PHYSA_PHYPO_Physarolisin_OS=Physarum_polycephalum_PE=1_SV=1	6e-24
comp225587_c0_seq1	10.6621767500058	6.4330331383491	21.1935565630909	17.9272846986491	10.1864150102184	11.5681839948811	2.9379775931116	14.1141982875419	4.72921206188745	11.634074025447	5.76733530069002	13.9779877651677	sp|Q96DM1|PGBD4_HUMAN_PiggyBac_transposable_element-derived_protein_4_OS=Homo_sapiens_GN=PGBD4_PE=2_SV=3	2e-11
comp2256362_c0_seq1	1.64638115521046	17.8400921908333	0	7.83884016308069	0	2.63147450950986	1.51119597938316	5.31200855400287	0	0	0	0	sp|Q7ZYF2|TCTP_XENLA_Translationally-controlled_tumor_protein_homolog_OS=Xenopus_laevis_GN=tpt1_PE=1_SV=1	1e-32
comp225737_c0_seq1	2.02380410569528	3.10873211827995	3.45195024085843	0	0	4.15985379149298	0	3.63555646371664	7.53311549392911	1.9821392451981	0	0	sp|P0CP84|PPIL1_CRYNJ_Peptidyl-prolyl_cis-trans_isomerase-like_1_OS=Cryptococcus_neoformans_var._neoformans_serotype_D_(strain_JEC21_/_ATCC_MYA-565)_GN=CYP1_PE=3_SV=1	3e-26
comp2257564_c0_seq1	12.1624553987288	3.51821921425441	9.82415032550699	10.193639216559	0	0	2.01119988107185	0	0	4.51016614587518	0	0	sp|Q5DU56|NLRC3_MOUSE_Protein_NLRC3_OS=Mus_musculus_GN=Nlrc3_PE=2_SV=2	3e-05
comp225916_c0_seq1	0	2.57894234968146	2.769868850465	4.64270973272828	0	2.43463823794454	1.3300603521105	0	1.47640016374592	3.23271058983729	0	0	sp|Q8IWY4|SCUB1_HUMAN_Signal_peptide,_CUB_and_EGF-like_domain-containing_protein_1_OS=Homo_sapiens_GN=SCUBE1_PE=1_SV=3	1e-05
comp225949_c0_seq1	1.25611369000253	2.05229771505454	2.19488980166672	1.885233559871	1.10072889460383	1.91952258684076	0	3.62452547602086	1.2195555404681	1.27030788122855	0	0	sp|A8HYU5|METK_CHLRE_S-adenosylmethionine_synthase_OS=Chlamydomonas_reinhardtii_GN=METM_PE=1_SV=1	3e-95
comp2259561_c0_seq1	6.47869953399948	5.39316651157325	0	7.32648196678175	2.86891086974568	2.57819388812815	4.2526951519297	5.06163756799158	1.59704223644976	10.0424154306707	0	0	sp|Q64MT2|SAHH_BACFR_Adenosylhomocysteinase_OS=Bacteroides_fragilis_(strain_YCH46)_GN=ahcY_PE=3_SV=1	2e-102
comp226090_c0_seq1	1.8808469311593	7.74838805608681	5.16718431227399	5.48415414512789	3.16469611050349	16.7700883627281	1.64837534717789	23.455211186722	0	17.3768585142516	0	4.68150945956063	sp|P29314|RS9_RAT_40S_ribosomal_protein_S9_OS=Rattus_norvegicus_GN=Rps9_PE=1_SV=4	2e-86
comp226159_c0_seq1	0	2.54522087061317	2.79851675360981	9.53869546105913	0	0	0	5.46463690432539	3.09485658164553	0	0	4.08125515570847	sp|O14369|SCE3_SCHPO_Probable_RNA-binding_protein_sce3_OS=Schizosaccharomyces_pombe_(strain_972_/_ATCC_24843)_GN=sce3_PE=1_SV=1	7e-12
comp226163_c0_seq1	0	6.5843232564101	2.89703328394323	2.61998358050444	2.91578118869113	3.87704193171741	0	0	1.57300170979326	1.68610993752996	0	0	sp|Q54CU4|COLA_DICDI_Colossin-A_OS=Dictyostelium_discoideum_GN=colA_PE=3_SV=1	6e-05
comp226267_c0_seq1	9.74216268499518	2.58312951483128	0	4.72199221352515	0	0	0	0	0	3.30886742507827	0	0	sp|Q01890|YPT1_PHYIN_Ras-like_GTP-binding_protein_YPT1_OS=Phytophthora_infestans_GN=YPT1_PE=3_SV=1	5e-33
comp226308_c0_seq1	0	4.8808662496609	0	4.48655195021374	2.66733114222559	0	0	0	0	0	0	3.6256136526401	sp|P21956|MFGM_MOUSE_Lactadherin_OS=Mus_musculus_GN=Mfge8_PE=1_SV=3	6e-07
comp226308_c0_seq2	6.84183193145323	6.07534555072143	4.98142840700142	8.60043850910536	1.64359169270801	0	0	1.52831186922753	3.54079600153803	0	2.22342943368453	2.27798125306926	sp|Q9W6R5|XLRS1_TAKRU_Retinoschisin_OS=Takifugu_rubripes_GN=xlrs1_PE=3_SV=1	4e-24
comp2264908_c0_seq1	1.72299437026152	1.5195514859038	6.65526695666254	5.69648580768896	1.7008082552353	0	0	3.22015765171465	3.58103609712005	0	4.46893380861072	2.28193954248196	sp|O94739|CALM_PLEOS_Calmodulin_OS=Pleurotus_ostreatus_GN=CMD1_PE=2_SV=3	4e-26
comp226543_c0_seq1	22.2603693295948	0	0	0	0	0	0	0	0	0	0	0	sp|Q95M12|LGMN_BOVIN_Legumain_OS=Bos_taurus_GN=LGMN_PE=1_SV=1	6e-57
comp226543_c0_seq2	5.61594501061468	0	0	0	0	0	0	0	0	0	0	0	sp|O89017|LGMN_MOUSE_Legumain_OS=Mus_musculus_GN=Lgmn_PE=1_SV=1	3e-15
comp2266441_c0_seq1	4.5493835042527	1.78383274885306	4.01239224706076	6.77742065772371	0	3.11666069412055	0	6.44153280236096	0	0	5.90472735786721	0	sp|P84339|CALM_AGABI_Calmodulin_OS=Agaricus_bisporus_PE=1_SV=2	6e-05
comp226698_c0_seq1	1.61049636390331	0	2.95910629364452	0	1.39024477478165	0	1.42479783954773	6.90898049257523	3.14004680279338	3.30363759688201	0	0	sp|P0C605|KGP1_MOUSE_cGMP-dependent_protein_kinase_1_OS=Mus_musculus_GN=Prkg1_PE=1_SV=1	1e-47
comp226698_c0_seq2	5.50977242869562	7.10660157268629	6.21481997474444	0	0	0	2.42785046411476	5.17397900648688	4.12188414069903	2.82080565615953	0	0	sp|P00516|KGP1_BOVIN_cGMP-dependent_protein_kinase_1_OS=Bos_taurus_GN=PRKG1_PE=1_SV=2	2e-75
comp22700_c0_seq1	6.66563077320685	0	0	0	0	0	0	0	0	0	0	0	sp|P11532|DMD_HUMAN_Dystrophin_OS=Homo_sapiens_GN=DMD_PE=1_SV=3	8e-32
comp22700_c0_seq2	12.0316375966092	0	0	0	0	0	0	0	0	0	0	0	sp|Q5GN48|DMD_PIG_Dystrophin_OS=Sus_scrofa_GN=DMD_PE=1_SV=1	2e-32
comp227063_c1_seq1	6.85696865525242	1.78896241562507	0	0	0	0	7.89678926704988	1.43400842835556	2.10440232037965	2.23941180893281	0	0	sp|Q6H5U3|DES1L_ORYSJ_Sphingolipid_delta(4)-desaturase_DES1-like_OS=Oryza_sativa_subsp._japonica_GN=Os02g0639600_PE=2_SV=1	5e-35
comp227063_c1_seq2	4.39822085684559	3.71677202385457	0	0	2.65463838498839	0	0	4.59451981679225	0	3.11176755912306	0	0	sp|Q6H5U3|DES1L_ORYSJ_Sphingolipid_delta(4)-desaturase_DES1-like_OS=Oryza_sativa_subsp._japonica_GN=Os02g0639600_PE=2_SV=1	5e-91
comp227063_c1_seq3	4.61273011235477	0	0	0	1.36730631248008	0	0	1.17729430486567	0	1.62266274051151	0	0	sp|Q6H5U3|DES1L_ORYSJ_Sphingolipid_delta(4)-desaturase_DES1-like_OS=Oryza_sativa_subsp._japonica_GN=Os02g0639600_PE=2_SV=1	1e-90
comp227063_c1_seq4	0	0	0	0	0	0	0	0	0	0	0	0	sp|Q6H5U3|DES1L_ORYSJ_Sphingolipid_delta(4)-desaturase_DES1-like_OS=Oryza_sativa_subsp._japonica_GN=Os02g0639600_PE=2_SV=1	1e-35
comp227225_c0_seq1	0	5.05849188825597	2.76028561102961	6.86912908608216	2.63135680040703	4.62626948418701	3.95273832260484	2.07880912403405	3.07150969004753	11.1493502675171	0	2.02001365442626	sp|Q6P698|PLSL_DANRE_Plastin-2_OS=Danio_rerio_GN=lcp1_PE=2_SV=1	2e-05
comp227241_c0_seq1	7.7529264428623	3.04431053127567	0	0	0	0	7.10181340449043	2.62323166632329	0	0	0	0	sp|P37276|DYHC_DROME_Dynein_heavy_chain,_cytoplasmic_OS=Drosophila_melanogaster_GN=Dhc64C_PE=2_SV=2	2e-10
comp2272768_c0_seq1	0	4.38355513889152	0	2.91745009839618	0	3.92326819107032	0	2.84132534962076	1.82822853735601	0	0	0	sp|P27685|RS2_DICDI_40S_ribosomal_protein_S2_OS=Dictyostelium_discoideum_GN=rps2_PE=1_SV=1	2e-52
comp227382_c0_seq1	10.3001815186664	2.4561903845039	0	2.33948512784158	4.18097265043556	8.11521218903797	0	14.7376975452193	2.94265514291222	17.0133682752037	0	0	sp|P08879|NDKA_DROME_Nucleoside_diphosphate_kinase_OS=Drosophila_melanogaster_GN=awd_PE=1_SV=3	5e-65
comp227385_c0_seq1	5.71216515442656	3.45613008075958	2.47218925024839	2.0248196975209	3.52043828016833	3.14048525470893	7.10542310604733	13.275431797499	16.2056212515954	12.7232786722965	0	1.78348505629152	sp|Q6K548|VDAC1_ORYSJ_Mitochondrial_outer_membrane_protein_porin_1_OS=Oryza_sativa_subsp._japonica_GN=VDAC1_PE=1_SV=3	2e-06
comp227552_c0_seq1	128.573013367106	0	0	0	0	0	0	0	0	0	0	0	sp|P24049|RL17_RAT_60S_ribosomal_protein_L17_OS=Rattus_norvegicus_GN=Rpl17_PE=2_SV=3	1e-92
comp2275642_c0_seq1	3.75970158701245	2.17198157348218	1.15062304971233	0	3.51685671078006	3.20678497362142	0	2.07832579932693	1.27469746935432	2.63906626310486	4.69806253691756	0	sp|Q9NZJ4|SACS_HUMAN_Sacsin_OS=Homo_sapiens_GN=SACS_PE=1_SV=2	8e-33
comp227598_c0_seq1	2.85247542670881	0	4.03548807034464	4.71232369596698	0	3.58690682958078	0	1.21529720787031	0	1.52682975690244	0	0	sp|Q5TAH2|SL9C2_HUMAN_Sodium/hydrogen_exchanger_11_OS=Homo_sapiens_GN=SLC9C2_PE=2_SV=1	3e-20
comp227641_c0_seq1	0	2.43866279694414	1.31881538914115	2.26682716566146	6.65008149820141	3.69285449624171	5.3401398325003	0	2.87981633479381	0	3.42830894530886	0	sp|A5PKF5|THA11_BOVIN_THAP_domain-containing_protein_11_OS=Bos_taurus_GN=THAP11_PE=2_SV=1	6e-09
comp227867_c0_seq1	18.6620460150139	0	0	0	0	0	0	0	0	0	0	0	sp|P63039|CH60_RAT_60_kDa_heat_shock_protein,_mitochondrial_OS=Rattus_norvegicus_GN=Hspd1_PE=1_SV=1	3e-55
comp227885_c0_seq1	3.29033403867439	5.34453377405804	4.2682591536671	2.39569721707983	1.41636265240163	0	0	4.6687265364537	7.96816257931252	3.3902353473434	0	2.09684920134392	sp|B3EWY8|SAAR2_ACRMI_Skeletal_aspartic_acid-rich_protein_2_(Fragment)_OS=Acropora_millepora_PE=1_SV=1	2e-09
comp227997_c0_seq1	10.3614365356445	26.25921511807	8.86178260812569	30.4527194432134	6.35018709143156	0	4.94450226368738	51.8269922275232	20.1018455309492	4.60815748780614	5.78440592827499	17.2238878118509	sp|Q99538|LGMN_HUMAN_Legumain_OS=Homo_sapiens_GN=LGMN_PE=1_SV=1	3e-101
comp228065_c0_seq1	129.101142112236	0	0	0	0	0	0	0	0	0	0	0	sp|Q8ISP0|RS18_BRABE_40S_ribosomal_protein_S18_OS=Branchiostoma_belcheri_GN=RPS18_PE=2_SV=1	7e-92
comp228099_c0_seq1	0	0	0	12.7686856034858	0	0	0	0	0	0	0	0	sp|Q9Z2Q4|METH_RAT_Methionine_synthase_OS=Rattus_norvegicus_GN=Mtr_PE=2_SV=1	2e-31
comp228148_c0_seq1	0	3.69941753117492	2.03573648612054	6.63149975449437	3.88894699680797	0	0	4.91892656132891	4.40172369238493	2.40490468811639	0	5.79975872759421	sp|P18596|AT2A3_RAT_Sarcoplasmic/endoplasmic_reticulum_calcium_ATPase_3_OS=Rattus_norvegicus_GN=Atp2a3_PE=1_SV=2	8e-67
comp228148_c1_seq1	2.34125718588508	9.47994615114719	0	6.73727553360929	2.00999463471117	0	0	1.7362597280945	0	0	0	0	sp|Q7PPA5|ATC1_ANOGA_Calcium-transporting_ATPase_sarcoplasmic/endoplasmic_reticulum_type_OS=Anopheles_gambiae_GN=Ca-P60A_PE=3_SV=5	2e-36
comp228182_c0_seq1	0	0	5.85566293846953	12.4141409213432	0	0	3.68581405516631	7.80591291418981	2.17890531210786	4.67557260743179	0	0	sp|Q06572|AVP_HORVU_Pyrophosphate-energized_vacuolar_membrane_proton_pump_OS=Hordeum_vulgare_PE=2_SV=2	1e-79
comp2282100_c0_seq1	0	2.08461626011955	2.39407810008547	3.9607441184247	6.83282362808649	0	2.36111605080745	6.10265907084698	0	0	6.59701509592152	3.20562536215953	sp|P14381|YTX2_XENLA_Transposon_TX1_uncharacterized_149_kDa_protein_OS=Xenopus_laevis_PE=3_SV=1	2e-13
comp228217_c0_seq1	1.50646503101719	2.57075496185234	10.7222915974733	6.71915004828082	1.34903228396591	0	3.93799253557735	10.3791871801244	6.08326488098304	7.9511317637809	0	0	sp|Q898Q9|HPPA_CLOTE_Putative_K(+)-stimulated_pyrophosphate-energized_sodium_pump_OS=Clostridium_tetani_(strain_Massachusetts_/_E88)_GN=hppA_PE=3_SV=1	8e-79
comp228302_c0_seq1	3.98239843854554	7.67369242247371	8.01195848684784	9.63276808315609	0	0	4.44022383283737	8.15614996906595	1.29210009374479	1.33083353774955	11.6086136070288	3.34961789223048	sp|Q56Y85|MAP22_ARATH_Methionine_aminopeptidase_2B_OS=Arabidopsis_thaliana_GN=MAP2B_PE=2_SV=2	0.0
comp228516_c0_seq1	0	8.49968214991341	0	7.96926723906219	0	2.64114626729765	0	4.09771474420222	0	0	0	0	sp|P37167|ACTP_ACACA_Actophorin_OS=Acanthamoeba_castellanii_PE=1_SV=2	8e-44
comp228542_c0_seq1	12.4028384111054	0	0	0	0	0	0	0	0	0	0	0	sp|P46437|GST_MUSDO_Glutathione_S-transferase_OS=Musca_domestica_PE=2_SV=1	3e-26
comp2287402_c0_seq1	2.73740911330088	7.96328188784359	4.78496569144202	4.0569675996063	2.3913768934451	2.21558275361068	3.5123217143794	13.039438323478	3.9910979125477	11.1546821309838	3.46345056797869	0	sp|Q93VK5|LUT5_ARATH_Protein_LUTEIN_DEFICIENT_5,_chloroplastic_OS=Arabidopsis_thaliana_GN=CYP97A3_PE=1_SV=1	4e-41
comp228744_c0_seq1	0	3.41511265249474	6.04489407451516	8.25224769713806	0	0	4.74187351849188	9.13694761564629	7.92715886768688	1.39707108706065	0	0	sp|P46864|ATK2_ARATH_Kinesin-2_OS=Arabidopsis_thaliana_GN=ATK2_PE=2_SV=1	4e-66
comp228810_c0_seq1	7.25076183199418	3.19827409975994	1.72093121535594	0	0	1.58230874246171	0	0	0	2.00128959957075	0	0	sp|Q9FMV7|C94B1_ARATH_Cytochrome_P450_94B1_OS=Arabidopsis_thaliana_GN=CYP94B1_PE=2_SV=1	5e-29
comp2288845_c0_seq1	3.05704813464165	3.8917770059648	2.87275892764115	4.80026692689006	0	0	4.34827772895268	6.08191525374758	2.9846540253117	0	0	0	sp|P41210|CATR_ATRNU_Caltractin_OS=Atriplex_nummularia_PE=2_SV=1	5e-25
comp228903_c0_seq1	0	4.72143807581161	1.67162204260856	5.61572908891105	1.61287763680789	0	0	1.2971412567881	0	0	2.56652701034349	2.48945585576564	sp|P22105|TENX_HUMAN_Tenascin-X_OS=Homo_sapiens_GN=TNXB_PE=1_SV=3	4e-06
comp228903_c2_seq1	0	0	2.3664573587455	3.81898801709429	0	0	0	0	0	0	0	3.43539990142124	sp|Q9DER5|TEN2_CHICK_Teneurin-2_OS=Gallus_gallus_GN=TENM2_PE=1_SV=1	9e-05
comp228920_c1_seq1	26.4909560106421	0	0	0	0	0	0	0	0	0	0	0	sp|Q5R668|ACSL3_PONAB_Long-chain-fatty-acid--CoA_ligase_3_OS=Pongo_abelii_GN=ACSL3_PE=2_SV=2	3e-93
comp229048_c0_seq1	0	6.95529154871408	3.21147724603788	12.6641914243436	1.04048141860504	0	1.03518030700251	4.29336937894821	4.68740974372562	2.4660165268541	1.48796741907503	3.04483220816873	sp|Q3USF0|B3GN6_MOUSE_UDP-GlcNAc:betaGal_beta-1,3-N-acetylglucosaminyltransferase_6_OS=Mus_musculus_GN=B3gnt6_PE=2_SV=2	9e-15
comp229057_c0_seq1	8.93277650949262	5.18628004897028	0	0	0	0	0	12.630038330031	0	0	0	2.76136849240527	sp|Q86IV5|CTNA_DICDI_Countin-1_OS=Dictyostelium_discoideum_GN=ctnA_PE=1_SV=1	8e-39
comp229108_c0_seq1	1.41071564418194	6.91207841189505	1.23524045899175	4.17338304656928	0	0	0	9.36431394336619	2.77565169669174	4.37211554854882	0	0	sp|P54647|VATA_DICDI_V-type_proton_ATPase_catalytic_subunit_A_OS=Dictyostelium_discoideum_GN=vatA_PE=1_SV=2	3e-163
comp229108_c1_seq1	1.52730049644486	2.47311040903448	1.31963892062328	2.13520764448795	1.28091697719658	0	0	7.36906886510023	0	0	1.93072289367598	0	sp|Q38677|VATA2_ACEAT_V-type_proton_ATPase_catalytic_subunit_A_isoform_2_OS=Acetabularia_acetabulum_PE=2_SV=1	9e-99
comp229184_c0_seq1	0	7.02885341086248	0	0	7.4128054313136	2.18596360146828	2.51532035959169	0	5.32611178715934	2.89398368621048	0	3.36957968617735	sp|Q16951|5HTB2_APLCA_5-hydroxytryptamine_receptor_2_OS=Aplysia_californica_GN=5HTB2_PE=2_SV=1	1e-09
comp2294217_c0_seq1	1.87842461836184	13.1216737552052	0	5.85849914883662	0	0	0	2.98748513770598	0	0	2.44989629302505	4.93822221284119	sp|Q02543|RL18A_HUMAN_60S_ribosomal_protein_L18a_OS=Homo_sapiens_GN=RPL18A_PE=1_SV=2	2e-68
comp229500_c0_seq1	9.96739109672539	4.61437629604146	64.649444161483	17.936413511374	18.547242396565	1.33585831935694	32.4768775572846	14.3352630197415	0	9.76635171836224	57.2620335857523	59.5341655777905	sp|B3EWY9|MLP_ACRMI_Mucin-like_protein_(Fragment)_OS=Acropora_millepora_PE=1_SV=1	3e-05
comp229517_c0_seq2	4.52152243787	2.64846850470014	1.43232577876794	7.4226035567854	1.3894349324116	2.63895114589654	2.83519524546784	4.98685325533302	3.05256439658778	7.94796242334105	3.74319442516054	0	sp|Q9JI67|B3GT5_MOUSE_Beta-1,3-galactosyltransferase_5_OS=Mus_musculus_GN=B3galt5_PE=2_SV=1	2e-14
comp229517_c0_seq3	4.7377617749262	4.12627383289384	4.51545194913725	2.53672256761834	4.33786807998631	1.35974459018551	4.4575700328035	1.27548671214139	6.37370861018045	3.3145293414094	1.97299584901839	2.04166851434401	sp|Q9JI67|B3GT5_MOUSE_Beta-1,3-galactosyltransferase_5_OS=Mus_musculus_GN=B3galt5_PE=2_SV=1	2e-14
comp229615_c0_seq1	8.59003762207709	3.6242346354743	0	0	2.75280732950641	1.14696856357861	0	6.0660046837194	2.84583542085242	3.02493554401024	0	0	sp|P36182|HSP82_TOBAC_Heat_shock_protein_82_(Fragment)_OS=Nicotiana_tabacum_GN=HSP82_PE=1_SV=1	2e-67
comp229615_c1_seq1	6.75246060644059	1.87586643113222	0	0	0	0	0	3.80486790471492	0	2.36313582135363	0	0	sp|O44001|HSP90_EIMTE_Heat_shock_protein_90_OS=Eimeria_tenella_GN=HSP90_PE=2_SV=1	2e-39
comp229672_c0_seq1	0	6.8736063438422	0	3.08004931381709	0	0	0	5.85694477858414	4.13302140865608	2.24537046048909	0	0	sp|P35316|ATC_ARTSF_Calcium-transporting_ATPase_sarcoplasmic/endoplasmic_reticulum_type_OS=Artemia_franciscana_PE=2_SV=1	1e-54
comp229730_c1_seq1	0	1.31552195429702	1.41777792394246	0	0	0	5.59606454953331	2.40216933077513	1.54254042775106	0	16.185246634017	4.06035970479763	sp|P34024|PLC_LISMO_1-phosphatidylinositol_phosphodiesterase_OS=Listeria_monocytogenes_serovar_1/2a_(strain_ATCC_BAA-679_/_EGD-e)_GN=plcA_PE=1_SV=1	6e-11
comp229750_c0_seq1	50.2547105877424	0	0	0	0	0	0	0	0	0	0	0	sp|Q963B6|RL10A_SPOFR_60S_ribosomal_protein_L10a_OS=Spodoptera_frugiperda_GN=RpL10A_PE=2_SV=1	7e-56
comp229792_c0_seq1	2.14585331425655	0	0	0	0	1.72098223107128	4.12977700553937	0	2.14589589890121	4.76468896319016	2.82569523945494	2.78242258697851	sp|Q3TBT3|STING_MOUSE_Stimulator_of_interferon_genes_protein_OS=Mus_musculus_GN=Tmem173_PE=1_SV=2	1e-19
comp229795_c0_seq1	6.2770397590043	2.5982017515167	0	2.27163356357158	0	3.68813807074133	0	8.97358945682565	9.32831197717152	8.07505464086139	0	0	sp|P35559|IDE_RAT_Insulin-degrading_enzyme_OS=Rattus_norvegicus_GN=Ide_PE=1_SV=1	1e-22
comp229938_c0_seq1	1.64065857778569	8.08271995154148	4.17471895197243	13.7818946611734	1.37162670161597	0	5.34646863433999	7.91253194792955	1.57447954353807	1.6712585998052	4.26793917816005	6.3567904355894	sp|Q5RBN1|FND3A_PONAB_Fibronectin_type-III_domain-containing_protein_3A_OS=Pongo_abelii_GN=FNDC3A_PE=2_SV=1	6e-08
comp230020_c0_seq1	0	1.31107168492944	0	7.27844505252476	1.39060357738068	0	0	0	1.52986151985688	0	0	1.94188035033586	sp|P36182|HSP82_TOBAC_Heat_shock_protein_82_(Fragment)_OS=Nicotiana_tabacum_GN=HSP82_PE=1_SV=1	7e-64
comp230020_c1_seq1	0	3.49799221203936	0	3.41707348950035	1.92308600414938	2.52199878025967	1.98459785303448	1.7788122744166	0	0	1.25410675440108	0	sp|P36181|HSP80_SOLLC_Heat_shock_cognate_protein_80_OS=Solanum_lycopersicum_GN=HSC80_PE=2_SV=1	9e-88
comp230079_c0_seq1	0	0	5.486878512822	11.7860120581918	0	0	0	8.86064565993503	0	0	0	0	sp|Q90380|NDK_COLLI_Nucleoside_diphosphate_kinase_OS=Columba_livia_PE=2_SV=2	5e-65
comp230357_c0_seq1	2.69896396020944	5.33332588057103	1.12731999202923	5.53785238796003	1.09433316909822	1.9723015921272	0	20.6045357009489	5.19804040957821	16.038678437033	1.689355758517	3.40049699533512	sp|Q13976|KGP1_HUMAN_cGMP-dependent_protein_kinase_1_OS=Homo_sapiens_GN=PRKG1_PE=1_SV=3	2e-24
comp23052_c0_seq1	2.42009904788879	2.948256720406	1.0866606029016	0	1.09411364462889	3.76405577137516	1.10719764570335	16.0071934276438	3.56116664300374	2.43051345863505	0	0	sp|Q2SL36|DEGPL_HAHCH_Probable_periplasmic_serine_endoprotease_DegP-like_OS=Hahella_chejuensis_(strain_KCTC_2396)_GN=mucD_PE=3_SV=1	3e-05
comp2306808_c0_seq1	15.9464714842684	0	0	0	0	0	0	0	0	0	0	0	sp|P13803|ETFA_RAT_Electron_transfer_flavoprotein_subunit_alpha,_mitochondrial_OS=Rattus_norvegicus_GN=Etfa_PE=1_SV=4	1e-56
comp230736_c0_seq1	4.01531269374067	5.35066133281387	6.26890544988436	6.76029497957893	4.0177552851168	3.30573910691889	0	3.56650973460611	3.98650695409673	4.39238516736721	5.06786299258381	0	sp|Q80XJ3|TTC28_MOUSE_Tetratricopeptide_repeat_protein_28_OS=Mus_musculus_GN=Ttc28_PE=2_SV=3	2e-05
comp230783_c0_seq1	8.02833218524708	3.27030147579618	8.79320604236529	0	1.75405585225196	0	3.57167609508459	0	0	0	0	0	sp|O59865|RS24B_SCHPO_40S_ribosomal_protein_S24-B_OS=Schizosaccharomyces_pombe_(strain_972_/_ATCC_24843)_GN=rps24b_PE=2_SV=3	5e-40
comp230787_c0_seq1	0	4.25406026265934	1.52778965629888	5.08519923784363	1.4790820846097	0	0	6.36644012055042	1.68255076722183	0	2.21429612793357	8.91687002863917	sp|A0CCD2|PPX4_PARTE_Serine/threonine-protein_phosphatase_PP-X_homolog_4_OS=Paramecium_tetraurelia_GN=Ppx4_PE=3_SV=1	8e-132
comp230940_c0_seq1	4.26726798521367	5.63301975956723	0	10.3168638598988	2.02920856000788	0	4.07479799361872	5.63432541848361	2.21010242362606	2.3688175200331	0	0	sp|Q5ZJR8|ELOV6_CHICK_Elongation_of_very_long_chain_fatty_acids_protein_6_OS=Gallus_gallus_GN=ELOVL6_PE=2_SV=1	5e-15
comp231108_c0_seq1	1.31663079045393	0	1.20014846705021	2.10512427419663	2.39934434036138	1.13345049467714	3.57485923611141	5.30480581754103	5.35816307834898	4.11774161943453	0	1.70133624704132	sp|Q96MS0|ROBO3_HUMAN_Roundabout_homolog_3_OS=Homo_sapiens_GN=ROBO3_PE=1_SV=2	4e-07
comp231114_c0_seq1	0	4.84049186887565	0	12.3877017527135	0	0	0	4.14342288158735	5.55883766973845	3.00944075937621	0	0	sp|Q8WZ60|KLHL6_HUMAN_Kelch-like_protein_6_OS=Homo_sapiens_GN=KLHL6_PE=2_SV=3	8e-08
comp231151_c0_seq1	5.88874470593897	4.62272552758348	0	0	0	4.01984119067125	0	5.83251970487248	0	3.01377517601588	0	0	sp|Q9KD10|SODM_BACHD_Superoxide_dismutase_[Mn]_OS=Bacillus_halodurans_(strain_ATCC_BAA-125_/_DSM_18197_/_FERM_7344_/_JCM_9153_/_C-125)_GN=sodA_PE=3_SV=1	3e-34
comp231340_c0_seq1	0	6.98129472707834	2.95950724715606	7.68022425589797	0	0	1.47866315368271	7.4632053392552	1.64959281062189	0	13.3439157000617	0	sp|Q9P273|TEN3_HUMAN_Teneurin-3_OS=Homo_sapiens_GN=TENM3_PE=2_SV=3	4e-33
comp231340_c1_seq1	5.1722406696102	1.37853974182363	0	2.57857914511248	0	0	0	7.44405769201502	1.69404411489733	0	0	2.24619790555773	sp|P10039|TENA_CHICK_Tenascin_OS=Gallus_gallus_GN=TNC_PE=1_SV=2	4e-06
comp23137_c0_seq1	5.82308403928089	1.23004943344837	0	0	0	1.19946193861045	1.37217383440301	2.48589634884117	0	1.5608918372211	0	7.52570424767602	sp|Q5ZML3|SRSF1_CHICK_Serine/arginine-rich_splicing_factor_1_OS=Gallus_gallus_GN=SRSF1_PE=1_SV=3	2e-37
comp231490_c0_seq1	9.54574877149907	2.35097552710451	0	0	1.2352937048164	3.37073673976332	0	6.51541437631034	2.73448744045315	2.84522019754398	0	0	sp|P38404|GNAO_LOCMI_Guanine_nucleotide-binding_protein_G(o)_subunit_alpha_OS=Locusta_migratoria_PE=3_SV=1	2e-96
comp231494_c0_seq1	0	5.74780157099021	2.23438507408218	0	0	0	0	1.93814885212045	4.50163801477248	0	0	2.92526039924444	sp|P20825|POL2_DROME_Retrovirus-related_Pol_polyprotein_from_transposon_297_OS=Drosophila_melanogaster_GN=pol_PE=3_SV=1	3e-17
comp2315053_c0_seq1	10.966471477488	2.88031611448912	0	0	0	7.20904139056255	0	12.8331593328972	0	0	0	0	sp|Q9CAX6|RS142_ARATH_40S_ribosomal_protein_S14-2_OS=Arabidopsis_thaliana_GN=RPS14B_PE=1_SV=1	2e-45
comp231577_c0_seq1	17.9945076563619	0	0	0	0	0	0	0	0	0	0	0	sp|O15042|SR140_HUMAN_U2_snRNP-associated_SURP_motif-containing_protein_OS=Homo_sapiens_GN=U2SURP_PE=1_SV=2	2e-38
comp231577_c1_seq1	36.2077593947064	0	0	0	0	0	0	0	0	0	0	0	sp|Q6NV83|SR140_MOUSE_U2_snRNP-associated_SURP_motif-containing_protein_OS=Mus_musculus_GN=U2surp_PE=2_SV=3	2e-19
comp231669_c0_seq1	4.0673670933527	3.20068098406785	0	8.85040304142438	6.8093455783288	0	3.31576297907019	5.53693988385945	1.92331931743025	8.19822370635236	7.97757795932325	2.54991599579299	sp|Q92747|ARC1A_HUMAN_Actin-related_protein_2/3_complex_subunit_1A_OS=Homo_sapiens_GN=ARPC1A_PE=1_SV=2	4e-101
comp231681_c2_seq1	0	4.97316822900422	0	8.93894329096829	0	0	0	1.41857798749925	0	4.24103354372048	0	2.64622440209143	sp|O88281|MEGF6_RAT_Multiple_epidermal_growth_factor-like_domains_protein_6_OS=Rattus_norvegicus_GN=Megf6_PE=1_SV=1	2e-06
comp231685_c0_seq1	4.16485847963311	2.42041513468313	2.51880707886326	6.2280855161249	3.66184524379894	0	1.20186731180106	3.14798968354506	4.28584958885915	7.24211678150972	5.28357713937896	1.80373683004753	sp|O73718|TBX3_CHICK_T-box_transcription_factor_TBX3_(Fragment)_OS=Gallus_gallus_GN=TBX3_PE=2_SV=1	2e-72
comp2317021_c0_seq1	31.8183538098535	0	0	0	0	0	0	0	0	0	0	0	sp|Q3SZI6|RPN2_BOVIN_Dolichyl-diphosphooligosaccharide--protein_glycosyltransferase_subunit_2_OS=Bos_taurus_GN=RPN2_PE=2_SV=1	4e-10
comp231788_c0_seq1	3.75482915298851	1.6191727822525	0	11.9748323314397	1.72848770817703	0	1.75386608647189	4.66663505863015	1.86413289925636	0	0	0	sp|Q4P0H0|YOP1_USTMA_Protein_YOP1_OS=Ustilago_maydis_(strain_521_/_FGSC_9021)_GN=YOP1_PE=3_SV=1	3e-15
comp231810_c0_seq1	3.10198059695534	2.82469986403594	4.73037834864833	2.52496687296174	2.92191772774346	4.12054436849073	1.51910876645486	1.23847202841396	3.14969903308068	1.65327019810368	0	1.94907913160678	sp|Q4G0S7|CC152_HUMAN_Coiled-coil_domain-containing_protein_152_OS=Homo_sapiens_GN=CCDC152_PE=2_SV=3	3e-12
comp2319034_c0_seq1	0	5.14926717075673	0	6.14639744829849	5.40442310236877	3.07138565404146	0	6.98577559579218	2.12521137213455	0	0	0	sp|P31410|VATB_HELVI_V-type_proton_ATPase_subunit_B_OS=Heliothis_virescens_GN=VHA55_PE=2_SV=1	4e-105
comp231924_c0_seq1	19.8074632875941	0	0	0	0	0	0	0	0	0	0	0	sp|P23004|QCR2_BOVIN_Cytochrome_b-c1_complex_subunit_2,_mitochondrial_OS=Bos_taurus_GN=UQCRC2_PE=1_SV=2	5e-27
comp231957_c0_seq1	2.29379812916518	4.10427780100408	4.21129762547361	3.59862605607061	6.61598049334591	6.15158264880746	6.3398388703057	4.26919675252158	0	2.66180867546618	0	0	sp|Q9TST4|ADRB3_FELCA_Beta-3_adrenergic_receptor_OS=Felis_catus_GN=ADRB3_PE=3_SV=1	4e-13
comp232209_c0_seq1	3.55701786593519	1.51332439759191	6.40769663417815	5.25158116324613	3.19479771158161	1.42855415272409	1.55070547919284	1.40860232532101	1.78103974160342	0	0	0	sp|Q24498|RY44_DROME_Ryanodine_receptor_44F_OS=Drosophila_melanogaster_GN=Rya-r44F_PE=1_SV=3	6e-06
comp232209_c1_seq1	0	0	0	10.4652285593494	1.52835333714198	0	0	0	3.27292525657367	1.78692494939289	0	0	sp|Q8WSR4|ITPR_PATPE_Inositol_1,4,5-trisphosphate_receptor_OS=Patiria_pectinifera_GN=IP3R_PE=1_SV=1	7e-28
comp232209_c1_seq2	3.32846436062322	2.82129249132101	2.95643927702843	2.36005918554028	0	0	1.38242378052973	5.812735347233	6.41992590519829	1.6899227248791	0	0	sp|Q9TU34|ITPR1_BOVIN_Inositol_1,4,5-trisphosphate_receptor_type_1_OS=Bos_taurus_GN=ITPR1_PE=1_SV=1	3e-28
comp232361_c0_seq1	2.31256285979059	0	0	3.48544565400772	0	0	2.09317624804834	8.32339230098747	2.11869799485677	2.34851770710408	0	0	sp|Q5ZKR7|ACBG2_CHICK_Long-chain-fatty-acid--CoA_ligase_ACSBG2_OS=Gallus_gallus_GN=ACSBG2_PE=2_SV=2	6e-47
comp232361_c0_seq2	0	2.59712596683683	1.38935347354116	0	0	1.19832735176577	0	5.73732630743235	0	1.61915814132604	0	0	sp|Q5ZKR7|ACBG2_CHICK_Long-chain-fatty-acid--CoA_ligase_ACSBG2_OS=Gallus_gallus_GN=ACSBG2_PE=2_SV=2	2e-60
comp232399_c0_seq1	10.1155772490714	49.2423698936826	21.1584564619772	61.6190544478827	9.02708322839226	1.15914752026792	4.94634593325884	28.3012459911463	19.7196608467746	19.797695281018	7.5868539755031	24.4902044700697	sp|P22105|TENX_HUMAN_Tenascin-X_OS=Homo_sapiens_GN=TNXB_PE=1_SV=3	3e-15
comp232404_c0_seq1	9.59862749239929	0	0	0	0	0	0	0	0	0	0	0	sp|P00173|CYB5_RAT_Cytochrome_b5_OS=Rattus_norvegicus_GN=Cyb5a_PE=1_SV=2	7e-28
comp232418_c1_seq1	1.91186326107523	1.65096511888198	0	5.94605232759409	0	0	0	0	0	10.4304992934143	2.5102315769022	0	sp|Q6P5L8|HSDL2_DANRE_Hydroxysteroid_dehydrogenase-like_protein_2_OS=Danio_rerio_GN=hsdl2_PE=2_SV=1	2e-35
comp232456_c0_seq1	4.82225768644037	32.5102355280877	12.0277556851897	54.0404730101938	4.18075035885107	4.90218566540857	8.01050155898756	23.8199264129488	10.9030488037432	5.05229307281646	16.8666727086101	18.8464665830153	sp|P22105|TENX_HUMAN_Tenascin-X_OS=Homo_sapiens_GN=TNXB_PE=1_SV=3	3e-55
comp232617_c0_seq1	14.274703219698	0	0	0	0	0	0	0	0	0	0	0	sp|A0FGR8|ESYT2_HUMAN_Extended_synaptotagmin-2_OS=Homo_sapiens_GN=ESYT2_PE=1_SV=1	5e-34
comp232735_c0_seq1	10.2276243616166	12.7303244062429	7.68690952962771	21.9683779711399	1.09243123861184	0	2.13781250569347	17.8759128853071	7.44065414645793	1.27848007344683	3.18448917646509	1.62335248410809	sp|Q9LVN1|FH13_ARATH_Formin-like_protein_13_OS=Arabidopsis_thaliana_GN=FH13_PE=2_SV=3	5e-29
comp232740_c0_seq1	1.80862049578287	0	0	2.7522064884974	0	1.36913688874272	0	1.40151303036067	0	0	0	0	sp|O82663|SDHA1_ARATH_Succinate_dehydrogenase_[ubiquinone]_flavoprotein_subunit_1,_mitochondrial_OS=Arabidopsis_thaliana_GN=SDH1-1_PE=1_SV=1	2e-36
comp232947_c0_seq1	0	0	3.65761326272422	6.09795615342899	0	0	0	0	0	0	8.34053307847098	0	sp|Q9QXT8|CSEN_MOUSE_Calsenilin_OS=Mus_musculus_GN=Kcnip3_PE=1_SV=2	9e-10
comp232977_c0_seq1	0	3.59136997606255	0	0	0	0	1.95123421592501	1.88225414723034	2.12125332994616	0	0	0	sp|Q54T82|Y1931_DICDI_Putative_leucine-rich_repeat-containing_protein_DDB_G0281931_OS=Dictyostelium_discoideum_GN=DDB_G0281931_PE=4_SV=1	2e-08
comp232977_c1_seq1	2.23682660341118	0	0	0	0	3.93293465940896	4.64855224770999	2.07928685655448	0	0	0	5.77941722914388	sp|O80809|CLV2_ARATH_Leucine-rich_repeat_receptor-like_protein_CLAVATA2_OS=Arabidopsis_thaliana_GN=CLV2_PE=1_SV=1	1e-07
comp2330871_c0_seq1	0	1.96804637858506	4.4692873331433	0	0	0	0	0	0	0	12.8745378215617	0	sp|O75000|RL12_SCHPO_60S_ribosomal_protein_L12_OS=Schizosaccharomyces_pombe_(strain_972_/_ATCC_24843)_GN=rpl1201_PE=1_SV=1	1e-46
comp233260_c0_seq1	0	0	0	10.1956658957705	0	0	0	3.31521763555794	0	0	0	0	sp|O81742|APBLC_ARATH_Beta-adaptin-like_protein_C_OS=Arabidopsis_thaliana_GN=BETAC-AD_PE=1_SV=2	2e-10
comp2332910_c0_seq1	3.06681087953674	7.42582228510751	0	13.2877224480898	1.30005250089711	7.15504933826891	0	11.1332903602719	2.99970199537897	4.7481884023193	0	4.00582529566833	sp|O42249|GBLP_ORENI_Guanine_nucleotide-binding_protein_subunit_beta-2-like_1_OS=Oreochromis_niloticus_GN=gnb2l1_PE=2_SV=1	4e-172
comp233319_c1_seq1	0	4.37921738119601	0	3.51964447265865	0	0	2.27711842943631	1.60024895997503	0	0	0	3.39914722384682	sp|P20147|HSP90_PLAFP_Heat_shock_90_kDa_protein_homolog_(Fragment)_OS=Plasmodium_falciparum_(isolate_Palo_Alto_/_Uganda)_PE=2_SV=1	7e-43
comp233349_c1_seq1	1.19778054438575	5.08431504794492	1.09881985602125	7.17452560330821	0	2.00678791907102	0	6.04655425951393	3.51951560726564	3.65454522120722	0	0	sp|Q285L8|RS3A_TOBAC_40S_ribosomal_protein_S3a_OS=Nicotiana_tabacum_GN=cyc07_PE=1_SV=1	8e-101
comp233368_c0_seq1	8.00084851897224	1.17681756496869	1.30078149131308	0	2.72048926918543	3.43639202745323	4.18099817981945	9.82048219301871	0	5.89247647754296	0	0	sp|Q6RUV5|RAC1_RAT_Ras-related_C3_botulinum_toxin_substrate_1_OS=Rattus_norvegicus_GN=Rac1_PE=1_SV=1	3e-41
comp233453_c0_seq1	1.89210934490399	3.20945949091254	0	0	0	0	0	0	0	0	0	0	sp|P04146|COPIA_DROME_Copia_protein_OS=Drosophila_melanogaster_GN=GIP_PE=1_SV=3	6e-05
comp233453_c0_seq2	0	0	0	0	0	0	0	1.42531497469786	0	1.98626230306336	0	0	sp|P04146|COPIA_DROME_Copia_protein_OS=Drosophila_melanogaster_GN=GIP_PE=1_SV=3	6e-05
comp233485_c0_seq1	1.85318648272868	4.77481015114418	0	0	1.74952516236394	1.56668988066913	0	1.55818533054675	0	4.17738331733745	0	0	sp|Q54MC6|LRLA_DICDI_Latrophilin_receptor-like_protein_A_OS=Dictyostelium_discoideum_GN=lrlA_PE=3_SV=1	4e-43
comp233495_c0_seq1	68.7033914654689	10.558371393416	2.85036589927638	2.45510614202643	8.45968442016769	15.8674156532967	0	3.78864257446426	14.2041331737747	6.61697062680475	2.00963307062372	12.2574296278181	sp|Q2KJI2|STT3A_BOVIN_Dolichyl-diphosphooligosaccharide--protein_glycosyltransferase_subunit_STT3A_OS=Bos_taurus_GN=STT3A_PE=2_SV=1	4e-157
comp233576_c0_seq1	1.2536109313926	25.8096141491048	1.11111065793345	13.5699212097848	3.3486926659276	7.90231891297471	1.08508788902257	10.2785022553507	0	0	1.60142865520566	0	sp|Q9XF97|RL4_PRUAR_60S_ribosomal_protein_L4_OS=Prunus_armeniaca_GN=RPL4_PE=2_SV=1	6e-146
comp233606_c0_seq1	3.18879751913276	2.63292198804322	0	4.79482211706807	5.76150271102744	2.42129119456588	0	0	1.60676547685433	3.34129173518935	0	0	sp|Q8NKF4|RL3_ASPFU_60S_ribosomal_protein_L3_OS=Neosartorya_fumigata_(strain_ATCC_MYA-4609_/_Af293_/_CBS_101355_/_FGSC_A1100)_GN=rpl3_PE=1_SV=2	2e-61
comp233606_c1_seq1	0	1.45864199401692	0	2.69568872572528	1.59585711146103	1.39126706245041	1.66157284441522	0	1.73372950825898	7.47739449741524	0	0	sp|O96774|RL3_TETTH_Ribosomal_protein_L3_OS=Tetrahymena_thermophila_GN=RPL3_PE=1_SV=1	2e-47
comp2336244_c0_seq1	7.30841963004955	15.1863564089315	2.11349263474741	7.05231827969833	4.21039446355614	1.92164982697766	2.04885589506357	11.2505497275226	1.20744780090843	12.6689115731677	0	0	sp|Q25BW4|BGL1B_PHACH_Beta-glucosidase_1B_OS=Phanerochaete_chrysosporium_GN=BGL1B_PE=1_SV=1	8e-119
comp233637_c0_seq1	0	11.3661740418027	0	0	0	0	0	2.61289091424231	0	0	0	0	sp|Q5L025|IOLA1_GEOKA_Methylmalonate_semialdehyde_dehydrogenase_[acylating]_1_OS=Geobacillus_kaustophilus_(strain_HTA426)_GN=iolA1_PE=3_SV=1	1e-22
comp233668_c1_seq1	2.99596493402849	38.3269617493882	14.2236086763033	37.2376020376726	1.28839095524273	0	1.24024972803438	25.2261959975346	5.76113005684299	7.68816813078066	1.92808207204567	7.70595595711083	sp|Q80YX1|TENA_MOUSE_Tenascin_OS=Mus_musculus_GN=Tnc_PE=1_SV=1	8e-07
comp2338105_c0_seq1	3.05852098822044	2.56804083413224	0	2.58981742363103	0	1.20927651152554	1.49596384196049	0	1.53964239166096	1.60978130821126	0	1.93254508105408	sp|Q6VTH5|RSPH1_CYPCA_Radial_spoke_head_1_homolog_OS=Cyprinus_carpio_GN=rsph1_PE=1_SV=1	2e-11
comp2338453_c0_seq1	0	7.06451009069037	0	4.13642838996459	0	0	0	6.26413346163556	2.78012739234367	1.46591782400063	1.81058841395071	0	sp|Q5JK84|RH15_ORYSJ_DEAD-box_ATP-dependent_RNA_helicase_15_OS=Oryza_sativa_subsp._japonica_GN=Os01g0550000_PE=2_SV=1	3e-153
comp233850_c0_seq1	1.39029432571472	20.1722185509685	16.4132040895794	17.9119819173599	3.52063105585779	1.06064122699927	9.15155990082811	24.5852642961645	6.76811115105308	7.06453792866454	15.903894512748	12.5113466116383	sp|Q4LDE5|SVEP1_HUMAN_Sushi,_von_Willebrand_factor_type_A,_EGF_and_pentraxin_domain-containing_protein_1_OS=Homo_sapiens_GN=SVEP1_PE=1_SV=3	2e-12
comp233917_c0_seq1	0	5.19330250825627	0	0	0	4.60494242517668	1.8155076526135	10.2069781875348	2.04339022179957	13.4006595972141	0	0	sp|P62282|RS11_RAT_40S_ribosomal_protein_S11_OS=Rattus_norvegicus_GN=Rps11_PE=1_SV=3	3e-66
comp2339262_c0_seq1	0	18.8980074207581	0	0	0	0	0	5.49703004519216	0	0	0	0	sp|Q54BF6|MCFN_DICDI_Mitochondrial_substrate_carrier_family_protein_N_OS=Dictyostelium_discoideum_GN=mcfN_PE=1_SV=2	2e-20
comp233999_c0_seq1	12.7855131820384	0	0	0	0	0	0	0	0	0	0	0	sp|P22845|H10A_XENLA_Histone_H1.0-A_OS=Xenopus_laevis_GN=h1f0-a_PE=2_SV=3	6e-10
comp234065_c0_seq1	0	6.29673130595667	3.45456950346079	8.33761976786741	4.99008911394231	1.36643045392288	1.69632771137072	8.46956087679463	8.23380422407407	10.542881773177	0	2.67492330069136	sp|Q62662|FRK_RAT_Tyrosine-protein_kinase_FRK_OS=Rattus_norvegicus_GN=Frk_PE=2_SV=3	2e-07
comp234268_c0_seq1	0	11.9569797556393	0	0	7.43807195983613	1.51971340111046	0	3.04012359217257	0	6.71188112827528	0	0	sp|P63245|GBLP_RAT_Guanine_nucleotide-binding_protein_subunit_beta-2-like_1_OS=Rattus_norvegicus_GN=Gnb2l1_PE=1_SV=3	1e-46
comp2343252_c0_seq1	1.19785304493279	3.0125424279294	0	1.90323645737599	2.20841800620585	1.95621373250916	0	7.50858193985775	5.98815248913399	17.7384954596125	0	0	sp|Q6DIF4|WDR1_XENTR_WD_repeat-containing_protein_1_OS=Xenopus_tropicalis_GN=wdr1_PE=2_SV=1	1e-130
comp2343945_c0_seq1	0	8.29290040971291	0	13.1916931969662	1.2849182257174	1.1187934310567	2.55340293411349	5.25906412703574	5.70973828545404	1.50304512713629	0	0	sp|Q49Z69|ALD1_STAS1_Putative_aldehyde_dehydrogenase_SSP0762_OS=Staphylococcus_saprophyticus_subsp._saprophyticus_(strain_ATCC_15305_/_DSM_20229)_GN=SSP0762_PE=3_SV=1	5e-08
comp234425_c0_seq1	19.8678681611714	7.42285197696485	6.43809251442945	6.50000441319399	3.84798631347176	4.62239408110296	22.3094869560938	33.3819441280424	20.5736655657543	24.8488149482249	1.93341819076421	3.89629875143295	sp|Q868Z9|PPN_DROME_Papilin_OS=Drosophila_melanogaster_GN=Ppn_PE=1_SV=2	3e-31
comp2344936_c0_seq1	5.34041313714123	4.3253104426839	3.003643669095	0	9.06976874684463	5.34138097115394	7.44410592023331	10.9667023141936	10.1699166830654	12.7411504622605	0	0	sp|P10039|TENA_CHICK_Tenascin_OS=Gallus_gallus_GN=TNC_PE=1_SV=2	2e-25
comp2344956_c0_seq1	2.77346373465656	4.86199025298509	5.15568370413621	2.17245683027892	4.91575794415274	2.40771317857394	4.77600014567085	6.77726931713962	4.24294301191725	0	1.74844182109786	1.8080501171638	sp|Q9SF40|RL4A_ARATH_60S_ribosomal_protein_L4-1_OS=Arabidopsis_thaliana_GN=RPL4A_PE=2_SV=1	1e-115
comp2345038_c0_seq1	1.40812846712683	10.9391005060092	1.28780501384519	10.9071003491984	0	0	0	8.89755728765053	1.41374557027954	2.96608097533615	1.76728290106508	0	sp|Q9Y315|DEOC_HUMAN_Deoxyribose-phosphate_aldolase_OS=Homo_sapiens_GN=DERA_PE=1_SV=2	1e-142
comp234589_c0_seq1	39.0293406499552	0	0	0	0	0	0	0	0	0	0	0	sp|P17336|CATA_DROME_Catalase_OS=Drosophila_melanogaster_GN=Cat_PE=1_SV=2	2e-28
comp234658_c0_seq1	6.51873671965113	2.21818319340627	0	4.12181178207696	1.20896921593117	4.35866302759473	0	10.3395976938663	5.29959413945565	14.75229063013	0	0	sp|Q9SRX2|RL191_ARATH_60S_ribosomal_protein_L19-1_OS=Arabidopsis_thaliana_GN=RPL19A_PE=2_SV=1	2e-58
comp2346683_c0_seq1	1.36263685675863	6.65973636830126	1.17255115220755	3.98849354392098	1.17843317777299	0	0	3.87272749247871	0	0	1.67285588516155	5.21689150906963	sp|P46250|SEC14_CANAL_SEC14_cytosolic_factor_OS=Candida_albicans_(strain_SC5314_/_ATCC_MYA-2876)_GN=SEC14_PE=2_SV=1	3e-19
comp234702_c1_seq1	7.95012991711035	1.10582443084109	0	1.9924501439242	0	1.05918310218102	0	4.27564454377974	5.34813521483267	5.65570363257316	0	0	sp|P13549|EF1A0_XENLA_Elongation_factor_1-alpha,_somatic_form_OS=Xenopus_laevis_GN=eef1as_PE=2_SV=1	2e-35
comp234711_c0_seq1	2.06955592350627	4.44995779679864	3.72744494812861	6.19476232478453	3.65195280710328	4.37271621243615	4.52230014705103	2.98988178914626	7.3023717198406	4.20293898786845	2.5299182645457	2.66502887751751	sp|P86174|BEND4_MOUSE_BEN_domain-containing_protein_4_OS=Mus_musculus_GN=Bend4_PE=3_SV=2	2e-06
comp234711_c0_seq2	6.11310807689566	4.38594731013462	3.67024464986645	0	8.12185747641798	2.58814774987111	5.37280919326582	2.21441645582774	4.11280616614265	4.14305886060918	2.48643446834326	5.24136944596338	sp|P86174|BEND4_MOUSE_BEN_domain-containing_protein_4_OS=Mus_musculus_GN=Bend4_PE=3_SV=2	2e-06
comp23487_c0_seq1	0	10.6171795134583	3.33334729112551	8.17358293160754	0	0	0	0	1.78675348321287	3.84134681308534	7.10745013658951	2.35527582632156	sp|F8VQB6|MYO10_MOUSE_Unconventional_myosin-X_OS=Mus_musculus_GN=Myo10_PE=1_SV=1	1e-05
comp234889_c0_seq1	2.81274909956705	6.32002641492163	0	0	2.24434161757982	3.63334290375034	0	3.51517186298777	5.09917786023188	2.7347159996977	0	0	sp|Q9SMI3|RS12_CYAPA_40S_ribosomal_protein_S12_OS=Cyanophora_paradoxa_GN=RPS12_PE=2_SV=1	5e-49
comp234929_c0_seq1	1.85265613626133	7.69875396469018	0	8.80912915410418	0	4.2132111098875	0	17.7621478358563	1.7855771851834	0	0	0	sp|P19211|IF5A2_YEAST_Eukaryotic_translation_initiation_factor_5A-2_OS=Saccharomyces_cerevisiae_(strain_ATCC_204508_/_S288c)_GN=ANB1_PE=1_SV=3	4e-60
comp234929_c0_seq2	6.34834950938194	12.8497797794288	4.36208858250156	13.7331779417135	8.0074243513634	8.45938342221123	1.38838224216024	7.77235420183926	7.54345106795357	3.12245939781456	0	5.90704345482975	sp|O94083|IF5A_CANAL_Eukaryotic_translation_initiation_factor_5A_OS=Candida_albicans_(strain_SC5314_/_ATCC_MYA-2876)_GN=ANB1_PE=3_SV=1	1e-46
comp234949_c2_seq1	1.46460937274063	6.05763448258875	0	4.29872989209991	0	1.15773964521668	0	4.16056692822346	2.90423866947213	0	3.76865551134308	1.91770279611436	sp|Q7PC85|AB38G_ARATH_ABC_transporter_G_family_member_38_OS=Arabidopsis_thaliana_GN=ABCG38_PE=2_SV=1	1e-08
comp234980_c0_seq1	4.35257133432699	3.45354404325077	0	3.24737054851637	3.63668847751106	4.57184986808633	0	4.59234685281973	0	4.3110505627414	0	0	sp|Q7ZYD5|SCMC2_XENLA_Calcium-binding_mitochondrial_carrier_protein_SCaMC-2_OS=Xenopus_laevis_GN=slc25a25_PE=2_SV=1	1e-06
comp234991_c0_seq1	3.08129311209627	4.79180979931961	0	13.2948452782488	7.75403869382481	8.28851746444325	2.69244738874479	7.96382667982196	0	18.6235972891933	7.88776650039947	3.8233642781809	sp|P84175|RS12_CHICK_40S_ribosomal_protein_S12_OS=Gallus_gallus_GN=RPS12_PE=1_SV=2	1e-46
comp235135_c0_seq1	0	2.43050483524464	2.90497396550999	0	0	0	0	5.110350307399	0	0	0	0	sp|P97805|FAM3D_MOUSE_Protein_FAM3D_OS=Mus_musculus_GN=Fam3d_PE=2_SV=2	1e-06
comp2351538_c0_seq1	0	0	1.75808564007931	13.8497255287978	1.70470066389317	0	0	4.17036044489224	1.96462765216763	8.41188348022346	0	0	sp|Q6K548|VDAC1_ORYSJ_Mitochondrial_outer_membrane_protein_porin_1_OS=Oryza_sativa_subsp._japonica_GN=VDAC1_PE=1_SV=3	2e-08
comp235171_c1_seq1	5.42983412006279	16.9599332861382	0	16.2063108619897	4.60760462100313	11.7552462459748	7.4432733240522	19.2370846797412	5.19165876121361	7.37521762704531	4.64235642888463	2.26828968572602	sp|O76083|PDE9A_HUMAN_High_affinity_cGMP-specific_3',5'-cyclic_phosphodiesterase_9A_OS=Homo_sapiens_GN=PDE9A_PE=1_SV=1	3e-43
comp235186_c0_seq1	4.60942190246204	0.96419646898773	0	1.86855524767943	2.17546996600019	3.73862498139206	0	6.46721531919496	8.06119921164676	13.1937987041158	0	0	sp|Q4PMB3|RS4_IXOSC_40S_ribosomal_protein_S4_OS=Ixodes_scapularis_GN=RpS4_PE=2_SV=1	4e-100
comp235500_c0_seq1	5.76770653240345	12.5786664615617	9.05964640842766	27.8910574177408	2.06175444614367	0.935015046315989	0.997662612847955	20.6559015335007	5.68887468969603	7.05360245473555	4.29648679426494	13.2507379092057	sp|Q8L7F9|B3GTF_ARATH_Beta-1,3-galactosyltransferase_15_OS=Arabidopsis_thaliana_GN=B3GALT15_PE=2_SV=1	2e-16
comp235576_c0_seq1	0	6.76418441538177	0	6.94526567675966	0	0	0	4.61013479980946	0	1.70099667524649	0	2.12331018401768	sp|P97402|GCNT2_MOUSE_N-acetyllactosaminide_beta-1,6-N-acetylglucosaminyl-transferase_OS=Mus_musculus_GN=Gcnt2_PE=2_SV=2	2e-05
comp235576_c1_seq1	0	3.62897224234287	0	0	0	0	0	1.80552934578898	0	0	0	0	sp|Q811B1|XYLT1_MOUSE_Xylosyltransferase_1_OS=Mus_musculus_GN=Xylt1_PE=2_SV=1	2e-05
comp23557_c0_seq1	0	3.79524199132844	0	0	0	0	0	3.7487407246351	0	0	0	0	sp|P52015|CYP7_CAEEL_Peptidyl-prolyl_cis-trans_isomerase_7_OS=Caenorhabditis_elegans_GN=cyn-7_PE=1_SV=2	6e-48
comp2355969_c0_seq1	13.6179664493958	0	0	0	0	0	0	0	0	0	0	0	sp|Q9Y5Z4|HEBP2_HUMAN_Heme-binding_protein_2_OS=Homo_sapiens_GN=HEBP2_PE=1_SV=1	2e-26
comp235608_c0_seq1	0	3.33280690247767	1.9096604837478	0	0	0	0	0	0	2.19042134384847	0	0	sp|Q0JL46|NCASE_ORYSJ_Neutral_ceramidase_OS=Oryza_sativa_subsp._japonica_GN=Os01g0624000_PE=1_SV=1	7e-08
comp235626_c1_seq1	0	1.66353007622904	0	6.05273239091336	0	0	0	0	0	0	0	0	sp|Q21122|F2612_CAEEL_6-phosphofructo-2-kinase/fructose-2,6-bisphosphatase_OS=Caenorhabditis_elegans_GN=pfkb-1.2_PE=3_SV=2	8e-25
comp23570_c0_seq1	4.85937895967981	2.00808062793089	2.304184322798	0	0	1.84339771611486	0	2.01895355319698	2.41246684998	5.24564991022985	0	0	sp|Q7ZYC4|ACBG2_XENLA_Long-chain-fatty-acid--CoA_ligase_ACSBG2_OS=Xenopus_laevis_GN=acsbg2_PE=2_SV=1	2e-22
comp235725_c0_seq1	2.66098261198739	2.32570713650631	0	2.26771075322029	1.30485436807078	0	0	0	0	2.89039995763164	1.68334364888887	0	sp|P07814|SYEP_HUMAN_Bifunctional_glutamate/proline--tRNA_ligase_OS=Homo_sapiens_GN=EPRS_PE=1_SV=5	8e-92
comp2357944_c0_seq1	5.26513075404941	18.0535363529692	1.12538550396343	9.75054791667388	1.12563662052734	1.01901414369038	3.27992207829645	5.83436193094623	3.84620845762837	1.35418816173328	3.3408448833898	11.8491445583344	sp|P31401|VATB_MANSE_V-type_proton_ATPase_subunit_B_OS=Manduca_sexta_GN=VHA55_PE=2_SV=1	0.0
comp2358046_c0_seq1	8.7812026945996	2.3986155654823	0	0	2.5240914259876	5.64965359445784	0	11.3796533461912	2.82757655852623	13.3629534000954	0	0	sp|Q881J7|LOVHK_PSESM_Blue-light-activated_protein_OS=Pseudomonas_syringae_pv._tomato_(strain_DC3000)_GN=PSPTO_2896_PE=1_SV=1	2e-23
comp235831_c0_seq1	0	10.7177000377092	3.03653807538564	2.54835567445147	0	2.55419742044209	4.44150351442763	6.05135714900025	0	0	2.0186301877299	0	sp|Q54J69|RL10_DICDI_60S_ribosomal_protein_L10_OS=Dictyostelium_discoideum_GN=rpl10_PE=1_SV=2	3e-82
comp235836_c0_seq1	2.64469581101744	5.8485324055204	0	3.60356459410214	0	0	0	9.57052822435802	0	5.14135216388226	0	0	sp|Q90YS3|RS2_ICTPU_40S_ribosomal_protein_S2_OS=Ictalurus_punctatus_GN=rps2_PE=2_SV=1	2e-85
comp2358_c0_seq1	0	3.41029888387892	0	6.01289453238247	0	0	0	2.84677773164739	0	0	0	0	sp|Q8WUD1|RAB2B_HUMAN_Ras-related_protein_Rab-2B_OS=Homo_sapiens_GN=RAB2B_PE=1_SV=1	2e-83
comp235938_c0_seq1	6.40621189802209	5.2965034067256	0	0	0	1.27513103513378	0	2.51703364435323	4.81193061544351	13.3924363873607	0	0	sp|Q869W6|MYLKG_DICDI_Probable_myosin_light_chain_kinase_DDB_G0275057_OS=Dictyostelium_discoideum_GN=DDB_G0275057_PE=3_SV=1	7e-86
comp2359472_c0_seq1	5.99489643153628	0	5.77648678369842	2.58893383607219	1.47506238865448	5.65894010403186	2.90260341024003	2.97719631307288	4.79028796665986	1.65425306846347	1.93121193471863	2.01850263855979	sp|P48466|METK_NEUCR_S-adenosylmethionine_synthase_OS=Neurospora_crassa_(strain_ATCC_24698_/_74-OR23-1A_/_CBS_708.71_/_DSM_1257_/_FGSC_987)_GN=eth-1_PE=2_SV=1	1e-165
comp235973_c0_seq1	6.10632579969438	2.52514099904622	0	2.2960826701319	2.69744842362295	5.79827212906177	0	6.77278198675961	4.43788122079031	9.43326382518953	0	0	sp|P53490|ARP3_ACACA_Actin-related_protein_3_OS=Acanthamoeba_castellanii_GN=ARP3_PE=2_SV=1	1e-105
comp236021_c0_seq1	0	0	2.93257128035265	0	0	4.30260720855411	2.82811326980516	4.19322290186484	6.22807509272804	6.9800131600743	13.6309221262466	4.34013040415767	sp|P34737|RS15_PODAS_40S_ribosomal_protein_S15_OS=Podospora_anserina_GN=RPS15_PE=3_SV=1	7e-28
comp236031_c0_seq1	5.46636049155328	0.957804940539734	1.07711881034605	0	2.15951939184839	1.93956254655566	1.11010503944188	1.88870034072087	4.55567877227503	2.34410832577596	1.33916770577891	1.40807303422986	sp|O75081|MTG16_HUMAN_Protein_CBFA2T3_OS=Homo_sapiens_GN=CBFA2T3_PE=1_SV=2	3e-06
comp236036_c0_seq2	8.26412978631335	10.2245302219464	7.47646750231201	3.60349772801661	5.31300222935336	6.11433963727677	11.4309360669613	5.52312878049295	4.77057082409941	13.4295001787464	2.94911557975539	4.57911537834386	sp|Q5RCM6|SOCS6_PONAB_Suppressor_of_cytokine_signaling_6_OS=Pongo_abelii_GN=SOCS6_PE=2_SV=1	3e-27
comp2360568_c0_seq1	24.4453749255659	0	0	0	0	0	0	0	0	0	0	0	sp|P86982|IMSP1_VENPH_Insoluble_matrix_shell_protein_1_(Fragment)_OS=Venerupis_philippinarum_PE=1_SV=1	9e-22
comp2360671_c0_seq1	0	12.0964024887201	0	7.37616506038258	0	5.71416988742878	0	6.33343583356639	0	0	0	1.61369342571207	sp|P11874|RL7_DICDI_60S_ribosomal_protein_L7_OS=Dictyostelium_discoideum_GN=rpl7_PE=1_SV=3	9e-81
comp2360697_c0_seq1	7.44633354735488	4.8684008218699	3.84526671427837	4.43125528952743	0	2.30000500691781	6.26096176006768	6.30743935539371	4.33498138608124	3.03130962488174	0	0	sp|P34269|TYR1_CAEEL_Putative_tyrosinase-like_protein_tyr-1_OS=Caenorhabditis_elegans_GN=tyr-1_PE=3_SV=2	9e-07
comp236083_c0_seq1	6.56372579198099	1.12236018473783	0	6.36460855023751	0	1.11225831662038	0	4.34147896107649	4.0354699736488	2.82424986712374	0	0	sp|P62262|1433E_SHEEP_14-3-3_protein_epsilon_OS=Ovis_aries_GN=YWHAE_PE=1_SV=1	7e-123
comp236083_c0_seq2	2.94941461704195	1.24837758482863	1.35558417767814	35.3076907883179	2.76974760851364	3.7221289526139	9.40297806832779	4.97027721508826	7.50013798381863	6.36312353286213	5.65781486870814	7.66927546179108	sp|Q06967|14336_ORYSJ_14-3-3-like_protein_GF14-F_OS=Oryza_sativa_subsp._japonica_GN=GF14F_PE=1_SV=2	8e-118
comp236140_c0_seq1	6.19860807132833	18.1178956258167	3.43897015931403	23.003996719779	6.72708477886346	0	8.1666316368595	9.18120098560717	11.8578426074245	6.27911414650505	0	13.3047196662323	sp|Q9P273|TEN3_HUMAN_Teneurin-3_OS=Homo_sapiens_GN=TENM3_PE=2_SV=3	9e-14
comp2361578_c0_seq1	0	3.64627221013528	2.01104946305828	9.9935313112533	3.8515475906822	1.6343128434463	1.96358394641844	6.03975895379694	2.17815404564984	6.76480932185619	2.9195564534433	0	sp|P16885|PLCG2_HUMAN_1-phosphatidylinositol_4,5-bisphosphate_phosphodiesterase_gamma-2_OS=Homo_sapiens_GN=PLCG2_PE=1_SV=4	4e-30
comp236276_c0_seq1	14.176135249952	0	0	0	0	0	0	0	0	0	0	0	sp|P80031|GSTP1_PIG_Glutathione_S-transferase_P_OS=Sus_scrofa_GN=GSTP1_PE=1_SV=2	3e-14
comp236505_c0_seq1	45.2202408206598	0	0	0	0	0	0	0	0	0	0	0	sp|Q91717|CO2A1_XENLA_Collagen_alpha-1(II)_chain_OS=Xenopus_laevis_GN=col2a1_PE=2_SV=2	2e-39
comp236538_c0_seq1	0	11.03366570091	0	0	4.90182644169574	0	0	3.88258891427163	0	2.9238175498648	0	0	sp|Q90YS3|RS2_ICTPU_40S_ribosomal_protein_S2_OS=Ictalurus_punctatus_GN=rps2_PE=2_SV=1	2e-28
comp236538_c1_seq1	3.52688048100728	6.94543812266391	3.09097675002337	5.0787816856821	4.39904161719186	3.91524938614481	4.4492592415552	20.1387233259007	1.69765739782075	1.76592442486201	0	2.23106694116676	sp|Q90YS3|RS2_ICTPU_40S_ribosomal_protein_S2_OS=Ictalurus_punctatus_GN=rps2_PE=2_SV=1	1e-108
comp2366066_c0_seq1	5.26667710133341	0	6.40859945534346	0	2.11715024689593	0	4.19592690598641	1.6663637854903	0	2.68360986451685	3.57485164133725	0	sp|Q9P784|RL4B_SCHPO_60S_ribosomal_protein_L4-B_OS=Schizosaccharomyces_pombe_(strain_972_/_ATCC_24843)_GN=rpl4b_PE=3_SV=1	7e-54
comp2368387_c0_seq1	1.79269321807356	12.2335931633219	0	5.79338113382521	0	1.48830465200249	0	7.381658475116	0	0	0	0	sp|Q54XI5|RL9_DICDI_60S_ribosomal_protein_L9_OS=Dictyostelium_discoideum_GN=rpl9_PE=1_SV=2	2e-52
comp236870_c0_seq1	2.98694010566006	5.20650358928773	2.78237049085293	2.21886985388725	1.30339148652306	1.26505110818586	0	3.36700767541467	2.97373904989565	0	1.8444535775953	1.91522951541037	sp|P0CT43|TF28_SCHPO_Transposon_Tf2-8_polyprotein_OS=Schizosaccharomyces_pombe_(strain_972_/_ATCC_24843)_GN=Tf2-8_PE=3_SV=1	5e-09
comp2368999_c0_seq1	1.79893422406753	12.985052562759	0	0	0	2.57844601853808	0	0	3.38578914860671	7.19098669927561	0	0	sp|Q08069|RS8_MAIZE_40S_ribosomal_protein_S8_OS=Zea_mays_GN=RPS8_PE=1_SV=2	5e-59
comp236972_c0_seq1	10.5685020706055	0	0	0	0	0	0	0	0	0	0	0	sp|P16371|GROU_DROME_Protein_groucho_OS=Drosophila_melanogaster_GN=gro_PE=1_SV=3	6e-66
comp236973_c0_seq1	4.09972716628419	27.9611514862974	12.8672189875256	52.2515186532423	0	3.1191978665673	16.6948054488646	18.6555923307414	15.7739517778766	9.69907715752745	13.7397232345682	19.1988050547029	sp|Q5EAJ7|MVP_STRPU_Major_vault_protein_OS=Strongylocentrotus_purpuratus_GN=MVP_PE=1_SV=1	0.0
comp2369858_c0_seq1	14.6572220647969	1.82180197627921	0	0	0	0	0	5.20318380205427	2.06053556315648	4.52112348450497	0	0	sp|P79013|RS11_SCHPO_40S_ribosomal_protein_S11_OS=Schizosaccharomyces_pombe_(strain_972_/_ATCC_24843)_GN=rps11a_PE=2_SV=2	2e-50
comp2370837_c0_seq1	3.25717348025098	1.36375743906238	1.44407777124216	0	8.42169838562807	1.32320948326731	4.10985627182994	8.50276248808059	6.34566681778591	3.43549527800066	0	0	sp|Q8WZ42|TITIN_HUMAN_Titin_OS=Homo_sapiens_GN=TTN_PE=1_SV=4	2e-05
comp237085_c0_seq1	5.14149050608612	1.51319976927823	3.27703719976088	15.0631332386215	0	0	0	1.68850405149556	0	3.85285076923515	0	0	sp|P48627|FAD6C_BRANA_Omega-6_fatty_acid_desaturase,_chloroplastic_OS=Brassica_napus_PE=2_SV=1	1e-30
comp237092_c0_seq1	0	1.83964978936717	0	0	1.92463558863877	9.48830117787756	0	4.13010868395281	0	7.01746531019328	0	0	sp|Q9M2F1|RS272_ARATH_40S_ribosomal_protein_S27-2_OS=Arabidopsis_thaliana_GN=RPS27B_PE=2_SV=2	3e-23
comp2370_c1_seq1	0	0	3.97730836429136	0	0	1.69299046612022	0	0	1.96109052502215	2.15489641092863	0	0	sp|Q29RU2|OIT3_BOVIN_Oncoprotein-induced_transcript_3_protein_OS=Bos_taurus_GN=OIT3_PE=2_SV=1	1e-10
comp237143_c0_seq1	1.6893024722126	10.4690821304609	3.07891751002682	10.8316005783831	1.57913174506454	1.49736018896322	3.02731525258323	11.7357717837018	0	1.84380648911379	4.42284138082129	6.71551366450962	sp|Q00808|HETE1_PODAS_Vegetative_incompatibility_protein_HET-E-1_OS=Podospora_anserina_GN=HET-E1_PE=3_SV=1	6e-13
comp23714_c0_seq1	0	3.5884143809847	0	9.32351243756498	1.82539484818226	0	3.69863407310609	0	4.07370120330473	0	0	0	sp|Q5ZJ56|RL7_CHICK_60S_ribosomal_protein_L7_OS=Gallus_gallus_GN=RPL7_PE=2_SV=1	6e-32
comp237184_c0_seq1	9.9198664915657	13.3912915333082	0	0	22.0217198163037	20.6697382817272	6.1950661896438	35.5214300754737	7.91692311947945	30.643901883697	0	0	sp|O61463|RLA2_CRYST_60S_acidic_ribosomal_protein_P2_OS=Cryptochiton_stelleri_PE=3_SV=1	1e-18
comp2373655_c0_seq1	0	8.1540739884941	0	9.13282946622012	0	0	0	1.55260912152904	3.70840972311414	4.03696508526725	0	0	sp|P25323|MYLKA_DICDI_Myosin_light_chain_kinase_A_OS=Dictyostelium_discoideum_GN=mlkA_PE=1_SV=2	2e-35
comp23741_c0_seq1	1.44403312159756	2.51406465766809	0	0	6.27020916197292	2.49383510821093	1.24851679236643	1.06298361777027	2.90679400456152	0	1.83008196133432	1.92681960527087	sp|P14381|YTX2_XENLA_Transposon_TX1_uncharacterized_149_kDa_protein_OS=Xenopus_laevis_PE=3_SV=1	4e-20
comp237596_c1_seq1	0	5.03570914013613	1.7966789923486	14.5775294367841	1.74324288857987	0	0	1.33290808399896	2.1029831471665	11.1078208712869	2.93155467304919	0	sp|O75000|RL12_SCHPO_60S_ribosomal_protein_L12_OS=Schizosaccharomyces_pombe_(strain_972_/_ATCC_24843)_GN=rpl1201_PE=1_SV=1	1e-70
comp237596_c1_seq2	13.0762910267106	6.98135184838877	0	0	1.52985034644334	4.97405693743552	0	6.02114815647938	0	0	0	0	sp|O75000|RL12_SCHPO_60S_ribosomal_protein_L12_OS=Schizosaccharomyces_pombe_(strain_972_/_ATCC_24843)_GN=rpl1201_PE=1_SV=1	5e-73
comp2376223_c0_seq1	0	0	0	0	7.31231948903525	0	1.83076031491524	5.19054945454494	12.1454212327601	0	2.49307799805177	0	sp|Q6NUT3|MFS12_HUMAN_Major_facilitator_superfamily_domain-containing_protein_12_OS=Homo_sapiens_GN=MFSD12_PE=1_SV=2	3e-09
comp237656_c0_seq1	3.83326382013902	22.438220070479	6.80558397762965	28.0409600371587	1.09540865452359	0	1.05406676528439	9.90139953671293	8.76827473581698	5.18281908953873	1.60490765604071	3.28635938202701	sp|Q8L817|ATCA7_ARATH_Alpha_carbonic_anhydrase_7_OS=Arabidopsis_thaliana_GN=ACA7_PE=2_SV=1	2e-12
comp23765_c0_seq1	7.3455220332836	3.22789669206727	3.40718130349229	11.5907630884348	0	1.56261171536731	3.32912110579583	9.22210463573836	1.85895018982818	0	0	0	sp|Q9LIC2|TMN7_ARATH_Transmembrane_9_superfamily_member_7_OS=Arabidopsis_thaliana_GN=TMN7_PE=2_SV=1	1e-145
comp237723_c0_seq1	186.801923060416	0	0	0	0	0	0	0	0	0	0	0	sp|Q3SZ90|RL13A_BOVIN_60S_ribosomal_protein_L13a_OS=Bos_taurus_GN=RPL13A_PE=2_SV=3	6e-87
comp237786_c0_seq1	2.93660386969691	4.9202063885375	0	4.4427865051826	0	1.20291065946231	5.32012629064206	4.90270602438113	3.01890045534374	6.32950603479308	1.93229401540541	1.980761051203	sp|P27950|NDK_GINCI_Nucleoside_diphosphate_kinase_(Fragment)_OS=Ginglymostoma_cirratum_PE=3_SV=1	1e-65
comp2378149_c0_seq1	4.31328596941651	0	0	12.605503697891	0	0	0	6.81915958878039	2.19602080863287	2.33699709213462	0	0	sp|Q943F3|RL18A_ORYSJ_60S_ribosomal_protein_L18a_OS=Oryza_sativa_subsp._japonica_GN=RPL18A_PE=2_SV=1	4e-49
comp237849_c1_seq1	3.35716762514132	8.24537201753279	1.48137275494935	7.53613261772286	5.86984357087224	4.01159670258161	2.86419243765323	3.87778043259862	3.37834029021888	8.87235095555561	6.49503827678235	6.55924315525514	sp|P14381|YTX2_XENLA_Transposon_TX1_uncharacterized_149_kDa_protein_OS=Xenopus_laevis_PE=3_SV=1	3e-55
comp237898_c0_seq1	0	1.44503240906841	3.15126844491047	0	1.58252515062196	1.36734905492688	1.61100311194887	1.36761878680848	0	0	0	0	sp|Q9C788|C70B1_ARATH_Cytochrome_P450_704B1_OS=Arabidopsis_thaliana_GN=CYP704B1_PE=2_SV=1	3e-23
comp237914_c0_seq1	2.40535760104467	4.43120469748772	1.18164423723782	7.16894387721585	1.29877409369336	1.17928621636713	3.86109919952005	2.85198885076236	9.2318431891695	9.74993861629458	1.54160841202152	1.62505855365785	sp|Q9XWD6|CED1_CAEEL_Cell_death_abnormality_protein_1_OS=Caenorhabditis_elegans_GN=ced-1_PE=1_SV=1	8e-05
comp2380101_c0_seq1	4.75938282847311	1.95053869693651	2.07633911104317	1.73291102497669	5.17343263018875	0.944168438086171	5.11762515665116	5.12412146657482	3.52570480792113	7.25978241858038	0	0	sp|Q9Y2H1|ST38L_HUMAN_Serine/threonine-protein_kinase_38-like_OS=Homo_sapiens_GN=STK38L_PE=1_SV=3	1e-144
comp2381048_c0_seq1	1.58871739820602	6.99553697381364	1.48019962804592	12.0667095170616	4.25814472512235	4.14302629056751	1.39000638476433	7.52231714926197	1.59847273011639	0	0	2.09241498094402	sp|O75343|GCYB2_HUMAN_Guanylate_cyclase_soluble_subunit_beta-2_OS=Homo_sapiens_GN=GUCY1B2_PE=2_SV=2	6e-63
comp2381149_c0_seq1	0	13.8571019723211	8.48898234022886	14.0388721722251	1.17910466438506	1.09990657125853	2.30579168548692	9.72007767646361	3.98240997907021	2.79778420856894	6.90637503103055	5.29890118002576	sp|C5FH26|MCPAL_ARTOC_Metallocarboxypeptidase_A-like_protein_MCYG_01475_OS=Arthroderma_otae_(strain_ATCC_MYA-4605_/_CBS_113480)_GN=MCYG_01475_PE=3_SV=1	3e-08
comp2381998_c0_seq1	0	4.37482942598526	3.18842647371035	2.73189830309117	1.53940519508952	1.38405489852169	0	1.35250949724516	1.71095069759909	7.30903734242678	0	2.21976553075752	sp|Q40682|EF1D2_ORYSJ_Elongation_factor_1-delta_2_OS=Oryza_sativa_subsp._japonica_GN=Os03g0406200_PE=2_SV=3	5e-18
comp2382804_c0_seq1	14.6563153113799	0	0	0	0	0	0	0	0	0	0	0	sp|Q6PCF8|CID2A_XENLA_CDGSH_iron-sulfur_domain-containing_protein_2A_OS=Xenopus_laevis_GN=cisd2-a_PE=2_SV=1	4e-40
comp2382827_c0_seq1	0	12.6076113874134	2.52117856120567	0	0	0	0	0	2.54020993441029	0	0	0	sp|Q8ISN9|RS25_BRABE_40S_ribosomal_protein_S25_OS=Branchiostoma_belcheri_GN=RPS25_PE=2_SV=1	4e-14
comp238417_c0_seq1	4.83301061003946	2.05928382441571	0	0	4.75158684647562	1.85975533764002	0	0	0	0	0	0	sp|Q40302|CALM_MACPY_Calmodulin_OS=Macrocystis_pyrifera_PE=2_SV=3	3e-09
comp238540_c0_seq1	0	0	1.29815682259596	0	39.7110439840351	3.69986213480294	0	1.12765246358323	0	3.11470992314509	0	0	sp|G8HTB6|ZPP_ACRMI_ZP_domain-containing_protein_OS=Acropora_millepora_PE=1_SV=1	3e-33
comp23862_c0_seq1	24.4176737576499	0	0	0	0	0	0	0	0	0	0	0	sp|Q8WW32|HMGB4_HUMAN_High_mobility_group_protein_B4_OS=Homo_sapiens_GN=HMGB4_PE=2_SV=2	1e-10
comp238638_c0_seq1	34.9794183800086	75.8386319004017	54.7000620885254	142.659780555897	2.70804001808228	2.37333616691274	20.9479441166592	77.4771231106063	40.3518469822118	24.7299167876236	48.2517457995466	38.9918021447815	sp|Q9SF40|RL4A_ARATH_60S_ribosomal_protein_L4-1_OS=Arabidopsis_thaliana_GN=RPL4A_PE=2_SV=1	3e-148
comp2387907_c0_seq1	0	14.1427388161037	6.40169224271543	0	0	0	0	5.40765571744902	3.19638664148388	0	0	0	sp|Q58DW0|RL4_BOVIN_60S_ribosomal_protein_L4_OS=Bos_taurus_GN=RPL4_PE=2_SV=3	8e-46
comp2388301_c0_seq1	0	5.20352029902906	0	4.8875414969578	0	0	0	3.62115578409584	0	0	0	1.96994987571774	sp|P41041|CALM_PNECA_Calmodulin_OS=Pneumocystis_carinii_PE=3_SV=1	7e-59
comp238852_c0_seq1	7.8014551309405	2.52566114916094	0	0	1.35553777170619	8.31304640334468	5.41327890046122	18.3139648467226	4.52026221900633	7.99170431905701	0	1.97237894425352	sp|O13755|OSM1_SCHPO_Fumarate_reductase_OS=Schizosaccharomyces_pombe_(strain_972_/_ATCC_24843)_GN=osm1_PE=3_SV=1	3e-33
comp238852_c0_seq2	4.36264394457379	25.7539563558804	8.49295223050268	18.5309294301477	1.22435345384697	0	8.36388554089871	14.2849700881512	4.21022278484033	7.37345283333783	9.29396749522195	11.2411791322032	sp|O13755|OSM1_SCHPO_Fumarate_reductase_OS=Schizosaccharomyces_pombe_(strain_972_/_ATCC_24843)_GN=osm1_PE=3_SV=1	3e-136
comp238875_c0_seq1	15.3034432763046	11.9786997011953	0	3.55810361618783	2.10557540418322	1.78513531519995	0	11.9625685072627	7.33921670851167	2.64728530825343	3.44085191949389	0	sp|O50064|FIMB2_ARATH_Fimbrin-2_OS=Arabidopsis_thaliana_GN=FIM2_PE=2_SV=1	2e-44
comp2389819_c0_seq1	4.40469724132787	6.92420630466984	0	0	0	0	0	18.6279821072656	0	2.26134730971696	0	0	sp|Q6RUV5|RAC1_RAT_Ras-related_C3_botulinum_toxin_substrate_1_OS=Rattus_norvegicus_GN=Rac1_PE=1_SV=1	1e-103
comp2389894_c0_seq1	3.06760639923776	0	0.951795158944405	6.45028151835177	0.905412993433415	0	1.82472957001498	10.1597417854146	0	4.17068647183509	0	1.28350264958205	sp|O61998|HSP90_BRUPA_Heat_shock_protein_90_OS=Brugia_pahangi_GN=HSP90_PE=2_SV=2	8e-170
comp2390420_c0_seq1	1.82143521576062	0	3.42562246196579	11.8058155638572	0	1.48724147272147	0	5.91935118543748	3.46454142691731	3.85461764529508	0	0	sp|Q9SGA6|RS191_ARATH_40S_ribosomal_protein_S19-1_OS=Arabidopsis_thaliana_GN=RPS19A_PE=2_SV=1	3e-56
comp2390486_c0_seq1	17.8390942919507	0	0	0	0	0	0	0	0	0	0	0	sp|P02566|MYO4_CAEEL_Myosin-4_OS=Caenorhabditis_elegans_GN=unc-54_PE=1_SV=2	1e-30
comp2391209_c0_seq1	0	5.96883507814443	0	10.70728219693	0	0	1.5714918273671	8.75953333232123	1.73953793002479	1.84016341348991	0	0	sp|Q1ZXG4|PRLA_DICDI_Proliferation-associated_protein_A_OS=Dictyostelium_discoideum_GN=prlA_PE=2_SV=1	3e-39
comp239138_c0_seq1	8.14107947430811	2.12849581222699	0	3.69354246448501	2.17637112317051	0	0	1.72041866095809	0	0	0	0	sp|Q91ZT5|FGD4_MOUSE_FYVE,_RhoGEF_and_PH_domain-containing_protein_4_OS=Mus_musculus_GN=Fgd4_PE=2_SV=1	2e-15
comp239138_c1_seq1	0	6.11462770281319	1.66485088386872	0	0	0	0	1.3507088131297	3.60644022385446	1.94416025990744	0	0	sp|Q69ZL1|FGD6_MOUSE_FYVE,_RhoGEF_and_PH_domain-containing_protein_6_OS=Mus_musculus_GN=Fgd6_PE=1_SV=2	4e-10
comp239404_c0_seq1	7.75804418695634	32.0737413034443	17.3958816791037	36.2860419187971	5.26846274374403	2.41997764802466	6.35050645310203	17.2934435014035	12.0385983463552	4.79743812028456	14.1130955469637	4.00672254261142	sp|O67293|Y1250_AQUAE_UPF0098_protein_aq_1250_OS=Aquifex_aeolicus_(strain_VF5)_GN=aq_1250_PE=3_SV=1	8e-08
comp2394365_c0_seq1	0	18.2298698382843	0	10.9519149549526	0	3.51943637925437	0	5.13845983325818	0	0	0	0	sp|A5DBG4|H2A1_PICGU_Histone_H2A.1_OS=Meyerozyma_guilliermondii_(strain_ATCC_6260_/_CBS_566_/_DSM_6381_/_JCM_1539_/_NBRC_10279_/_NRRL_Y-324)_GN=HTA1_PE=3_SV=1	1e-36
comp239449_c0_seq1	0	0	0	7.38125006698242	0	0	0	1.94495614109465	0	2.52275021955054	0	0	sp|O49884|RL30_LUPLU_60S_ribosomal_protein_L30_OS=Lupinus_luteus_GN=RPL30_PE=3_SV=1	6e-54
comp239449_c0_seq2	0	7.93927449344698	5.55062651708049	6.31278096575065	0	2.97376798823157	0	3.20441964059017	1.90022970886581	0	2.46669701947761	0	sp|P52808|RL30A_SCHPO_60S_ribosomal_protein_L30-1_OS=Schizosaccharomyces_pombe_(strain_972_/_ATCC_24843)_GN=rpl30a_PE=3_SV=2	6e-51
comp239476_c1_seq1	0	2.16151625703084	2.5494038863799	0	2.44394562487594	1.9055143623172	0	6.40864355464605	0	8.50471371158925	0	0	sp|Q9SKQ0|CP19B_ARATH_Peptidyl-prolyl_cis-trans_isomerase_CYP19-2_OS=Arabidopsis_thaliana_GN=CYP19-2_PE=1_SV=1	1e-43
comp2394894_c0_seq1	1.536662998594	1.37678455973933	0	0	1.54602597929479	1.36028058770032	1.62791382752446	4.19000340009674	0	1.70864619699802	0	2.04760464810516	sp|Q9Z0M5|LICH_MOUSE_Lysosomal_acid_lipase/cholesteryl_ester_hydrolase_OS=Mus_musculus_GN=Lipa_PE=2_SV=2	2e-33
comp2395892_c0_seq1	2.21521250197153	4.83453740499993	1.0223395504783	3.45577780867649	2.03846732733199	1.92999305145161	0	1.79071564323663	2.2109596906939	3.40064606845317	0	1.38845713548134	sp|P08799|MYS2_DICDI_Myosin-2_heavy_chain_OS=Dictyostelium_discoideum_GN=mhcA_PE=1_SV=3	3e-43
comp239641_c1_seq1	5.85460787302605	1.6869766432141	0	6.10200314365341	0	0	0	0	0	0	2.554214318776	2.54356634822328	sp|Q5ZIU3|DYRK2_CHICK_Dual_specificity_tyrosine-phosphorylation-regulated_kinase_2_OS=Gallus_gallus_GN=DYRK2_PE=2_SV=1	7e-46
[truncated: 58,729 more rows]
